# Supplementary material for: Comparative Proteome Analysis of Brown Adipose Tissue in Obese C57BL/6J Mice Using iTRAQ-Coupled 2D LC-MS/MS
Source: PLoS One. 2015 Mar 6;10(3):e0119350. doi: 10.1371/journal.pone.0119350 (PMC4352050; doi:10.1371/journal.pone.0119350)
Supplement: S1 Dataset — (XLSX) [file pone.0119350.s004.xlsx]

## Sheet: Quantitative Proteins Report
S1 Dataset.Scaffold reports for proteins in BAT identified by iTRAQ coupled with 2D LC-MS/MS.			ND,Normal diet group (control group)			HFD,High-fat diet group
Protein Name & Symbol	Accession Number	Quant 1(ND)	Quant 5(ND)	Quant 2(HFD)	Quant 6(HFD)	CV-ND	CV-HFD	Ratio(HFD/ND)	Mann Whitney Test (P-Value)
Serum albumin OS=Mus musculus GN=Alb PE=1 SV=3	P07724	1	1	0.6	0.6	0	0	0.6	0
Cluster of Myosin-4 OS=Mus musculus GN=Myh4 PE=1 SV=1 (Q5SX39)	Q5SX39	1	1	3.7	3.3	0	0.0808122	3.5	0
Aconitate hydratase, mitochondrial OS=Mus musculus GN=Aco2 PE=1 SV=1	Q99KI0	1	1	1.3	1.3	0	0	1.3	0
Fatty acid synthase OS=Mus musculus GN=Fasn PE=1 SV=2	P19096	1	1	0.6	0.5	0	0.128565	0.55	0
Titin OS=Mus musculus GN=Ttn PE=1 SV=1	A2ASS6	1	1	4.4	4.6	0	0.031427	4.5	0
Cluster of Alpha-enolase OS=Mus musculus GN=Eno1 PE=1 SV=3 (P17182)	P17182	1	1	0.6	0.5	0	0.128565	0.55	0
Cluster of Actin, cytoplasmic 1 OS=Mus musculus GN=Actb PE=1 SV=1 (P60710)	P60710	1	1	1.3	1.3	0	0	1.3	0
3-ketoacyl-CoA thiolase, mitochondrial OS=Mus musculus GN=Acaa2 PE=1 SV=3	Q8BWT1	1	1	1.1	1.1	0	0	1.1	0
60 kDa heat shock protein, mitochondrial OS=Mus musculus GN=Hspd1 PE=1 SV=1	P63038	1	1	0.7	0.7	0	0	0.7	0
Spectrin alpha chain, non-erythrocytic 1 OS=Mus musculus GN=Sptan1 PE=1 SV=4	P16546	1	1	0.7	0.7	0	0	0.7	0
Very long-chain specific acyl-CoA dehydrogenase, mitochondrial OS=Mus musculus GN=Acadvl PE=1 SV=3	P50544	1	1	2.1	2.2	0	0.0328887	2.15	0
Cluster of Hemoglobin subunit beta-1 OS=Mus musculus GN=Hbb-b1 PE=1 SV=2 (P02088)	P02088	1	1	0.8	0.8	0	0	0.8	0
2-oxoglutarate dehydrogenase, mitochondrial OS=Mus musculus GN=Ogdh PE=1 SV=3	Q60597	1	1	1.1	1.2	0	0.0614875	1.15	0
Cluster of Fructose-bisphosphate aldolase A OS=Mus musculus GN=Aldoa PE=1 SV=2 (P05064)	P05064	1	1	0.8	0.8	0	0	0.8	0
Isocitrate dehydrogenase [NAD] subunit alpha, mitochondrial OS=Mus musculus GN=Idh3a PE=1 SV=1	Q9D6R2	1	1	0.9	0.9	0	0	0.9	0
Succinate dehydrogenase [ubiquinone] flavoprotein subunit, mitochondrial OS=Mus musculus GN=Sdha PE=1 SV=1	Q8K2B3	1	1	1.2	1.1	0	0.0614875	1.15	0
Malate dehydrogenase, mitochondrial OS=Mus musculus GN=Mdh2 PE=1 SV=3	P08249	1	1	1.3	1.3	0	0	1.3	0
Stress-70 protein, mitochondrial OS=Mus musculus GN=Hspa9 PE=1 SV=3	P38647	0.9	1	0.6	0.6	0.0744323	0	0.631579	0
Electron transfer flavoprotein subunit alpha, mitochondrial OS=Mus musculus GN=Etfa PE=1 SV=2	Q99LC5	1	1	0.7	0.7	0	0	0.7	0
Trifunctional enzyme subunit alpha, mitochondrial OS=Mus musculus GN=Hadha PE=1 SV=1	Q8BMS1	1	1	2	2	0	0	2	0
Glycerol-3-phosphate dehydrogenase, mitochondrial OS=Mus musculus GN=Gpd2 PE=1 SV=2	Q64521	1	1	1.3	1.3	0	0	1.3	0
Hemoglobin subunit alpha OS=Mus musculus GN=Hba PE=1 SV=2	P01942	1	1	0.6	0.6	0	0	0.6	0
Cluster of Myosin-7 OS=Mus musculus GN=Myh7 PE=1 SV=1 (Q91Z83)	Q91Z83	1	1	7.4	7.7	0	0.028097	7.55	0
Glycerol-3-phosphate dehydrogenase [NAD(+)], cytoplasmic OS=Mus musculus GN=Gpd1 PE=1 SV=3	P13707	1	1	0.8	0.8	0	0	0.8	0
Fatty acid-binding protein, adipocyte OS=Mus musculus GN=Fabp4 PE=1 SV=3	P04117	1	1	0.7	0.7	0	0	0.7	0
Serotransferrin OS=Mus musculus GN=Tf PE=1 SV=1	Q921I1	1	1	1.4	1.4	0	0	1.4	0
Mitochondrial brown fat uncoupling protein 1 OS=Mus musculus GN=Ucp1 PE=2 SV=2	P12242	1	1	3.8	3.7	0	0.0188562	3.75	0
Succinyl-CoA ligase [ADP-forming] subunit beta, mitochondrial OS=Mus musculus GN=Sucla2 PE=1 SV=2	Q9Z2I9	1	1	1.2	1.2	0	0	1.2	0
Cluster of Vimentin OS=Mus musculus GN=Vim PE=1 SV=3 (P20152)	P20152	1	1	0.6	0.6	0	0	0.6	0
Long-chain specific acyl-CoA dehydrogenase, mitochondrial OS=Mus musculus GN=Acadl PE=2 SV=2	P51174	1	1	1.2	1.2	0	0	1.2	0
Cluster of Heat shock cognate 71 kDa protein OS=Mus musculus GN=Hspa8 PE=1 SV=1 (P63017)	P63017	1	1	0.8	0.8	0	0	0.8	0
Acetyl-CoA acetyltransferase, mitochondrial OS=Mus musculus GN=Acat1 PE=1 SV=1	Q8QZT1	1	1	0.9	0.9	0	0	0.9	0
Perilipin-1 OS=Mus musculus GN=Plin1 PE=1 SV=2	Q8CGN5	1	1	1.7	1.5	0	0.0883883	1.6	0
Pyruvate carboxylase, mitochondrial OS=Mus musculus GN=Pc PE=1 SV=1	Q05920	1	1	0.9	0.9	0	0	0.9	0
Pyruvate dehydrogenase E1 component subunit beta, mitochondrial OS=Mus musculus GN=Pdhb PE=1 SV=1	Q9D051	1	1	0.6	0.6	0	0	0.6	0
Plectin OS=Mus musculus GN=Plec PE=1 SV=2	Q9QXS1	1	1	1.8	1.7	0	0.0404061	1.75	0
Cytochrome b-c1 complex subunit 1, mitochondrial OS=Mus musculus GN=Uqcrc1 PE=1 SV=2	Q9CZ13	1	1	1.1	1.1	0	0	1.1	0
Spectrin beta chain, non-erythrocytic 1 OS=Mus musculus GN=Sptbn1 PE=1 SV=2	Q62261	1	1	1.4	1.3	0	0.0523783	1.35	0
Cluster of Pyruvate kinase PKM OS=Mus musculus GN=Pkm PE=1 SV=4 (P52480)	P52480	1	1	1	1	0	0	1	0.00011
Electron transfer flavoprotein-ubiquinone oxidoreductase, mitochondrial OS=Mus musculus GN=Etfdh PE=1 SV=1	Q921G7	1	1.1	1.3	1.3	0.0673435	0	1.2381	0
ATP-citrate synthase OS=Mus musculus GN=Acly PE=1 SV=1	Q91V92	1	1	0.5	0.5	0	0	0.5	0
NADH-ubiquinone oxidoreductase 75 kDa subunit, mitochondrial OS=Mus musculus GN=Ndufs1 PE=1 SV=2	Q91VD9	1	1	1	1.1	0	0.0673435	1.05	0
Trifunctional enzyme subunit beta, mitochondrial OS=Mus musculus GN=Hadhb PE=1 SV=1	Q99JY0	1	1	2.2	2	0	0.0673435	2.1	0
von Willebrand factor A domain-containing protein 8 OS=Mus musculus GN=Vwa8 PE=2 SV=2	Q8CC88	1	1	1.2	1.2	0	0	1.2	0
Dihydrolipoyl dehydrogenase, mitochondrial OS=Mus musculus GN=Dld PE=1 SV=2	O08749	1	1	1	1	0	0	1	0.073
Acetyl-CoA carboxylase 1 OS=Mus musculus GN=Acaca PE=1 SV=1	Q5SWU9	1	1	0.6	0.6	0	0	0.6	0
Transketolase OS=Mus musculus GN=Tkt PE=1 SV=1	P40142	1	1	0.6	0.6	0	0	0.6	0
Long-chain-fatty-acid--CoA ligase 1 OS=Mus musculus GN=Acsl1 PE=1 SV=2	P41216	1	1	2.2	2.3	0	0.031427	2.25	0
Medium-chain specific acyl-CoA dehydrogenase, mitochondrial OS=Mus musculus GN=Acadm PE=1 SV=1	P45952	1	1	1.2	1.2	0	0	1.2	0
Elongation factor Tu, mitochondrial OS=Mus musculus GN=Tufm PE=1 SV=1	Q8BFR5	1	1	0.9	0.9	0	0	0.9	0
Cluster of Tubulin beta-5 chain OS=Mus musculus GN=Tubb5 PE=1 SV=1 (P99024)	P99024	1	1	1	1	0	0	1	0.18
Hemopexin OS=Mus musculus GN=Hpx PE=1 SV=2	Q91X72	1	1	1.9	2.1	0	0.0707107	2	0
Cluster of Phosphoglycerate kinase 1 OS=Mus musculus GN=Pgk1 PE=1 SV=4 (P09411)	P09411	1	1	1	1	0	0	1	0.13
Mitochondrial inner membrane protein OS=Mus musculus GN=Immt PE=1 SV=1	Q8CAQ8	1	1	1.2	1.2	0	0	1.2	0
Propionyl-CoA carboxylase alpha chain, mitochondrial OS=Mus musculus GN=Pcca PE=2 SV=2	Q91ZA3	1	1	1	1	0	0	1	0.036
Methylmalonate-semialdehyde dehydrogenase [acylating], mitochondrial OS=Mus musculus GN=Aldh6a1 PE=1 SV=1	Q9EQ20	1	1	1	1	0	0	1	0.023
Carbonic anhydrase 3 OS=Mus musculus GN=Ca3 PE=1 SV=3	P16015	1	1	1	1.1	0	0.0673435	1.05	0
Myosin regulatory light chain 2, skeletal muscle isoform OS=Mus musculus GN=Mylpf PE=1 SV=3	P97457	1	1	0.9	0.9	0	0	0.9	0
Cytochrome b-c1 complex subunit 2, mitochondrial OS=Mus musculus GN=Uqcrc2 PE=1 SV=1	Q9DB77	1	1	2	2	0	0	2	0
Carboxylesterase 1D OS=Mus musculus GN=Ces1d PE=1 SV=1	Q8VCT4	1	1	1	1	0	0	1	0.00022
Dihydrolipoyllysine-residue acetyltransferase component of pyruvate dehydrogenase complex, mitochondrial OS=Mus musculus GN=Dlat PE=1 SV=2	Q8BMF4	1	1	0.8	0.9	0	0.083189	0.85	0
Isocitrate dehydrogenase [NADP], mitochondrial OS=Mus musculus GN=Idh2 PE=1 SV=3	P54071	1	1	1.9	1.9	0	0	1.9	0
ATP synthase subunit beta, mitochondrial OS=Mus musculus GN=Atp5b PE=1 SV=2	P56480	1	1	1	1	0	0	1	0.00035
Laminin subunit gamma-1 OS=Mus musculus GN=Lamc1 PE=1 SV=2	P02468	1	1	0.6	0.7	0	0.108786	0.65	0
Citrate synthase, mitochondrial OS=Mus musculus GN=Cs PE=1 SV=1	Q9CZU6	1	1	1.4	1.5	0	0.048766	1.45	0
NADH dehydrogenase [ubiquinone] iron-sulfur protein 2, mitochondrial OS=Mus musculus GN=Ndufs2 PE=1 SV=1	Q91WD5	1	1	1.3	1.3	0	0	1.3	0
Fibrillin-1 OS=Mus musculus GN=Fbn1 PE=1 SV=1	Q61554	1	1	0.7	0.6	0	0.108786	0.65	0
Short-chain specific acyl-CoA dehydrogenase, mitochondrial OS=Mus musculus GN=Acads PE=2 SV=2	Q07417	1	1	1.3	1.3	0	0	1.3	0
78 kDa glucose-regulated protein OS=Mus musculus GN=Hspa5 PE=1 SV=3	P20029	1	1	0.6	0.6	0	0	0.6	0
Talin-1 OS=Mus musculus GN=Tln1 PE=1 SV=2	P26039	1	1	1.1	1.1	0	0	1.1	0
Cluster of Tubulin alpha-1B chain OS=Mus musculus GN=Tuba1b PE=1 SV=2 (P05213)	P05213	1	1	1	1.1	0	0.0673435	1.05	0.099
Electron transfer flavoprotein subunit beta OS=Mus musculus GN=Etfb PE=1 SV=3	Q9DCW4	1	1	1.1	1.2	0	0.0614875	1.15	0
Annexin A6 OS=Mus musculus GN=Anxa6 PE=1 SV=3	P14824	1	1	0.9	0.9	0	0	0.9	0
Basement membrane-specific heparan sulfate proteoglycan core protein OS=Mus musculus GN=Hspg2 PE=1 SV=1	Q05793	1	1	1	1	0	0	1	0.0012
Cluster of Cytochrome c, somatic OS=Mus musculus GN=Cycs PE=1 SV=2 (P62897)	P62897	1	1	0.9	1	0	0.0744323	0.95	0
Cluster of Alpha-2-macroglobulin OS=Mus musculus GN=A2m PE=1 SV=3 (Q61838)	Q61838	1	1	0.7	0.8	0	0.0942809	0.75	0
Laminin subunit beta-1 OS=Mus musculus GN=Lamb1 PE=1 SV=3	P02469	1	1	0.7	0.7	0	0	0.7	0
Enoyl-CoA hydratase, mitochondrial OS=Mus musculus GN=Echs1 PE=1 SV=1	Q8BH95	1	1	0.8	0.7	0	0.0942809	0.75	0
Cluster of Tropomyosin alpha-3 chain OS=Mus musculus GN=Tpm3 PE=1 SV=3 (P21107)	P21107	1	1	1.1	1	0	0.0673435	1.05	0.48
3-hydroxyisobutyryl-CoA hydrolase, mitochondrial OS=Mus musculus GN=Hibch PE=1 SV=1	Q8QZS1	1	1.1	1.1	1.2	0.0673435	0.0614875	1.09524	0
2,4-dienoyl-CoA reductase, mitochondrial OS=Mus musculus GN=Decr1 PE=1 SV=1	Q9CQ62	1	1	1.3	1.4	0	0.0523783	1.35	0
Alpha-actinin-2 OS=Mus musculus GN=Actn2 PE=1 SV=2	Q9JI91	1	1	2.2	2.3	0	0.031427	2.25	0
Triosephosphate isomerase OS=Mus musculus GN=Tpi1 PE=1 SV=4	P17751	1	1	0.7	0.7	0	0	0.7	0
Leucine-rich PPR motif-containing protein, mitochondrial OS=Mus musculus GN=Lrpprc PE=1 SV=2	Q6PB66	1	1	1.1	1.1	0	0	1.1	0
Polymerase I and transcript release factor OS=Mus musculus GN=Ptrf PE=1 SV=1	O54724	1	1	0.8	0.8	0	0	0.8	0
Fumarate hydratase, mitochondrial OS=Mus musculus GN=Fh PE=1 SV=3	P97807	1	1	1.3	1.3	0	0	1.3	0
Complement C3 OS=Mus musculus GN=C3 PE=1 SV=3	P01027	1	1	1.2	1.2	0	0	1.2	0
ATP synthase subunit alpha, mitochondrial OS=Mus musculus GN=Atp5a1 PE=1 SV=1	Q03265	1	1	1.6	1.6	0	0	1.6	0
Cytochrome c oxidase subunit 5B, mitochondrial OS=Mus musculus GN=Cox5b PE=1 SV=1	P19536	1	1	0.6	0.6	0	0	0.6	0
Carnitine O-palmitoyltransferase 2, mitochondrial OS=Mus musculus GN=Cpt2 PE=1 SV=2	P52825	1	1	2.1	2.2	0	0.0328887	2.15	0
Pyruvate dehydrogenase E1 component subunit alpha, somatic form, mitochondrial OS=Mus musculus GN=Pdha1 PE=1 SV=1	P35486	1	1	1	1	0	0	1	0.2
Prelamin-A/C OS=Mus musculus GN=Lmna PE=1 SV=2	P48678	1	1	0.6	0.6	0	0	0.6	0
Isocitrate dehydrogenase [NAD] subunit gamma 1, mitochondrial OS=Mus musculus GN=Idh3g PE=1 SV=1	P70404	1	1	1.4	1.4	0	0	1.4	0
Transitional endoplasmic reticulum ATPase OS=Mus musculus GN=Vcp PE=1 SV=4	Q01853	1	1	0.8	0.8	0	0	0.8	0
Delta(3,5)-Delta(2,4)-dienoyl-CoA isomerase, mitochondrial OS=Mus musculus GN=Ech1 PE=2 SV=1	O35459	1	1	1.3	1.3	0	0	1.3	0
Cluster of Aldehyde dehydrogenase, mitochondrial OS=Mus musculus GN=Aldh2 PE=1 SV=1 (P47738)	P47738	1	1	0.8	0.8	0	0	0.8	0
Cytochrome c oxidase subunit 6B1 OS=Mus musculus GN=Cox6b1 PE=1 SV=2	P56391	1	1	0.6	0.6	0	0	0.6	0
Clathrin heavy chain 1 OS=Mus musculus GN=Cltc PE=1 SV=3	Q68FD5	1	1	1.1	1.1	0	0	1.1	0
Filamin-A OS=Mus musculus GN=Flna PE=1 SV=5	Q8BTM8	1	1	1	1	0	0	1	0.16
Succinate dehydrogenase [ubiquinone] iron-sulfur subunit, mitochondrial OS=Mus musculus GN=Sdhb PE=1 SV=1	Q9CQA3	1	1	1.1	1.1	0	0	1.1	0
Superoxide dismutase [Mn], mitochondrial OS=Mus musculus GN=Sod2 PE=1 SV=3	P09671	1	1	0.9	0.9	0	0	0.9	0
Cluster of Sodium/potassium-transporting ATPase subunit alpha-2 OS=Mus musculus GN=Atp1a2 PE=1 SV=1 (Q6PIE5)	Q6PIE5	1	1	1.7	1.7	0	0	1.7	0
Alpha-actinin-3 OS=Mus musculus GN=Actn3 PE=2 SV=1	O88990	1	1	1.4	1.4	0	0	1.4	0
Cytochrome c oxidase subunit 5A, mitochondrial OS=Mus musculus GN=Cox5a PE=1 SV=2	P12787	1	1	0.7	0.7	0	0	0.7	0
Thioredoxin-dependent peroxide reductase, mitochondrial OS=Mus musculus GN=Prdx3 PE=1 SV=1	P20108	1	1	0.6	0.6	0	0	0.6	0
Perilipin-4 OS=Mus musculus GN=Plin4 PE=1 SV=2	O88492	1	1	1	1	0	0	1	0.19
NADP-dependent malic enzyme OS=Mus musculus GN=Me1 PE=1 SV=2	P06801	1	1	0.4	0.4	0	0	0.4	0
Myosin-9 OS=Mus musculus GN=Myh9 PE=1 SV=4	Q8VDD5	1	1	1.8	1.8	0	0	1.8	0
Vinculin OS=Mus musculus GN=Vcl PE=1 SV=4	Q64727	1	1	1.3	1.3	0	0	1.3	0
Obscurin OS=Mus musculus GN=Obscn PE=2 SV=2	A2AAJ9	1	1	2.4	2.2	0	0.0614875	2.3	0
Malate dehydrogenase, cytoplasmic OS=Mus musculus GN=Mdh1 PE=1 SV=3	P14152	1	1	1	1	0	0	1	0.036
Laminin subunit alpha-2 OS=Mus musculus GN=Lama2 PE=1 SV=1	Q60675	1	1	0.7	0.7	0	0	0.7	0
Myomesin-1 OS=Mus musculus GN=Myom1 PE=1 SV=2	Q62234	1	1	1.6	1.7	0	0.042855	1.65	0
Methylcrotonoyl-CoA carboxylase subunit alpha, mitochondrial OS=Mus musculus GN=Mccc1 PE=2 SV=2	Q99MR8	1	1	1.3	1.3	0	0	1.3	0
Cluster of Hexokinase-2 OS=Mus musculus GN=Hk2 PE=1 SV=1 (O08528)	O08528	1	1	0.9	0.8	0	0.083189	0.85	0
Carnitine O-acetyltransferase OS=Mus musculus GN=Crat PE=1 SV=3	P47934	1	1	1.4	1.4	0	0	1.4	0
Acyl-CoA-binding protein OS=Mus musculus GN=Dbi PE=1 SV=2	P31786	1	1	0.4	0.5	0	0.157135	0.45	0
Lipoamide acyltransferase component of branched-chain alpha-keto acid dehydrogenase complex, mitochondrial OS=Mus musculus GN=Dbt PE=2 SV=2	P53395	1	1	1.2	1.2	0	0	1.2	0
Annexin A5 OS=Mus musculus GN=Anxa5 PE=1 SV=1	P48036	1	1	0.9	0.9	0	0	0.9	0
Vacuolar protein sorting-associated protein 13C OS=Mus musculus GN=Vps13c PE=1 SV=2	Q8BX70	1	1	1.7	1.6	0	0.042855	1.65	0
NADH dehydrogenase [ubiquinone] iron-sulfur protein 3, mitochondrial OS=Mus musculus GN=Ndufs3 PE=1 SV=2	Q9DCT2	1	1	1	1	0	0	1	0.58
Heat shock protein HSP 90-beta OS=Mus musculus GN=Hsp90ab1 PE=1 SV=3	P11499	1	1	0.8	0.7	0	0.0942809	0.75	0
Phosphoenolpyruvate carboxykinase, cytosolic [GTP] OS=Mus musculus GN=Pck1 PE=2 SV=1	Q9Z2V4	1	1	0.9	0.9	0	0	0.9	0
Propionyl-CoA carboxylase beta chain, mitochondrial OS=Mus musculus GN=Pccb PE=1 SV=2	Q99MN9	1	1	1.4	1.3	0	0.0523783	1.35	0
Cytoplasmic dynein 1 heavy chain 1 OS=Mus musculus GN=Dync1h1 PE=1 SV=2	Q9JHU4	1	1	1.7	1.8	0	0.0404061	1.75	0
Cluster of Keratin, type I cytoskeletal 10 OS=Mus musculus GN=Krt10 PE=1 SV=3 (P02535)	P02535	1	1	0.5	0.5	0	0	0.5	0
Glutamine synthetase OS=Mus musculus GN=Glul PE=1 SV=6	P15105	1	1	0.8	0.8	0	0	0.8	0
Enoyl-CoA delta isomerase 1, mitochondrial OS=Mus musculus GN=Eci1 PE=2 SV=2	P42125	1	1	1.5	1.5	0	0	1.5	0
Cluster of Ras-related protein Rab-1A OS=Mus musculus GN=Rab1A PE=1 SV=3 (P62821)	P62821	1	1	1.5	1.5	0	0	1.5	0
Cluster of Alpha-1-antitrypsin 1-1 OS=Mus musculus GN=Serpina1a PE=1 SV=4 (P07758)	P07758	1	1	0.6	0.6	0	0	0.6	0
Filamin-B OS=Mus musculus GN=Flnb PE=1 SV=3	Q80X90	1	1	1.1	1.1	0	0	1.1	0
Cluster of Glyceraldehyde-3-phosphate dehydrogenase OS=Mus musculus GN=Gapdh PE=1 SV=2 (P16858)	P16858	1	1	1.1	1.1	0	0	1.1	0
Filamin-C OS=Mus musculus GN=Flnc PE=1 SV=3	Q8VHX6	1	1	1.7	1.7	0	0	1.7	0
Collagen alpha-1(VI) chain OS=Mus musculus GN=Col6a1 PE=2 SV=1	Q04857	1	1	0.8	0.8	0	0	0.8	0
3-hydroxyisobutyrate dehydrogenase, mitochondrial OS=Mus musculus GN=Hibadh PE=2 SV=1	Q99L13	1	1	0.8	0.7	0	0.0942809	0.75	0
Dihydrolipoyllysine-residue succinyltransferase component of 2-oxoglutarate dehydrogenase complex, mitochondrial OS=Mus musculus GN=Dlst PE=1 SV=1	Q9D2G2	1	1	1.3	1.3	0	0	1.3	0
Apolipoprotein A-IV OS=Mus musculus GN=Apoa4 PE=2 SV=3	P06728	1	1	0.9	0.9	0	0	0.9	0
Phosphoglycerate mutase 1 OS=Mus musculus GN=Pgam1 PE=1 SV=3	Q9DBJ1	1	1	0.9	0.9	0	0	0.9	0
14-3-3 protein epsilon OS=Mus musculus GN=Ywhae PE=1 SV=1	P62259	1	1	0.7	0.7	0	0	0.7	0
Hydroxyacyl-coenzyme A dehydrogenase, mitochondrial OS=Mus musculus GN=Hadh PE=1 SV=2	Q61425	1	1	1.7	1.7	0	0	1.7	0
Voltage-dependent anion-selective channel protein 1 OS=Mus musculus GN=Vdac1 PE=1 SV=3	Q60932	1	1	1.3	1.2	0	0.0565685	1.25	0
EH domain-containing protein 2 OS=Mus musculus GN=Ehd2 PE=1 SV=1	Q8BH64	1	1	1.5	1.5	0	0	1.5	0
Creatine kinase M-type OS=Mus musculus GN=Ckm PE=1 SV=1	P07310	1	1	1.2	1.3	0	0.0565685	1.25	0
Cluster of Radixin OS=Mus musculus GN=Rdx PE=1 SV=3 (P26043)	P26043	1	1	1.1	1.1	0	0	1.1	0.034
Cathepsin D OS=Mus musculus GN=Ctsd PE=1 SV=1	P18242	1	1	0.6	0.6	0	0	0.6	0
Elongation factor 2 OS=Mus musculus GN=Eef2 PE=1 SV=2	P58252	1	1	1.2	1.2	0	0	1.2	0
Coiled-coil-helix-coiled-coil-helix domain-containing protein 3, mitochondrial OS=Mus musculus GN=Chchd3 PE=1 SV=1	Q9CRB9	1	1	0.7	0.7	0	0	0.7	0
Annexin A2 OS=Mus musculus GN=Anxa2 PE=1 SV=2	P07356	1	1	1.5	1.5	0	0	1.5	0
Desmin OS=Mus musculus GN=Des PE=1 SV=3	P31001	1	1	1.3	1.3	0	0	1.3	0
NADH dehydrogenase [ubiquinone] 1 alpha subcomplex subunit 4 OS=Mus musculus GN=Ndufa4 PE=1 SV=2	Q62425	1	1	1.9	2.1	0	0.0707107	2	0
Cluster of Elongation factor 1-alpha 1 OS=Mus musculus GN=Eef1a1 PE=1 SV=3 (P10126)	P10126	1	1	1.1	1.1	0	0	1.1	0
Myosin light chain 1/3, skeletal muscle isoform OS=Mus musculus GN=Myl1 PE=1 SV=2	P05977	1	1	1	1	0	0	1	0.00062
Transaldolase OS=Mus musculus GN=Taldo1 PE=1 SV=2	Q93092	1	1	0.7	0.7	0	0	0.7	0
Fatty acid-binding protein, heart OS=Mus musculus GN=Fabp3 PE=1 SV=5	P11404	1	1	0.9	0.9	0	0	0.9	0
Cytochrome c oxidase subunit 4 isoform 1, mitochondrial OS=Mus musculus GN=Cox4i1 PE=1 SV=2	P19783	1	1	1.5	1.6	0	0.0456198	1.55	0
Glutamate dehydrogenase 1, mitochondrial OS=Mus musculus GN=Glud1 PE=1 SV=1	P26443	1	1	1.2	1.1	0	0.0614875	1.15	0
Laminin subunit alpha-4 OS=Mus musculus GN=Lama4 PE=1 SV=2	P97927	1	1	0.9	0.8	0	0.083189	0.85	0
6-phosphogluconate dehydrogenase, decarboxylating OS=Mus musculus GN=Pgd PE=2 SV=3	Q9DCD0	1	1	0.7	0.7	0	0	0.7	0
GrpE protein homolog 1, mitochondrial OS=Mus musculus GN=Grpel1 PE=1 SV=1	Q99LP6	1	1	0.5	0.6	0	0.128565	0.55	0
Glucose-6-phosphate isomerase OS=Mus musculus GN=Gpi PE=1 SV=4	P06745	1	1	0.8	0.8	0	0	0.8	0
Cytochrome b-c1 complex subunit 7 OS=Mus musculus GN=Uqcrb PE=1 SV=3	Q9D855	1	1	0.8	0.7	0	0.0942809	0.75	0
NADH dehydrogenase [ubiquinone] 1 beta subcomplex subunit 10 OS=Mus musculus GN=Ndufb10 PE=1 SV=3	Q9DCS9	1	1	1.1	1.2	0	0.0614875	1.15	0
Heat shock protein 75 kDa, mitochondrial OS=Mus musculus GN=Trap1 PE=1 SV=1	Q9CQN1	1	1	1	1	0	0	1	0.1
Glycogen phosphorylase, liver form OS=Mus musculus GN=Pygl PE=1 SV=4	Q9ET01	1	1	0.8	0.8	0	0	0.8	0
Protein disulfide-isomerase A3 OS=Mus musculus GN=Pdia3 PE=1 SV=2	P27773	1	1	0.6	0.6	0	0	0.6	0
Pyruvate dehydrogenase protein X component, mitochondrial OS=Mus musculus GN=Pdhx PE=2 SV=1	Q8BKZ9	1	1	0.7	0.6	0	0.108786	0.65	0
Phosphoglucomutase-1 OS=Mus musculus GN=Pgm1 PE=1 SV=4	Q9D0F9	1	1	1	0.9	0	0.0744323	0.95	0
Fibrinogen gamma chain OS=Mus musculus GN=Fgg PE=2 SV=1	Q8VCM7	1	1	2	2.1	0	0.034493	2.05	0
Catalase OS=Mus musculus GN=Cat PE=1 SV=4	P24270	1	1	0.8	0.8	0	0	0.8	0
Isoleucine--tRNA ligase, mitochondrial OS=Mus musculus GN=Iars2 PE=2 SV=1	Q8BIJ6	1	1	1.2	1.2	0	0	1.2	0
Dynamin-like 120 kDa protein, mitochondrial OS=Mus musculus GN=Opa1 PE=1 SV=1	P58281	1	1	1.1	1.1	0	0	1.1	0
Serum deprivation-response protein OS=Mus musculus GN=Sdpr PE=1 SV=3	Q63918	1	1	0.7	0.7	0	0	0.7	0
Alpha-actinin-4 OS=Mus musculus GN=Actn4 PE=1 SV=1	P57780	1	1	0.8	0.8	0	0	0.8	0
Cluster of Ubiquitin-like modifier-activating enzyme 1 OS=Mus musculus GN=Uba1 PE=1 SV=1 (Q02053)	Q02053	1	1	0.9	0.8	0	0.083189	0.85	0
Hydroxysteroid dehydrogenase-like protein 2 OS=Mus musculus GN=Hsdl2 PE=2 SV=1	Q2TPA8	1	1	1.5	1.5	0	0	1.5	0
Troponin I, fast skeletal muscle OS=Mus musculus GN=Tnni2 PE=1 SV=2	P13412	1	1	1.1	1	0	0.0673435	1.05	0
Isovaleryl-CoA dehydrogenase, mitochondrial OS=Mus musculus GN=Ivd PE=1 SV=1	Q9JHI5	1	1	1	1	0	0	1	0.54
Cluster of Serine protease inhibitor A3K OS=Mus musculus GN=Serpina3k PE=1 SV=2 (P07759)	P07759	1	1	1	0.9	0	0.0744323	0.95	0.03
Citrate lyase subunit beta-like protein, mitochondrial OS=Mus musculus GN=Clybl PE=2 SV=2	Q8R4N0	1	1	0.9	1	0	0.0744323	0.95	0.00099
Lon protease homolog, mitochondrial OS=Mus musculus GN=Lonp1 PE=1 SV=2	Q8CGK3	1	1	1	1.1	0	0.0673435	1.05	0
NADH dehydrogenase [ubiquinone] flavoprotein 2, mitochondrial OS=Mus musculus GN=Ndufv2 PE=1 SV=2	Q9D6J6	1	1	0.6	0.6	0	0	0.6	0
NADH dehydrogenase [ubiquinone] 1 alpha subcomplex subunit 10, mitochondrial OS=Mus musculus GN=Ndufa10 PE=1 SV=1	Q99LC3	1	1	1.3	1.3	0	0	1.3	0
Adenylate kinase 2, mitochondrial OS=Mus musculus GN=Ak2 PE=1 SV=5	Q9WTP6	1	1	0.6	0.6	0	0	0.6	0
O-phosphoseryl-tRNA(Sec) selenium transferase OS=Mus musculus GN=Sepsecs PE=1 SV=2	Q6P6M7	1	1	1.4	1.4	0	0	1.4	0
Cluster of ADP/ATP translocase 1 OS=Mus musculus GN=Slc25a4 PE=1 SV=4 (P48962)	P48962	1	1	3.2	3.1	0	0.0224478	3.15	0
5-oxoprolinase OS=Mus musculus GN=Oplah PE=2 SV=1	Q8K010	1	1	0.9	0.9	0	0	0.9	0
NADH dehydrogenase [ubiquinone] flavoprotein 1, mitochondrial OS=Mus musculus GN=Ndufv1 PE=1 SV=1	Q91YT0	1	1	1.4	1.5	0	0.048766	1.45	0
NADH dehydrogenase [ubiquinone] 1 beta subcomplex subunit 7 OS=Mus musculus GN=Ndufb7 PE=1 SV=3	Q9CR61	1	1	1.5	1.6	0	0.0456198	1.55	0
Sorbin and SH3 domain-containing protein 1 OS=Mus musculus GN=Sorbs1 PE=1 SV=2	Q62417	1	1	0.7	0.7	0	0	0.7	0
Cluster of Cytosolic 10-formyltetrahydrofolate dehydrogenase OS=Mus musculus GN=Aldh1l1 PE=2 SV=1 (Q8R0Y6)	Q8R0Y6	1	1	0.9	0.9	0	0	0.9	0
Cytochrome b-c1 complex subunit Rieske, mitochondrial OS=Mus musculus GN=Uqcrfs1 PE=1 SV=1	Q9CR68	1	1	1.1	1.2	0	0.0614875	1.15	0
Nidogen-1 OS=Mus musculus GN=Nid1 PE=1 SV=2	P10493	1	1	0.7	0.7	0	0	0.7	0
Glycogen phosphorylase, muscle form OS=Mus musculus GN=Pygm PE=1 SV=3	Q9WUB3	1	1	2.1	2	0	0.034493	2.05	0
Cluster of Membrane primary amine oxidase OS=Mus musculus GN=Aoc3 PE=2 SV=3 (O70423)	O70423	1	1	1.2	1.2	0	0	1.2	0
Apolipoprotein A-I OS=Mus musculus GN=Apoa1 PE=1 SV=2	Q00623	1	1	0.7	0.7	0	0	0.7	0
Methylmalonyl-CoA mutase, mitochondrial OS=Mus musculus GN=Mut PE=2 SV=2	P16332	1	1	1.1	1.1	0	0	1.1	0
Peroxiredoxin-2 OS=Mus musculus GN=Prdx2 PE=1 SV=3	Q61171	1	1	0.6	0.6	0	0	0.6	0
ATP synthase subunit d, mitochondrial OS=Mus musculus GN=Atp5h PE=1 SV=3	Q9DCX2	1	1	0.7	0.7	0	0	0.7	0
LETM1 and EF-hand domain-containing protein 1, mitochondrial OS=Mus musculus GN=Letm1 PE=2 SV=1	Q9Z2I0	1	1	1.1	1.2	0	0.0614875	1.15	0
L-lactate dehydrogenase B chain OS=Mus musculus GN=Ldhb PE=1 SV=2	P16125	1	1	1.1	1.1	0	0	1.1	0
Collagen alpha-2(VI) chain OS=Mus musculus GN=Col6a2 PE=2 SV=3	Q02788	1	1	1	0.9	0	0.0744323	0.95	0
Galectin-1 OS=Mus musculus GN=Lgals1 PE=1 SV=3	P16045	1	1	0.6	0.6	0	0	0.6	0
Lumican OS=Mus musculus GN=Lum PE=1 SV=2	P51885	1	1	0.6	0.6	0	0	0.6	0
Delta-1-pyrroline-5-carboxylate dehydrogenase, mitochondrial OS=Mus musculus GN=Aldh4a1 PE=1 SV=3	Q8CHT0	1	1	1.2	1.2	0	0	1.2	0
Fibrinogen beta chain OS=Mus musculus GN=Fgb PE=2 SV=1	Q8K0E8	1	1	2.1	2.3	0	0.0642824	2.2	0
Spectrin alpha chain, erythrocytic 1 OS=Mus musculus GN=Spta1 PE=2 SV=3	P08032	1	1	0.7	0.7	0	0	0.7	0
Chaperone activity of bc1 complex-like, mitochondrial OS=Mus musculus GN=Adck3 PE=2 SV=2	Q60936	1	1	1.3	1.3	0	0	1.3	0
Ubiquinone biosynthesis protein COQ9, mitochondrial OS=Mus musculus GN=Coq9 PE=1 SV=1	Q8K1Z0	1	1	0.8	0.8	0	0	0.8	0
Laminin subunit beta-2 OS=Mus musculus GN=Lamb2 PE=2 SV=2	Q61292	1	1	0.8	0.8	0	0	0.8	0
Hormone-sensitive lipase OS=Mus musculus GN=Lipe PE=1 SV=2	P54310	1	1	1.3	1.3	0	0	1.3	0
Heterogeneous nuclear ribonucleoproteins A2/B1 OS=Mus musculus GN=Hnrnpa2b1 PE=1 SV=2	O88569	1	1	0.6	0.6	0	0	0.6	0
Cluster of L-lactate dehydrogenase A chain OS=Mus musculus GN=Ldha PE=1 SV=3 (P06151)	P06151	1	1	1.1	1.2	0	0.0614875	1.15	0
NADH dehydrogenase [ubiquinone] 1 alpha subcomplex subunit 8 OS=Mus musculus GN=Ndufa8 PE=1 SV=3	Q9DCJ5	1	1	0.9	0.9	0	0	0.9	0
Calreticulin OS=Mus musculus GN=Calr PE=1 SV=1	P14211	1	1	0.6	0.6	0	0	0.6	0
ES1 protein homolog, mitochondrial OS=Mus musculus GN=D10Jhu81e PE=1 SV=1	Q9D172	1	1	0.7	0.7	0	0	0.7	0
Carnitine O-palmitoyltransferase 1, muscle isoform OS=Mus musculus GN=Cpt1b PE=2 SV=1	Q924X2	1	1	3.6	3.1	0	0.105538	3.35	0
cAMP-dependent protein kinase type II-beta regulatory subunit OS=Mus musculus GN=Prkar2b PE=1 SV=3	P31324	1	1	0.8	0.8	0	0	0.8	0
Heat shock 70 kDa protein 4 OS=Mus musculus GN=Hspa4 PE=1 SV=1	Q61316	1	1	0.8	0.8	0	0	0.8	0
Nucleoside diphosphate kinase B OS=Mus musculus GN=Nme2 PE=1 SV=1	Q01768	1	1	0.8	0.7	0	0.0942809	0.75	0
Cluster of Acyl-coenzyme A thioesterase 2, mitochondrial OS=Mus musculus GN=Acot2 PE=1 SV=2 (Q9QYR9)	Q9QYR9	1	1	1.2	1.2	0	0	1.2	0
Lamin-B1 OS=Mus musculus GN=Lmnb1 PE=1 SV=3	P14733	1	1	0.7	0.7	0	0	0.7	0
Myosin-11 OS=Mus musculus GN=Myh11 PE=1 SV=1	O08638	1	1	1.4	1.3	0	0.0523783	1.35	0
NADH dehydrogenase [ubiquinone] iron-sulfur protein 6, mitochondrial OS=Mus musculus GN=Ndufs6 PE=1 SV=2	P52503	1	1	0.6	0.6	0	0	0.6	0
Cluster of Keratin, type II cytoskeletal 5 OS=Mus musculus GN=Krt5 PE=1 SV=1 (Q922U2)	Q922U2	1	1	0.6	0.5	0	0.128565	0.55	0
Succinyl-CoA ligase [ADP/GDP-forming] subunit alpha, mitochondrial OS=Mus musculus GN=Suclg1 PE=1 SV=4	Q9WUM5	1	1	1.5	1.5	0	0	1.5	0
Isocitrate dehydrogenase [NADP] cytoplasmic OS=Mus musculus GN=Idh1 PE=1 SV=2	O88844	1	1	1	1	0	0	1	0.4
Protein disulfide-isomerase A4 OS=Mus musculus GN=Pdia4 PE=1 SV=3	P08003	1	1	0.7	0.7	0	0	0.7	0
NADH dehydrogenase [ubiquinone] 1 alpha subcomplex subunit 7 OS=Mus musculus GN=Ndufa7 PE=1 SV=3	Q9Z1P6	1	1	1.1	1.1	0	0	1.1	0
Non-specific lipid-transfer protein OS=Mus musculus GN=Scp2 PE=1 SV=3	P32020	1	1	0.6	0.7	0	0.108786	0.65	0
Prolow-density lipoprotein receptor-related protein 1 OS=Mus musculus GN=Lrp1 PE=1 SV=1	Q91ZX7	1	1	0.9	0.9	0	0	0.9	0
Early endosome antigen 1 OS=Mus musculus GN=Eea1 PE=1 SV=2	Q8BL66	1	1	0.7	0.7	0	0	0.7	0
4-trimethylaminobutyraldehyde dehydrogenase OS=Mus musculus GN=Aldh9a1 PE=1 SV=1	Q9JLJ2	1	1	0.9	0.9	0	0	0.9	0
Cluster of Dihydropyrimidinase-related protein 2 OS=Mus musculus GN=Dpysl2 PE=1 SV=2 (O08553)	O08553	1	1	1	1	0	0	1	0.033
Endoplasmin OS=Mus musculus GN=Hsp90b1 PE=1 SV=2	P08113	1	1	0.8	0.8	0	0	0.8	0
Protein-glutamine gamma-glutamyltransferase 2 OS=Mus musculus GN=Tgm2 PE=1 SV=4	P21981	1	1	0.8	0.8	0	0	0.8	0
Ribosome-binding protein 1 OS=Mus musculus GN=Rrbp1 PE=2 SV=2	Q99PL5	1	1	0.6	0.6	0	0	0.6	0
Peroxiredoxin-6 OS=Mus musculus GN=Prdx6 PE=1 SV=3	O08709	1	1	0.8	0.8	0	0	0.8	0
Vitamin D-binding protein OS=Mus musculus GN=Gc PE=1 SV=2	P21614	1	1	0.8	0.8	0	0	0.8	0
Xanthine dehydrogenase/oxidase OS=Mus musculus GN=Xdh PE=1 SV=5	Q00519	1	1	1.4	1.4	0	0	1.4	0
Cluster of Ubiquitin-40S ribosomal protein S27a OS=Mus musculus GN=Rps27a PE=1 SV=2 (P62983)	P62983	1	1	0.7	0.8	0	0.0942809	0.75	0
Cluster of Myosin regulatory light chain 2, ventricular/cardiac muscle isoform OS=Mus musculus GN=Myl2 PE=1 SV=3 (P51667)	P51667	1	1	1.3	1.4	0	0.0523783	1.35	0
Long-chain-fatty-acid--CoA ligase 5 OS=Mus musculus GN=Acsl5 PE=2 SV=1	Q8JZR0	1	1	0.9	0.9	0	0	0.9	0.00062
Acyl carrier protein, mitochondrial OS=Mus musculus GN=Ndufab1 PE=1 SV=1	Q9CR21	1	1	0.9	0.9	0	0	0.9	0.0016
NADH dehydrogenase [ubiquinone] 1 beta subcomplex subunit 6 OS=Mus musculus GN=Ndufb6 PE=2 SV=3	Q3UIU2	1	1	1.8	1.9	0	0.038222	1.85	0
Troponin T, fast skeletal muscle OS=Mus musculus GN=Tnnt3 PE=1 SV=3	Q9QZ47	1	1	1	1	0	0	1	0.13
Nucleoprotein TPR OS=Mus musculus GN=Tpr PE=1 SV=1	F6ZDS4	1	1	0.7	0.7	0	0	0.7	0
Heterogeneous nuclear ribonucleoprotein K OS=Mus musculus GN=Hnrnpk PE=1 SV=1	P61979	1	1	0.7	0.8	0	0.0942809	0.75	0
Stress-induced-phosphoprotein 1 OS=Mus musculus GN=Stip1 PE=1 SV=1	Q60864	1	1	0.5	0.5	0	0	0.5	0
Platelet glycoprotein 4 OS=Mus musculus GN=Cd36 PE=1 SV=2	Q08857	1	1	1.5	1.5	0	0	1.5	0
10 kDa heat shock protein, mitochondrial OS=Mus musculus GN=Hspe1 PE=1 SV=2	Q64433	1	1	0.6	0.6	0	0	0.6	0
Inorganic pyrophosphatase OS=Mus musculus GN=Ppa1 PE=1 SV=1	Q9D819	1	1	0.6	0.6	0	0	0.6	0
Prohibitin OS=Mus musculus GN=Phb PE=1 SV=1	P67778	1	1	1.1	1.1	0	0	1.1	0
Myosin-binding protein C, fast-type OS=Mus musculus GN=Mybpc2 PE=1 SV=1	Q5XKE0	1	1	1.4	1.5	0	0.048766	1.45	0
Eukaryotic translation initiation factor 3 subunit A OS=Mus musculus GN=Eif3a PE=1 SV=5	P23116	1	1	1.1	1	0	0.0673435	1.05	0.2
Alpha-crystallin B chain OS=Mus musculus GN=Cryab PE=1 SV=2	P23927	1	1	1.7	1.7	0	0	1.7	0
Clustered mitochondria protein homolog OS=Mus musculus GN=Cluh PE=2 SV=2	Q5SW19	1	1	0.9	1	0	0.0744323	0.95	0.14
NADH dehydrogenase [ubiquinone] 1 alpha subcomplex subunit 5 OS=Mus musculus GN=Ndufa5 PE=1 SV=3	Q9CPP6	1	1	0.9	0.9	0	0	0.9	0
Succinyl-CoA ligase [GDP-forming] subunit beta, mitochondrial OS=Mus musculus GN=Suclg2 PE=2 SV=3	Q9Z2I8	1	1	0.8	0.8	0	0	0.8	0
NADH dehydrogenase [ubiquinone] iron-sulfur protein 4, mitochondrial OS=Mus musculus GN=Ndufs4 PE=1 SV=3	Q9CXZ1	1	1	0.8	0.8	0	0	0.8	0
Succinyl-CoA:3-ketoacid coenzyme A transferase 1, mitochondrial OS=Mus musculus GN=Oxct1 PE=1 SV=1	Q9D0K2	1	1	1.2	1.3	0	0.0565685	1.25	0
Regulator of microtubule dynamics protein 1 OS=Mus musculus GN=Rmdn1 PE=2 SV=2	Q9DCV4	1	1	1	1	0	0	1	0.27
Apoptosis-inducing factor 1, mitochondrial OS=Mus musculus GN=Aifm1 PE=1 SV=1	Q9Z0X1	1	1	1.7	1.6	0	0.042855	1.65	0
Cluster of AP-2 complex subunit beta OS=Mus musculus GN=Ap2b1 PE=1 SV=1 (Q9DBG3)	Q9DBG3	1	1	1.2	1.1	0	0.0614875	1.15	0.041
Trans-2-enoyl-CoA reductase, mitochondrial OS=Mus musculus GN=Mecr PE=2 SV=2	Q9DCS3	1	1	1.1	1.2	0	0.0614875	1.15	0
Cluster of Muscleblind-like protein 1 OS=Mus musculus GN=Mbnl1 PE=1 SV=1 (Q9JKP5)	Q9JKP5 [2]	1	1	0.6	0.8	0	0.202031	0.7	0.021
Unconventional myosin-Ic OS=Mus musculus GN=Myo1c PE=1 SV=2	Q9WTI7	1	1	1.8	1.9	0	0.038222	1.85	0
Periostin OS=Mus musculus GN=Postn PE=1 SV=2	Q62009	1	1	0.8	0.9	0	0.083189	0.85	0
Kininogen-1 OS=Mus musculus GN=Kng1 PE=1 SV=1	O08677	1	1	0.7	0.7	0	0	0.7	0
Cluster of Creatine kinase S-type, mitochondrial OS=Mus musculus GN=Ckmt2 PE=1 SV=1 (Q6P8J7)	Q6P8J7	1	1	2.4	2.6	0	0.0565685	2.5	0
Fibronectin OS=Mus musculus GN=Fn1 PE=1 SV=4	P11276	1	1	0.9	1	0	0.0744323	0.95	0.049
Cluster of Eukaryotic initiation factor 4A-I OS=Mus musculus GN=Eif4a1 PE=2 SV=1 (P60843)	P60843	1	1	1	1	0	0	1	0.19
Nascent polypeptide-associated complex subunit alpha, muscle-specific form OS=Mus musculus GN=Naca PE=1 SV=2	P70670	1	1	0.9	1.1	0	0.141421	1	0.1
Cluster of Keratin, type II cuticular Hb1 (Fragment) OS=Mus musculus GN=Krt81 PE=2 SV=1 (Q9ERE2)	Q9ERE2	1	1	0.4	0.4	0	0	0.4	0
Cluster of EH domain-containing protein 1 OS=Mus musculus GN=Ehd1 PE=1 SV=1 (Q9WVK4)	Q9WVK4	1	1	1.3	1.3	0	0	1.3	0
Serine/threonine-protein phosphatase 2A 65 kDa regulatory subunit A alpha isoform OS=Mus musculus GN=Ppp2r1a PE=1 SV=3	Q76MZ3	1	1	0.9	0.8	0	0.083189	0.85	0
Sulfated glycoprotein 1 OS=Mus musculus GN=Psap PE=1 SV=2	Q61207	1	1	0.6	0.6	0	0	0.6	0
2-oxoisovalerate dehydrogenase subunit alpha, mitochondrial OS=Mus musculus GN=Bckdha PE=1 SV=1	P50136	1	1	1.1	1.1	0	0	1.1	0
LIM domain-binding protein 3 OS=Mus musculus GN=Ldb3 PE=1 SV=1	Q9JKS4	1	1	1.4	1.5	0	0.048766	1.45	0
T-complex protein 1 subunit theta OS=Mus musculus GN=Cct8 PE=1 SV=3	P42932	1	1	0.8	0.8	0	0	0.8	0
T-complex protein 1 subunit beta OS=Mus musculus GN=Cct2 PE=1 SV=4	P80314	1	1	0.8	0.9	0	0.083189	0.85	0
Redox-regulatory protein FAM213A OS=Mus musculus GN=Fam213a PE=1 SV=2	Q9CYH2	1	1	1.7	1.8	0	0.0404061	1.75	0
Cluster of Glutathione S-transferase Mu 1 OS=Mus musculus GN=Gstm1 PE=1 SV=2 (P10649)	P10649	1	1	1.2	1.3	0	0.0565685	1.25	0
Voltage-dependent anion-selective channel protein 2 OS=Mus musculus GN=Vdac2 PE=1 SV=2	Q60930	1	1	1.1	1.2	0	0.0614875	1.15	0
Cluster of Histone H2B type 1-M OS=Mus musculus GN=Hist1h2bm PE=1 SV=2 (P10854)	P10854	1	1	2.3	2.1	0	0.0642824	2.2	0.009
Cluster of Keratin, type I cuticular Ha4 OS=Mus musculus GN=Krt34 PE=2 SV=1 (Q9D646)	Q9D646	1	1	0.5	0.5	0	0	0.5	0.024
Nidogen-2 OS=Mus musculus GN=Nid2 PE=1 SV=2	O88322	1	1	0.7	0.7	0	0	0.7	0
Lamin-B2 OS=Mus musculus GN=Lmnb2 PE=1 SV=2	P21619	1	1	0.7	0.6	0	0.108786	0.65	0
Cluster of Glucose-6-phosphate 1-dehydrogenase X OS=Mus musculus GN=G6pdx PE=1 SV=3 (Q00612)	Q00612	1	1	0.6	0.6	0	0	0.6	0
Peptidyl-prolyl cis-trans isomerase A OS=Mus musculus GN=Ppia PE=1 SV=2	P17742	1	1	0.5	0.5	0	0	0.5	0
Decorin OS=Mus musculus GN=Dcn PE=2 SV=1	P28654	1	1	0.9	0.9	0	0	0.9	0
Peroxiredoxin-1 OS=Mus musculus GN=Prdx1 PE=1 SV=1	P35700	1	1	0.6	0.6	0	0	0.6	0
Methylcrotonoyl-CoA carboxylase beta chain, mitochondrial OS=Mus musculus GN=Mccc2 PE=2 SV=1	Q3ULD5	1	1	1.4	1.4	0	0	1.4	0
Heat shock protein HSP 90-alpha OS=Mus musculus GN=Hsp90aa1 PE=1 SV=4	P07901	1	1	0.6	0.6	0	0	0.6	0
Cluster of Aldose reductase OS=Mus musculus GN=Akr1b1 PE=1 SV=3 (P45376)	P45376	1	1	1	1	0	0	1	0.037
NADH dehydrogenase [ubiquinone] iron-sulfur protein 5 OS=Mus musculus GN=Ndufs5 PE=1 SV=3	Q99LY9	1	1	0.8	0.8	0	0	0.8	0
Inter alpha-trypsin inhibitor, heavy chain 4 OS=Mus musculus GN=Itih4 PE=1 SV=2	A6X935	1	1	2.6	2.3	0	0.0865845	2.45	0
Troponin C, skeletal muscle OS=Mus musculus GN=Tnnc2 PE=1 SV=2	P20801	1	1	0.8	0.9	0	0.083189	0.85	0
NADPH--cytochrome P450 reductase OS=Mus musculus GN=Por PE=1 SV=2	P37040	1	1	1	1	0	0	1	0.75
Cluster of Poly(rC)-binding protein 1 OS=Mus musculus GN=Pcbp1 PE=1 SV=1 (P60335)	P60335	1	1	0.7	0.8	0	0.0942809	0.75	0
Acyl-CoA dehydrogenase family member 10 OS=Mus musculus GN=Acad10 PE=2 SV=1	Q8K370	1	1	1.4	1.4	0	0	1.4	0
Caveolin-1 OS=Mus musculus GN=Cav1 PE=1 SV=1	P49817	1	1	1.6	1.7	0	0.042855	1.65	0
Peroxiredoxin-5, mitochondrial OS=Mus musculus GN=Prdx5 PE=1 SV=2	P99029	1	1	0.8	0.7	0	0.0942809	0.75	0
Short/branched chain specific acyl-CoA dehydrogenase, mitochondrial OS=Mus musculus GN=Acadsb PE=1 SV=1	Q9DBL1	1	1	1	1	0	0	1	0.043
GTP:AMP phosphotransferase AK3, mitochondrial OS=Mus musculus GN=Ak3 PE=1 SV=3	Q9WTP7	1	1	1.2	1.2	0	0	1.2	0
Complement component 1 Q subcomponent-binding protein, mitochondrial OS=Mus musculus GN=C1qbp PE=1 SV=1	O35658	1	1	0.8	0.8	0	0	0.8	0
Microtubule-actin cross-linking factor 1 OS=Mus musculus GN=Macf1 PE=1 SV=2	Q9QXZ0	1	1	1	1	0	0	1	0.98
Tropomyosin beta chain OS=Mus musculus GN=Tpm2 PE=1 SV=1	P58774	1	1	1	1	0	0	1	0.017
Myoglobin OS=Mus musculus GN=Mb PE=1 SV=3	P04247	1	1	2.3	2.3	0	0	2.3	0
Plasminogen OS=Mus musculus GN=Plg PE=1 SV=3	P20918	1	1	1	1.1	0	0.0673435	1.05	0.0022
Heterogeneous nuclear ribonucleoprotein L OS=Mus musculus GN=Hnrnpl PE=1 SV=2	Q8R081	1	1	0.8	0.8	0	0	0.8	0
Complement factor H OS=Mus musculus GN=Cfh PE=1 SV=2	P06909	1	1	1.5	1.5	0	0	1.5	0
NADH dehydrogenase [ubiquinone] 1 alpha subcomplex subunit 12 OS=Mus musculus GN=Ndufa12 PE=1 SV=2	Q7TMF3	1	1	2	2.2	0	0.0673435	2.1	0
AFG3-like protein 2 OS=Mus musculus GN=Afg3l2 PE=1 SV=1	Q8JZQ2	1	1	1.3	1.2	0	0.0565685	1.25	0
Hydroxyacid-oxoacid transhydrogenase, mitochondrial OS=Mus musculus GN=Adhfe1 PE=2 SV=2	Q8R0N6	1	1	1	1	0	0	1	0.0034
Protein disulfide-isomerase OS=Mus musculus GN=P4hb PE=1 SV=2	P09103	1	1	0.5	0.6	0	0.128565	0.55	0
Cathepsin B OS=Mus musculus GN=Ctsb PE=1 SV=2	P10605	1	1	0.7	0.7	0	0	0.7	0
Cytochrome b-c1 complex subunit 6, mitochondrial OS=Mus musculus GN=Uqcrh PE=1 SV=2	P99028	1	1	0.7	0.7	0	0	0.7	0
NADH dehydrogenase [ubiquinone] 1 alpha subcomplex subunit 2 OS=Mus musculus GN=Ndufa2 PE=1 SV=3	Q9CQ75	1	1	1	1	0	0	1	0.18
1,4-alpha-glucan-branching enzyme OS=Mus musculus GN=Gbe1 PE=2 SV=1	Q9D6Y9	1	1	0.9	0.9	0	0	0.9	0
NADH dehydrogenase [ubiquinone] 1 alpha subcomplex subunit 9, mitochondrial OS=Mus musculus GN=Ndufa9 PE=1 SV=2	Q9DC69	1	1	2.9	2.7	0	0.0505076	2.8	0
Vacuolar protein sorting-associated protein 35 OS=Mus musculus GN=Vps35 PE=1 SV=1	Q9EQH3	1	1	1.2	1.1	0	0.0614875	1.15	0
Mitochondrial carnitine/acylcarnitine carrier protein OS=Mus musculus GN=Slc25a20 PE=1 SV=1	Q9Z2Z6	1	1	3.1	2.9	0	0.0471405	3	0
Elongation factor 1-beta OS=Mus musculus GN=Eef1b PE=1 SV=5	O70251	1	1	0.5	0.5	0	0	0.5	0
Ig mu chain C region secreted form OS=Mus musculus GN=Igh-6 PE=1 SV=2	P01872	1	1	0.9	0.9	0	0	0.9	0
Cytochrome c1, heme protein, mitochondrial OS=Mus musculus GN=Cyc1 PE=1 SV=1	Q9D0M3	1	1	2.6	2.5	0	0.0277297	2.55	0
Band 4.1-like protein 2 OS=Mus musculus GN=Epb41l2 PE=1 SV=2	O70318	1	1	0.8	0.8	0	0	0.8	0
Cluster of Sarcoplasmic/endoplasmic reticulum calcium ATPase 1 OS=Mus musculus GN=Atp2a1 PE=2 SV=1 (Q8R429)	Q8R429	1	1	5.9	6.4	0	0.0574884	6.15	0
Cluster of Putative adenosylhomocysteinase 2 OS=Mus musculus GN=Ahcyl1 PE=1 SV=1 (Q80SW1)	Q80SW1	1	1	1	1	0	0	1	0.19
Myotilin OS=Mus musculus GN=Myot PE=2 SV=1	Q9JIF9	1	1	1.8	1.7	0	0.0404061	1.75	0
Cytochrome c oxidase subunit 2 OS=Mus musculus GN=Mtco2 PE=1 SV=1	P00405	1	1	2	2.2	0	0.0673435	2.1	0
60S acidic ribosomal protein P0 OS=Mus musculus GN=Rplp0 PE=1 SV=3	P14869	1	1	1.2	1.3	0	0.0565685	1.25	0
Histone H4 OS=Mus musculus GN=Hist1h4a PE=1 SV=2	P62806	1	1	4.6	4.6	0	0	4.6	0
Neutral alpha-glucosidase AB OS=Mus musculus GN=Ganab PE=1 SV=1	Q8BHN3	1	1	0.9	0.9	0	0	0.9	0
[Pyruvate dehydrogenase [lipoamide]] kinase isozyme 4, mitochondrial OS=Mus musculus GN=Pdk4 PE=2 SV=1	O70571	1	1	0.9	0.9	0	0	0.9	0
Cytosol aminopeptidase OS=Mus musculus GN=Lap3 PE=1 SV=3	Q9CPY7	1	1	1	1.1	0	0.0673435	1.05	0.00033
Monoglyceride lipase OS=Mus musculus GN=Mgll PE=1 SV=1	O35678	1	1	1.5	1.5	0	0	1.5	0
Isobutyryl-CoA dehydrogenase, mitochondrial OS=Mus musculus GN=Acad8 PE=2 SV=2	Q9D7B6	1	1	1.2	1.1	0	0.0614875	1.15	0
Ceruloplasmin OS=Mus musculus GN=Cp PE=1 SV=2	Q61147	1	1	1.2	1.3	0	0.0565685	1.25	0
Synemin OS=Mus musculus GN=Synm PE=1 SV=2	Q70IV5	1	1	0.9	0.9	0	0	0.9	0
Vigilin OS=Mus musculus GN=Hdlbp PE=1 SV=1	Q8VDJ3	1	1	0.8	0.9	0	0.083189	0.85	0
Sarcalumenin OS=Mus musculus GN=Srl PE=1 SV=1	Q7TQ48	1	1	1.8	1.8	0	0	1.8	0
NADH dehydrogenase [ubiquinone] 1 beta subcomplex subunit 8, mitochondrial OS=Mus musculus GN=Ndufb8 PE=1 SV=1	Q9D6J5	1	1	1.3	1.2	0	0.0565685	1.25	0
Prolargin OS=Mus musculus GN=Prelp PE=2 SV=2	Q9JK53	1	1	1.3	1.4	0	0.0523783	1.35	0
Basigin OS=Mus musculus GN=Bsg PE=1 SV=2	P18572	1	1	0.9	0.8	0	0.083189	0.85	0
Microtubule-associated protein 4 OS=Mus musculus GN=Map4 PE=1 SV=3	P27546	1	1	0.7	0.8	0	0.0942809	0.75	0
Four and a half LIM domains protein 1 OS=Mus musculus GN=Fhl1 PE=2 SV=3	P97447	1	1	2.4	2.3	0	0.0300897	2.35	0
Cluster of Glycerol kinase OS=Mus musculus GN=Gk PE=2 SV=2 (Q64516)	Q64516	1	1	1	1.1	0	0.0673435	1.05	0.011
Dynamin-1-like protein OS=Mus musculus GN=Dnm1l PE=1 SV=2	Q8K1M6	1	1	0.9	1	0	0.0744323	0.95	0.0038
UTP--glucose-1-phosphate uridylyltransferase OS=Mus musculus GN=Ugp2 PE=2 SV=3	Q91ZJ5	1	1	1	1	0	0	1	0.071
Cysteine sulfinic acid decarboxylase OS=Mus musculus GN=Csad PE=2 SV=1	Q9DBE0	1	1	0.9	0.9	0	0	0.9	0
T-complex protein 1 subunit epsilon OS=Mus musculus GN=Cct5 PE=1 SV=1	P80316	1	1	0.8	0.9	0	0.083189	0.85	0
Cluster of Microtubule-associated serine/threonine-protein kinase 4 OS=Mus musculus GN=Mast4 PE=1 SV=3 (Q811L6)	Q811L6 [3]	1	1	1.5	0.7	0	0.514259	1.1	0.83
Hsc70-interacting protein OS=Mus musculus GN=St13 PE=2 SV=1	Q99L47	1	1	0.5	0.5	0	0	0.5	0
Cluster of Transgelin-2 OS=Mus musculus GN=Tagln2 PE=1 SV=4 (Q9WVA4)	Q9WVA4	1	1	0.8	0.8	0	0	0.8	0
Haptoglobin OS=Mus musculus GN=Hp PE=1 SV=1	Q61646	1	1	3.4	3.7	0	0.0597555	3.55	0
Chondroitin sulfate proteoglycan 4 OS=Mus musculus GN=Cspg4 PE=1 SV=3	Q8VHY0	1	1	0.9	0.9	0	0	0.9	0
Cluster of Phospholipid hydroperoxide glutathione peroxidase, mitochondrial OS=Mus musculus GN=Gpx4 PE=1 SV=4 (O70325)	O70325	1	1	1.1	1	0	0.0673435	1.05	0.093
Cluster of Murinoglobulin-1 OS=Mus musculus GN=Mug1 PE=1 SV=3 (P28665)	P28665	1	1	0.7	0.7	0	0	0.7	0
Alpha-2-HS-glycoprotein OS=Mus musculus GN=Ahsg PE=1 SV=1	P29699	1	1	0.8	0.8	0	0	0.8	0
Calpain-2 catalytic subunit OS=Mus musculus GN=Capn2 PE=2 SV=4	O08529	1	1	0.9	0.9	0	0	0.9	0
Hexokinase-1 OS=Mus musculus GN=Hk1 PE=1 SV=3	P17710	1	1	1.5	1.5	0	0	1.5	0
14-3-3 protein gamma OS=Mus musculus GN=Ywhag PE=1 SV=2	P61982	1	1	0.6	0.7	0	0.108786	0.65	0
Bifunctional glutamate/proline--tRNA ligase OS=Mus musculus GN=Eprs PE=1 SV=4	Q8CGC7	1	1	1	1	0	0	1	0.64
Acyl-coenzyme A thioesterase 11 OS=Mus musculus GN=Acot11 PE=2 SV=1	Q8VHQ9	1	1	1	1	0	0	1	0.16
Dynactin subunit 1 OS=Mus musculus GN=Dctn1 PE=1 SV=3	O08788	1	1	0.8	0.9	0	0.083189	0.85	0
Prohibitin-2 OS=Mus musculus GN=Phb2 PE=1 SV=1	O35129	1	1	2.6	2.5	0	0.0277297	2.55	0
Peroxisomal multifunctional enzyme type 2 OS=Mus musculus GN=Hsd17b4 PE=1 SV=3	P51660	1	1	1.4	1.4	0	0	1.4	0
Plasminogen activator inhibitor 1 RNA-binding protein OS=Mus musculus GN=Serbp1 PE=1 SV=2	Q9CY58	1	1	0.7	0.7	0	0	0.7	0
Cytoplasmic aconitate hydratase OS=Mus musculus GN=Aco1 PE=1 SV=3	P28271	1	1	1	1.1	0	0.0673435	1.05	0.35
Tight junction protein ZO-1 OS=Mus musculus GN=Tjp1 PE=1 SV=2	P39447	1	1	0.8	0.8	0	0	0.8	0
Acyl-CoA dehydrogenase family member 9, mitochondrial OS=Mus musculus GN=Acad9 PE=2 SV=2	Q8JZN5	1	1	1.9	2	0	0.0362619	1.95	0
Adenylate kinase isoenzyme 1 OS=Mus musculus GN=Ak1 PE=1 SV=1	Q9R0Y5	1	1	0.9	0.8	0	0.083189	0.85	0
Polyadenylate-binding protein 1 OS=Mus musculus GN=Pabpc1 PE=1 SV=2	P29341	1	1	0.6	0.7	0	0.108786	0.65	0
Insulin-degrading enzyme OS=Mus musculus GN=Ide PE=1 SV=1	Q9JHR7	1	1	0.8	0.7	0	0.0942809	0.75	0
Acyl-CoA synthetase family member 3, mitochondrial OS=Mus musculus GN=Acsf3 PE=2 SV=2	Q3URE1	1	1	1.1	1.1	0	0	1.1	0
Nesprin-1 OS=Mus musculus GN=Syne1 PE=1 SV=2	Q6ZWR6	1	1	1.2	0.7	0	0.372161	0.95	0.028
Presequence protease, mitochondrial OS=Mus musculus GN=Pitrm1 PE=2 SV=1	Q8K411	1	1	1.2	1.2	0	0	1.2	0
Peroxisomal acyl-coenzyme A oxidase 1 OS=Mus musculus GN=Acox1 PE=1 SV=5	Q9R0H0	1	1	1.2	1.2	0	0	1.2	0
Branched-chain-amino-acid aminotransferase, mitochondrial OS=Mus musculus GN=Bcat2 PE=2 SV=2	O35855	1	1	1.1	1.1	0	0	1.1	0
Bifunctional epoxide hydrolase 2 OS=Mus musculus GN=Ephx2 PE=1 SV=2	P34914	1	1	1	1.1	0	0.0673435	1.05	0.0051
Actin-binding LIM protein 1 OS=Mus musculus GN=Ablim1 PE=1 SV=1	Q8K4G5	1	1	1	0.9	0	0.0744323	0.95	0.0022
Glutathione S-transferase kappa 1 OS=Mus musculus GN=Gstk1 PE=1 SV=3	Q9DCM2	1	1	1.5	1.5	0	0	1.5	0
Nesprin-2 OS=Mus musculus GN=Syne2 PE=1 SV=2	Q6ZWQ0	1	1	1.2	1.1	0	0.0614875	1.15	0.14
Valacyclovir hydrolase OS=Mus musculus GN=Bphl PE=2 SV=1	Q8R164	1	1	1	1	0	0	1	0.38
Acyl-CoA synthetase family member 2, mitochondrial OS=Mus musculus GN=Acsf2 PE=2 SV=1	Q8VCW8	1	1	0.8	0.8	0	0	0.8	0
Sel1 repeat-containing protein 1 OS=Mus musculus GN=Selrc1 PE=1 SV=1	Q921H9	1	1	0.6	0.6	0	0	0.6	0
Fumarylacetoacetate hydrolase domain-containing protein 2A OS=Mus musculus GN=Fahd2 PE=1 SV=1	Q3TC72	1	1	1	1.2	0	0.128565	1.1	0.002
Serine/arginine repetitive matrix protein 2 OS=Mus musculus GN=Srrm2 PE=1 SV=3	Q8BTI8	1	1	0.8	1	0	0.157135	0.9	0.0003
Programmed cell death 6-interacting protein OS=Mus musculus GN=Pdcd6ip PE=1 SV=3	Q9WU78	1	1	0.9	0.9	0	0	0.9	0.0006
Ig kappa chain C region OS=Mus musculus PE=1 SV=1	P01837	1	1	1	1	0	0	1	0.047
182 kDa tankyrase-1-binding protein OS=Mus musculus GN=Tnks1bp1 PE=1 SV=2	P58871	1	1	0.8	0.8	0	0	0.8	0
NADH dehydrogenase [ubiquinone] iron-sulfur protein 8, mitochondrial OS=Mus musculus GN=Ndufs8 PE=1 SV=1	Q8K3J1	1	1	0.8	0.8	0	0	0.8	0
26S proteasome non-ATPase regulatory subunit 2 OS=Mus musculus GN=Psmd2 PE=1 SV=1	Q8VDM4	1	1	0.8	0.8	0	0	0.8	0
A-kinase anchor protein 2 OS=Mus musculus GN=Akap2 PE=1 SV=3	O54931	1	1	0.8	0.8	0	0	0.8	0
Talin-2 OS=Mus musculus GN=Tln2 PE=1 SV=3	Q71LX4	1	1	1.2	1.3	0	0.0565685	1.25	0
Splicing factor, proline- and glutamine-rich OS=Mus musculus GN=Sfpq PE=1 SV=1	Q8VIJ6	1	1	0.7	0.7	0	0	0.7	0
Inorganic pyrophosphatase 2, mitochondrial OS=Mus musculus GN=Ppa2 PE=2 SV=1	Q91VM9	1	1	0.7	0.7	0	0	0.7	0
O-acetyl-ADP-ribose deacetylase MACROD1 OS=Mus musculus GN=Macrod1 PE=2 SV=2	Q922B1	1	1	1.1	1.2	0	0.0614875	1.15	0
Adipocyte plasma membrane-associated protein OS=Mus musculus GN=Apmap PE=1 SV=1	Q9D7N9	1	1	1.1	1.1	0	0	1.1	0
Destrin OS=Mus musculus GN=Dstn PE=1 SV=3	Q9R0P5	1	1	0.7	0.7	0	0	0.7	0
Heterogeneous nuclear ribonucleoprotein F OS=Mus musculus GN=Hnrnpf PE=1 SV=3	Q9Z2X1	1	1	0.7	0.7	0	0	0.7	0
Heterogeneous nuclear ribonucleoprotein A3 OS=Mus musculus GN=Hnrnpa3 PE=1 SV=1	Q8BG05	1	1	0.6	0.7	0	0.108786	0.65	0
1-acyl-sn-glycerol-3-phosphate acyltransferase beta OS=Mus musculus GN=Agpat2 PE=1 SV=1	Q8K3K7	1	1	1.5	1.5	0	0	1.5	0
14-3-3 protein beta/alpha OS=Mus musculus GN=Ywhab PE=1 SV=3	Q9CQV8	1	1	0.7	0.8	0	0.0942809	0.75	0
Heterogeneous nuclear ribonucleoprotein M OS=Mus musculus GN=Hnrnpm PE=1 SV=3	Q9D0E1	1	1	0.7	0.7	0	0	0.7	0
Aspartate--tRNA ligase, cytoplasmic OS=Mus musculus GN=Dars PE=2 SV=2	Q922B2	1	1	1.1	1.1	0	0	1.1	0.019
Cluster of Calpain small subunit 1 OS=Mus musculus GN=Capns1 PE=2 SV=1 (O88456)	O88456	1	1	0.6	0.7	0	0.108786	0.65	0
Cluster of Cell division control protein 42 homolog OS=Mus musculus GN=Cdc42 PE=1 SV=2 (P60766)	P60766	1	1	1.6	1.8	0	0.083189	1.7	0
Phosphate carrier protein, mitochondrial OS=Mus musculus GN=Slc25a3 PE=1 SV=1	Q8VEM8	1	1	3.5	3.7	0	0.0392837	3.6	0
ATPase family AAA domain-containing protein 3 OS=Mus musculus GN=Atad3 PE=1 SV=1	Q925I1	1	1	1.7	1.6	0	0.042855	1.65	0
6-phosphofructokinase, liver type OS=Mus musculus GN=Pfkl PE=1 SV=4	P12382	1	1	1.1	1.2	0	0.0614875	1.15	0
F-actin-capping protein subunit beta OS=Mus musculus GN=Capzb PE=1 SV=3	P47757	1	1	1	1	0	0	1	0.91
Protein S100-A1 OS=Mus musculus GN=S100a1 PE=1 SV=2	P56565	1	1	0.6	0.6	0	0	0.6	0
Rab GDP dissociation inhibitor beta OS=Mus musculus GN=Gdi2 PE=1 SV=1	Q61598	1	1	1.1	1.1	0	0	1.1	0
Protein DJ-1 OS=Mus musculus GN=Park7 PE=1 SV=1	Q99LX0	1	1	0.7	0.6	0	0.108786	0.65	0
14-3-3 protein theta OS=Mus musculus GN=Ywhaq PE=1 SV=1	P68254	1	1	0.8	0.8	0	0	0.8	0
Puromycin-sensitive aminopeptidase OS=Mus musculus GN=Npepps PE=1 SV=2	Q11011	1	1	0.9	0.9	0	0	0.9	0
ATP synthase subunit gamma, mitochondrial OS=Mus musculus GN=Atp5c1 PE=1 SV=1	Q91VR2	1	1	1.3	1.3	0	0	1.3	0
Glycogen [starch] synthase, muscle OS=Mus musculus GN=Gys1 PE=1 SV=2	Q9Z1E4	1	1	1.1	1	0	0.0673435	1.05	0.077
Neurofilament heavy polypeptide OS=Mus musculus GN=Nefh PE=1 SV=3	P19246	1	1	1.1	1.1	0	0	1.1	0.093
Integrin beta-1 OS=Mus musculus GN=Itgb1 PE=1 SV=1	P09055	1	1	1.3	1.1	0	0.117851	1.2	0
Coiled-coil-helix-coiled-coil-helix domain-containing protein 6, mitochondrial OS=Mus musculus GN=Chchd6 PE=2 SV=2	Q91VN4	1	1	0.6	0.6	0	0	0.6	0
Tropomyosin alpha-4 chain OS=Mus musculus GN=Tpm4 PE=2 SV=3	Q6IRU2	1	1	0.6	0.7	0	0.108786	0.65	0
Acyl-CoA dehydrogenase family member 11 OS=Mus musculus GN=Acad11 PE=1 SV=2	Q80XL6	1	1	1.4	1.5	0	0.048766	1.45	0
Cytochrome c oxidase subunit 6C OS=Mus musculus GN=Cox6c PE=1 SV=3	Q9CPQ1	1	1	3	2.9	0	0.0239697	2.95	0
GMP reductase 1 OS=Mus musculus GN=Gmpr PE=2 SV=1	Q9DCZ1	1	1	1.2	1.2	0	0	1.2	0
E3 SUMO-protein ligase RanBP2 OS=Mus musculus GN=Ranbp2 PE=1 SV=2	Q9ERU9	1	1	1	0.9	0	0.0744323	0.95	0.13
Nucleolin OS=Mus musculus GN=Ncl PE=1 SV=2	P09405	1	1	0.6	0.6	0	0	0.6	0
Cluster of Dynamin-2 OS=Mus musculus GN=Dnm2 PE=1 SV=2 (P39054)	P39054	1	1	1.1	1.3	0	0.117851	1.2	0.00053
V-type proton ATPase catalytic subunit A OS=Mus musculus GN=Atp6v1a PE=1 SV=2	P50516	1	1	1	1	0	0	1	0.15
Proteasome activator complex subunit 1 OS=Mus musculus GN=Psme1 PE=2 SV=2	P97371	1	1	0.6	0.6	0	0	0.6	0
Sulfite oxidase, mitochondrial OS=Mus musculus GN=Suox PE=1 SV=2	Q8R086	1	1	0.7	0.7	0	0	0.7	0
Enoyl-CoA hydratase domain-containing protein 3, mitochondrial OS=Mus musculus GN=Echdc3 PE=2 SV=1	Q9D7J9	1	1	1.1	1.1	0	0	1.1	0
A-kinase anchor protein 12 OS=Mus musculus GN=Akap12 PE=1 SV=1	Q9WTQ5	1	1	0.7	0.7	0	0	0.7	0
Periaxin OS=Mus musculus GN=Prx PE=1 SV=1	O55103	1	1	1.5	1.5	0	0	1.5	0
Cluster of Guanine nucleotide-binding protein G(i) subunit alpha-2 OS=Mus musculus GN=Gnai2 PE=1 SV=5 (P08752)	P08752	1	1	1.1	1.1	0	0	1.1	0.13
Cluster of Inositol 1,4,5-trisphosphate receptor type 1 OS=Mus musculus GN=Itpr1 PE=1 SV=2 (P11881)	P11881	1	1	1.5	1.4	0	0.048766	1.45	0.0067
Cofilin-1 OS=Mus musculus GN=Cfl1 PE=1 SV=3	P18760	1	1	0.6	0.6	0	0	0.6	0
Heterogeneous nuclear ribonucleoprotein U OS=Mus musculus GN=Hnrnpu PE=1 SV=1	Q8VEK3	1	1	1.3	1.3	0	0	1.3	0
Transgelin OS=Mus musculus GN=Tagln PE=1 SV=3	P37804	1	1	0.7	0.7	0	0	0.7	0
T-complex protein 1 subunit eta OS=Mus musculus GN=Cct7 PE=1 SV=1	P80313	1	1	1.1	1.1	0	0	1.1	0
Heat shock protein 105 kDa OS=Mus musculus GN=Hsph1 PE=1 SV=2	Q61699	1	1	0.8	0.8	0	0	0.8	0
Eukaryotic translation initiation factor 4 gamma 1 OS=Mus musculus GN=Eif4g1 PE=1 SV=1	Q6NZJ6	1	1	1	0.9	0	0.0744323	0.95	0.11
Prostaglandin E synthase 2 OS=Mus musculus GN=Ptges2 PE=1 SV=3	Q8BWM0	1	1	1.2	1.1	0	0.0614875	1.15	0
Dynactin subunit 2 OS=Mus musculus GN=Dctn2 PE=1 SV=3	Q99KJ8	1	1	0.6	0.6	0	0	0.6	0
Calsequestrin-1 OS=Mus musculus GN=Casq1 PE=2 SV=3	O09165	1	1	1.4	1.4	0	0	1.4	0
DNA damage-binding protein 1 OS=Mus musculus GN=Ddb1 PE=1 SV=2	Q3U1J4	1	1	0.9	0.9	0	0	0.9	0.00068
Amine oxidase [flavin-containing] B OS=Mus musculus GN=Maob PE=1 SV=4	Q8BW75	1	1	2.1	2	0	0.034493	2.05	0
Tyrosine--tRNA ligase, cytoplasmic OS=Mus musculus GN=Yars PE=2 SV=3	Q91WQ3	1	1	0.9	0.9	0	0	0.9	0
Dolichyl-diphosphooligosaccharide--protein glycosyltransferase subunit 1 OS=Mus musculus GN=Rpn1 PE=2 SV=1	Q91YQ5	1	1	1.3	1.2	0	0.0565685	1.25	0
Aspartate aminotransferase, mitochondrial OS=Mus musculus GN=Got2 PE=1 SV=1	P05202	1	1	2.4	2.4	0	0	2.4	0
Peptidyl-prolyl cis-trans isomerase FKBP4 OS=Mus musculus GN=Fkbp4 PE=1 SV=5	P30416	1	1	0.8	0.7	0	0.0942809	0.75	0
Heterogeneous nuclear ribonucleoprotein Q OS=Mus musculus GN=Syncrip PE=1 SV=2	Q7TMK9	1	1	0.7	0.7	0	0	0.7	0
Alanine aminotransferase 1 OS=Mus musculus GN=Gpt PE=2 SV=3	Q8QZR5	1	1	0.9	1	0	0.0744323	0.95	0.14
Basal cell adhesion molecule OS=Mus musculus GN=Bcam PE=2 SV=1	Q9R069	1	1	0.9	0.9	0	0	0.9	0
Cathepsin Z OS=Mus musculus GN=Ctsz PE=2 SV=1	Q9WUU7	1	1	1	1.1	0	0.0673435	1.05	0.11
Heterogeneous nuclear ribonucleoproteins C1/C2 OS=Mus musculus GN=Hnrnpc PE=1 SV=1	Q9Z204	1	1	0.6	0.8	0	0.202031	0.7	< 0.0001
Calumenin OS=Mus musculus GN=Calu PE=1 SV=1	O35887	1	1	0.5	0.6	0	0.128565	0.55	0
Carbonyl reductase [NADPH] 1 OS=Mus musculus GN=Cbr1 PE=1 SV=3	P48758	1	1	1.1	1.1	0	0	1.1	0
Profilin-1 OS=Mus musculus GN=Pfn1 PE=1 SV=2	P62962	1	1	0.9	0.9	0	0	0.9	0
Cluster of Glutathione S-transferase omega-1 OS=Mus musculus GN=Gsto1 PE=2 SV=2 (O09131)	O09131	1	1	0.9	1	0	0.0744323	0.95	0
Neurofilament light polypeptide OS=Mus musculus GN=Nefl PE=1 SV=5	P08551	1	1	1.1	1.1	0	0	1.1	0
Spectrin beta chain, erythrocytic OS=Mus musculus GN=Sptb PE=1 SV=4	P15508	1	1	1.2	1.2	0	0	1.2	0
Creatine kinase B-type OS=Mus musculus GN=Ckb PE=1 SV=1	Q04447	1	1	0.9	0.9	0	0	0.9	0
Eukaryotic translation initiation factor 4B OS=Mus musculus GN=Eif4b PE=1 SV=1	Q8BGD9	1	1	0.7	0.6	0	0.108786	0.65	0
Elongation factor G, mitochondrial OS=Mus musculus GN=Gfm1 PE=2 SV=1	Q8K0D5	1	1	1	1.1	0	0.0673435	1.05	0.075
Neurofilament medium polypeptide OS=Mus musculus GN=Nefm PE=1 SV=4	P08553	1	1	1	1	0	0	1	0.18
Antithrombin-III OS=Mus musculus GN=Serpinc1 PE=1 SV=1	P32261	1	1	0.6	0.6	0	0	0.6	0
Quinone oxidoreductase OS=Mus musculus GN=Cryz PE=2 SV=1	P47199	1	1	0.9	0.8	0	0.083189	0.85	0
Serine/threonine-protein phosphatase 2A activator OS=Mus musculus GN=Ppp2r4 PE=1 SV=1	P58389	1	1	1	0.8	0	0.157135	0.9	0
Zinc-binding alcohol dehydrogenase domain-containing protein 2 OS=Mus musculus GN=Zadh2 PE=2 SV=1	Q8BGC4	1	1	1.2	1.1	0	0.0614875	1.15	0
Ester hydrolase C11orf54 homolog OS=Mus musculus PE=2 SV=1	Q91V76	1	1	0.6	0.5	0	0.128565	0.55	0
Histidine triad nucleotide-binding protein 2, mitochondrial OS=Mus musculus GN=Hint2 PE=2 SV=1	Q9D0S9	1	1	0.7	0.7	0	0	0.7	0
Protein kinase C and casein kinase substrate in neurons protein 2 OS=Mus musculus GN=Pacsin2 PE=1 SV=1	Q9WVE8	1	1	1.1	1	0	0.0673435	1.05	0.2
Cluster of Histone H1.2 OS=Mus musculus GN=Hist1h1c PE=1 SV=2 (P15864)	P15864	1	1	3.6	3.2	0	0.083189	3.4	0
Calmodulin OS=Mus musculus GN=Calm1 PE=1 SV=2	P62204	1	1	0.5	0.5	0	0	0.5	0
Apolipoprotein O-like OS=Mus musculus GN=Apool PE=2 SV=1	Q78IK4	1	1	2	2	0	0	2	0
Mitochondrial import inner membrane translocase subunit TIM44 OS=Mus musculus GN=Timm44 PE=2 SV=2	O35857	1	1	1.5	1.5	0	0	1.5	0
Integrin alpha-1 OS=Mus musculus GN=Itga1 PE=2 SV=2	Q3V3R4	1	1	1.2	1.2	0	0	1.2	0
28S ribosomal protein S27, mitochondrial OS=Mus musculus GN=Mrps27 PE=2 SV=2	Q8BK72	1	1	1	0.9	0	0.0744323	0.95	0.056
Cluster of Phosphatidate phosphatase LPIN1 OS=Mus musculus GN=Lpin1 PE=1 SV=1 (Q91ZP3)	Q91ZP3	1	1	1.1	1.1	0	0	1.1	0.016
Tropomodulin-3 OS=Mus musculus GN=Tmod3 PE=1 SV=1	Q9JHJ0	1	1	0.7	0.7	0	0	0.7	0
Enoyl-CoA delta isomerase 2, mitochondrial OS=Mus musculus GN=Eci2 PE=1 SV=2	Q9WUR2	1	1	1.1	1.2	0	0.0614875	1.15	0
Collagen alpha-1(I) chain OS=Mus musculus GN=Col1a1 PE=1 SV=4	P11087	1	1	0.6	0.6	0	0	0.6	0
Acetyl-coenzyme A synthetase 2-like, mitochondrial OS=Mus musculus GN=Acss1 PE=1 SV=1	Q99NB1	1	1	1.5	1.5	0	0	1.5	0
NADH dehydrogenase [ubiquinone] 1 alpha subcomplex subunit 6 OS=Mus musculus GN=Ndufa6 PE=1 SV=1	Q9CQZ5	1	1	2.1	2.1	0	0	2.1	0
Major vault protein OS=Mus musculus GN=Mvp PE=1 SV=4	Q9EQK5	1	1	0.9	0.9	0	0	0.9	0
Cluster of Myc box-dependent-interacting protein 1 OS=Mus musculus GN=Bin1 PE=1 SV=1 (O08539)	O08539	1	1	1	1	0	0	1	0.64
Ras-related protein Rab-7a OS=Mus musculus GN=Rab7a PE=1 SV=2	P51150	1	1	1.2	1.2	0	0	1.2	0
High mobility group protein B1 OS=Mus musculus GN=Hmgb1 PE=1 SV=2	P63158	1	1	0.6	0.6	0	0	0.6	0
Cluster of T-complex protein 1 subunit zeta OS=Mus musculus GN=Cct6a PE=1 SV=3 (P80317)	P80317	1	1	1	1	0	0	1	0.83
Laminin subunit alpha-5 OS=Mus musculus GN=Lama5 PE=1 SV=4	Q61001	1	1	1.1	1	0	0.0673435	1.05	0.26
Ribonuclease inhibitor OS=Mus musculus GN=Rnh1 PE=1 SV=1	Q91VI7	1	1	0.7	0.7	0	0	0.7	0
CAP-Gly domain-containing linker protein 1 OS=Mus musculus GN=Clip1 PE=1 SV=1	Q922J3	1	1	0.8	0.8	0	0	0.8	0
Malonyl-CoA decarboxylase, mitochondrial OS=Mus musculus GN=Mlycd PE=1 SV=1	Q99J39	1	1	1.3	1.3	0	0	1.3	0
Gelsolin OS=Mus musculus GN=Gsn PE=1 SV=3	P13020	1	1	0.9	0.9	0	0	0.9	0
Carboxylesterase 1C OS=Mus musculus GN=Ces1c PE=1 SV=4	P23953	1	1	0.5	0.6	0	0.128565	0.55	0
Clusterin OS=Mus musculus GN=Clu PE=1 SV=1	Q06890	1	1	1.2	1.2	0	0	1.2	0
Regulator of microtubule dynamics protein 3 OS=Mus musculus GN=Rmdn3 PE=1 SV=2	Q3UJU9	1	1	1.1	1.1	0	0	1.1	0
Cluster of Serine/threonine-protein kinase MRCK beta OS=Mus musculus GN=Cdc42bpb PE=1 SV=2 (Q7TT50)	Q7TT50	1	1	0.9	1	0	0.0744323	0.95	0.62
NADH dehydrogenase [ubiquinone] 1 beta subcomplex subunit 9 OS=Mus musculus GN=Ndufb9 PE=1 SV=3	Q9CQJ8	1	1	1.4	1.5	0	0.048766	1.45	0
Ras GTPase-activating-like protein IQGAP1 OS=Mus musculus GN=Iqgap1 PE=1 SV=2	Q9JKF1	1	1	1.2	1.1	0	0.0614875	1.15	0.00017
Hypoxia up-regulated protein 1 OS=Mus musculus GN=Hyou1 PE=1 SV=1	Q9JKR6	1	1	1	1	0	0	1	0.084
Serpin H1 OS=Mus musculus GN=Serpinh1 PE=1 SV=3	P19324	1	1	1	1.1	0	0.0673435	1.05	0.058
14-3-3 protein zeta/delta OS=Mus musculus GN=Ywhaz PE=1 SV=1	P63101	1	1	0.8	0.8	0	0	0.8	0
Fermitin family homolog 2 OS=Mus musculus GN=Fermt2 PE=1 SV=1	Q8CIB5	1	1	1.6	1.6	0	0	1.6	0
Synaptopodin-2 OS=Mus musculus GN=Synpo2 PE=1 SV=2	Q91YE8	1	1	1.1	1.1	0	0	1.1	0
Nicotinamide phosphoribosyltransferase OS=Mus musculus GN=Nampt PE=1 SV=1	Q99KQ4	1	1	1	1.1	0	0.0673435	1.05	0.0012
Na(+)/H(+) exchange regulatory cofactor NHE-RF2 OS=Mus musculus GN=Slc9a3r2 PE=1 SV=2	Q9JHL1	1	1	0.7	0.7	0	0	0.7	0
Acyl-coenzyme A thioesterase 9, mitochondrial OS=Mus musculus GN=Acot9 PE=1 SV=1	Q9R0X4	1	1	1.6	1.5	0	0.0456198	1.55	0
Cluster of Acidic leucine-rich nuclear phosphoprotein 32 family member A OS=Mus musculus GN=Anp32a PE=1 SV=1 (O35381)	O35381	1	1	0.7	0.6	0	0.108786	0.65	0
Coatomer subunit beta' OS=Mus musculus GN=Copb2 PE=2 SV=2	O55029	1	1	1.1	1.1	0	0	1.1	0.00066
Leukotriene A-4 hydrolase OS=Mus musculus GN=Lta4h PE=1 SV=4	P24527	1	1	0.9	0.9	0	0	0.9	0
Parvalbumin alpha OS=Mus musculus GN=Pvalb PE=1 SV=3	P32848	1	1	0.4	0.4	0	0	0.4	0
26S protease regulatory subunit 10B OS=Mus musculus GN=Psmc6 PE=1 SV=1	P62334	1	1	0.8	0.8	0	0	0.8	0
T-complex protein 1 subunit delta OS=Mus musculus GN=Cct4 PE=1 SV=3	P80315	1	1	1	1	0	0	1	0.4
Cluster of ATP-dependent RNA helicase DDX3X OS=Mus musculus GN=Ddx3x PE=1 SV=3 (Q62167)	Q62167	1	1	1.1	1.4	0	0.169706	1.25	0.05
Cluster of Eukaryotic peptide chain release factor GTP-binding subunit ERF3A OS=Mus musculus GN=Gspt1 PE=1 SV=2 (Q8R050)	Q8R050	1	1	0.7	0.7	0	0	0.7	0
Cold shock domain-containing protein E1 OS=Mus musculus GN=Csde1 PE=2 SV=1	Q91W50	1	1	0.7	0.7	0	0	0.7	0
NADH dehydrogenase [ubiquinone] 1 alpha subcomplex subunit 13 OS=Mus musculus GN=Ndufa13 PE=1 SV=3	Q9ERS2	1	1	2.3	2.1	0	0.0642824	2.2	0
Cluster of Catenin alpha-1 OS=Mus musculus GN=Ctnna1 PE=1 SV=1 (P26231)	P26231	1	1	1.5	1.5	0	0	1.5	0
Cation-independent mannose-6-phosphate receptor OS=Mus musculus GN=Igf2r PE=1 SV=1	Q07113	1	1	1.1	1.1	0	0	1.1	0.0085
Cluster of Disks large homolog 1 OS=Mus musculus GN=Dlg1 PE=1 SV=1 (Q811D0)	Q811D0	1	1	1	1.1	0	0.0673435	1.05	0.29
Plastin-3 OS=Mus musculus GN=Pls3 PE=1 SV=3	Q99K51	1	1	0.9	0.8	0	0.083189	0.85	0
UMP-CMP kinase OS=Mus musculus GN=Cmpk1 PE=1 SV=1	Q9DBP5	1	1	0.5	0.6	0	0.128565	0.55	0
Ubiquitin carboxyl-terminal hydrolase 5 OS=Mus musculus GN=Usp5 PE=1 SV=1	P56399	1	1	0.7	0.7	0	0	0.7	0
Cluster of Guanine nucleotide-binding protein G(I)/G(S)/G(T) subunit beta-1 OS=Mus musculus GN=Gnb1 PE=1 SV=3 (P62874)	P62874	1	1	1.4	1.4	0	0	1.4	0.00039
14-3-3 protein eta OS=Mus musculus GN=Ywhah PE=1 SV=2	P68510	1	1	0.7	0.7	0	0	0.7	0
Cluster of RAC-beta serine/threonine-protein kinase OS=Mus musculus GN=Akt2 PE=1 SV=1 (Q60823)	Q60823	1	1	1	1.1	0	0.0673435	1.05	0.54
Thyroid hormone-inducible hepatic protein OS=Mus musculus GN=Thrsp PE=1 SV=1	Q62264	1	1	0.5	0.4	0	0.157135	0.45	0
Stomatin-like protein 2, mitochondrial OS=Mus musculus GN=Stoml2 PE=1 SV=1	Q99JB2	1	1	1	0.9	0	0.0744323	0.95	0.02
Peptidyl-prolyl cis-trans isomerase D OS=Mus musculus GN=Ppid PE=1 SV=3	Q9CR16	1	1	0.9	0.9	0	0	0.9	0.0012
Synapse-associated protein 1 OS=Mus musculus GN=Syap1 PE=1 SV=1	Q9D5V6	1	1	0.7	0.7	0	0	0.7	0
Cluster of Phosphomannomutase 2 OS=Mus musculus GN=Pmm2 PE=2 SV=1 (Q9Z2M7)	Q9Z2M7	1	1	0.9	0.8	0	0.083189	0.85	0
Aspartate aminotransferase, cytoplasmic OS=Mus musculus GN=Got1 PE=1 SV=3	P05201	1	1	1.6	1.4	0	0.0942809	1.5	0
Dystrophin OS=Mus musculus GN=Dmd PE=1 SV=3	P11531	1	1	1.7	1.3	0	0.188562	1.5	0
Peripherin OS=Mus musculus GN=Prph PE=1 SV=2	P15331	1	1	1.1	1.1	0	0	1.1	0.025
Acyl-CoA synthetase short-chain family member 3, mitochondrial OS=Mus musculus GN=Acss3 PE=2 SV=2	Q14DH7	1	1	1	1	0	0	1	0.25
Serpin B6 OS=Mus musculus GN=Serpinb6 PE=2 SV=1	Q60854	1	1	1	1.1	0	0.0673435	1.05	0.0011
Mitochondrial carrier homolog 2 OS=Mus musculus GN=Mtch2 PE=1 SV=1	Q791V5	1	1	2.9	2.7	0	0.0505076	2.8	0
Sorting and assembly machinery component 50 homolog OS=Mus musculus GN=Samm50 PE=1 SV=1	Q8BGH2	1	1	2	1.9	0	0.0362619	1.95	0
Melanoma inhibitory activity protein 3 OS=Mus musculus GN=Mia3 PE=1 SV=2	Q8BI84	1	1	1	1	0	0	1	0.82
C-1-tetrahydrofolate synthase, cytoplasmic OS=Mus musculus GN=Mthfd1 PE=1 SV=4	Q922D8	1	1	1.1	1.2	0	0.0614875	1.15	0
Cluster of ELKS/Rab6-interacting/CAST family member 1 OS=Mus musculus GN=Erc1 PE=1 SV=1 (Q99MI1)	Q99MI1	1	1	0.8	0.8	0	0	0.8	0.00057
Ethylmalonyl-CoA decarboxylase OS=Mus musculus GN=Echdc1 PE=1 SV=2	Q9D9V3	1	1	0.6	0.6	0	0	0.6	0
Myosin-7B OS=Mus musculus GN=Myh7b PE=3 SV=1	A2AQP0	1	1	3.7	2.7	0	0.220971	3.2	0.0039
26S protease regulatory subunit 6A OS=Mus musculus GN=Psmc3 PE=1 SV=2	O88685	1	1	0.5	0.5	0	0	0.5	0
Nestin OS=Mus musculus GN=Nes PE=1 SV=1	Q6P5H2	1	1	0.8	0.7	0	0.0942809	0.75	0
Cullin-associated NEDD8-dissociated protein 1 OS=Mus musculus GN=Cand1 PE=2 SV=2	Q6ZQ38	1	1	1.1	1.1	0	0	1.1	0.001
Cluster of Myosin regulatory light polypeptide 9 OS=Mus musculus GN=Myl9 PE=1 SV=3 (Q9CQ19)	Q9CQ19	1	1	0.6	0.7	0	0.108786	0.65	0.0015
Afadin OS=Mus musculus GN=Mllt4 PE=1 SV=3	Q9QZQ1	1	1	0.7	0.7	0	0	0.7	0
General vesicular transport factor p115 OS=Mus musculus GN=Uso1 PE=1 SV=2	Q9Z1Z0	1	1	1	0.9	0	0.0744323	0.95	0.21
Cluster of Guanine nucleotide-binding protein subunit alpha-11 OS=Mus musculus GN=Gna11 PE=1 SV=1 (P21278)	P21278	1	1	1.3	1.5	0	0.101015	1.4	0
Cadherin-5 OS=Mus musculus GN=Cdh5 PE=1 SV=2	P55284	1	1	0.6	0.6	0	0	0.6	0
Mitochondrial import inner membrane translocase subunit TIM50 OS=Mus musculus GN=Timm50 PE=1 SV=1	Q9D880	1	1	1.1	1.2	0	0.0614875	1.15	0
[Pyruvate dehydrogenase [lipoamide]] kinase isozyme 2, mitochondrial OS=Mus musculus GN=Pdk2 PE=1 SV=2	Q9JK42	1	1	0.9	0.9	0	0	0.9	0
COP9 signalosome complex subunit 4 OS=Mus musculus GN=Cops4 PE=1 SV=1	O88544	1	1	0.7	0.8	0	0.0942809	0.75	0
Lactotransferrin OS=Mus musculus GN=Ltf PE=2 SV=4	P08071	1	1	0.6	0.5	0	0.128565	0.55	0
Cluster of Eukaryotic translation initiation factor 5A-1 OS=Mus musculus GN=Eif5a PE=1 SV=2 (P63242)	P63242	1	1	0.5	0.5	0	0	0.5	0
Cluster of Heterogeneous nuclear ribonucleoprotein H2 OS=Mus musculus GN=Hnrnph2 PE=1 SV=1 (P70333)	P70333	1	1	0.7	0.7	0	0	0.7	0.00022
von Willebrand factor OS=Mus musculus GN=Vwf PE=1 SV=2	Q8CIZ8	1	1	0.9	0.8	0	0.083189	0.85	0
Lysine--tRNA ligase OS=Mus musculus GN=Kars PE=1 SV=1	Q99MN1	1	1	0.9	0.9	0	0	0.9	0
NADH dehydrogenase [ubiquinone] 1 subunit C2 OS=Mus musculus GN=Ndufc2 PE=1 SV=1	Q9CQ54	1	1	1.8	1.7	0	0.0404061	1.75	0
Complex I intermediate-associated protein 30, mitochondrial OS=Mus musculus GN=Ndufaf1 PE=2 SV=2	Q9CWX2	1	1	1.1	1.1	0	0	1.1	0
ATP synthase subunit O, mitochondrial OS=Mus musculus GN=Atp5o PE=1 SV=1	Q9DB20	1	1	1.8	1.7	0	0.0404061	1.75	0
Alpha-adducin OS=Mus musculus GN=Add1 PE=1 SV=2	Q9QYC0	1	1	1	1	0	0	1	0.03
Myomesin-3 OS=Mus musculus GN=Myom3 PE=1 SV=1	A2ABU4	1	1	1.9	1.6	0	0.121218	1.75	0
Heat shock 70 kDa protein 4L OS=Mus musculus GN=Hspa4l PE=1 SV=2	P48722	1	1	0.7	0.8	0	0.0942809	0.75	0
40S ribosomal protein S4, X isoform OS=Mus musculus GN=Rps4x PE=2 SV=2	P62702	1	1	1.6	1.5	0	0.0456198	1.55	0
Septin-9 OS=Mus musculus GN=Sept9 PE=1 SV=1	Q80UG5	1	1	0.9	0.9	0	0	0.9	0
Iron-sulfur cluster assembly enzyme ISCU, mitochondrial OS=Mus musculus GN=Iscu PE=1 SV=1	Q9D7P6	1	1	0.6	0.6	0	0	0.6	0
NADH dehydrogenase [ubiquinone] 1 alpha subcomplex subunit 11 OS=Mus musculus GN=Ndufa11 PE=2 SV=2	Q9D8B4	1	1	1.6	1.8	0	0.083189	1.7	0
Myozenin-1 OS=Mus musculus GN=Myoz1 PE=1 SV=1	Q9JK37	1	1	1.1	1.3	0	0.117851	1.2	0
BAG family molecular chaperone regulator 3 OS=Mus musculus GN=Bag3 PE=1 SV=2	Q9JLV1	1	1	0.8	0.8	0	0	0.8	0
Putative ATP-dependent Clp protease proteolytic subunit, mitochondrial OS=Mus musculus GN=Clpp PE=2 SV=1	O88696	1	1	1	1	0	0	1	0.35
Cluster of cAMP-dependent protein kinase catalytic subunit alpha OS=Mus musculus GN=Prkaca PE=1 SV=3 (P05132)	P05132	1	1	1.2	1.1	0	0.0614875	1.15	0.032
Caprin-1 OS=Mus musculus GN=Caprin1 PE=1 SV=2	Q60865	1	1	0.5	0.5	0	0	0.5	0
2-oxoisovalerate dehydrogenase subunit beta, mitochondrial OS=Mus musculus GN=Bckdhb PE=2 SV=2	Q6P3A8	1	1	1.2	1.3	0	0.0565685	1.25	0
Cluster of Guanine nucleotide-binding protein G(s) subunit alpha isoforms XLas OS=Mus musculus GN=Gnas PE=2 SV=1 (Q6R0H7)	Q6R0H7 [2]	No Values	No Values	No Values	No Values	#DIV/0!	#DIV/0!	#DIV/0!	1
Ubiquinone biosynthesis monooxygenase COQ6 OS=Mus musculus GN=Coq6 PE=2 SV=3	Q8R1S0	1	1	1.4	1.5	0	0.048766	1.45	0
LETM1 domain-containing protein 1 OS=Mus musculus GN=Letmd1 PE=2 SV=1	Q924L1	1	1	2.6	2.4	0	0.0565685	2.5	0
Cluster of Actin-related protein 3 OS=Mus musculus GN=Actr3 PE=1 SV=3 (Q99JY9)	Q99JY9	1	1	1	1	0	0	1	0.49
ATP synthase subunit b, mitochondrial OS=Mus musculus GN=Atp5f1 PE=1 SV=1	Q9CQQ7	1	1	1.8	1.7	0	0.0404061	1.75	0
60S ribosomal protein L4 OS=Mus musculus GN=Rpl4 PE=1 SV=3	Q9D8E6	1	1	1.5	1.4	0	0.048766	1.45	0
Omega-amidase NIT2 OS=Mus musculus GN=Nit2 PE=1 SV=1	Q9JHW2	1	1	0.8	0.9	0	0.083189	0.85	0
NADH dehydrogenase [ubiquinone] 1 alpha subcomplex subunit 3 OS=Mus musculus GN=Ndufa3 PE=1 SV=1	Q9CQ91	1	1	1.4	1.4	0	0	1.4	0
Cluster of C-terminal-binding protein 1 OS=Mus musculus GN=Ctbp1 PE=1 SV=2 (O88712)	O88712	1	1	0.9	0.9	0	0	0.9	0.0015
26S protease regulatory subunit 7 OS=Mus musculus GN=Psmc2 PE=1 SV=5	P46471	1	1	0.8	0.9	0	0.083189	0.85	0
6-phosphofructokinase, muscle type OS=Mus musculus GN=Pfkm PE=1 SV=3	P47857	1	1	1.9	1.9	0	0	1.9	0
Calpastatin OS=Mus musculus GN=Cast PE=1 SV=2	P51125	1	1	0.7	0.7	0	0	0.7	0
Eukaryotic translation initiation factor 3 subunit E OS=Mus musculus GN=Eif3e PE=1 SV=1	P60229	1	1	1	1.1	0	0.0673435	1.05	0.48
Importin subunit beta-1 OS=Mus musculus GN=Kpnb1 PE=1 SV=2	P70168	1	1	0.9	0.9	0	0	0.9	0
Nucleobindin-1 OS=Mus musculus GN=Nucb1 PE=1 SV=2	Q02819	1	1	0.6	0.7	0	0.108786	0.65	0
Pentatricopeptide repeat domain-containing protein 3, mitochondrial OS=Mus musculus GN=Ptcd3 PE=2 SV=2	Q14C51	1	1	1.1	1	0	0.0673435	1.05	0.3
Trifunctional purine biosynthetic protein adenosine-3 OS=Mus musculus GN=Gart PE=2 SV=3	Q64737	1	1	0.9	0.9	0	0	0.9	0.026
NAD kinase 2, mitochondrial OS=Mus musculus GN=Nadk2 PE=1 SV=2	Q8C5H8	1	1	1.1	1	0	0.0673435	1.05	0.38
PDZ and LIM domain protein 5 OS=Mus musculus GN=Pdlim5 PE=1 SV=4	Q8CI51	1	1	1.3	1.3	0	0	1.3	0
Rho GDP-dissociation inhibitor 1 OS=Mus musculus GN=Arhgdia PE=1 SV=3	Q99PT1	1	1	0.7	0.7	0	0	0.7	0
Glycine--tRNA ligase OS=Mus musculus GN=Gars PE=1 SV=1	Q9CZD3	1	1	0.9	0.9	0	0	0.9	0
Maleylacetoacetate isomerase OS=Mus musculus GN=Gstz1 PE=1 SV=1	Q9WVL0	1	1	0.9	1.1	0	0.141421	1	0.75
Glucosidase 2 subunit beta OS=Mus musculus GN=Prkcsh PE=1 SV=1	O08795	1	1	0.5	0.6	0	0.128565	0.55	0
60S ribosomal protein L7 OS=Mus musculus GN=Rpl7 PE=2 SV=2	P14148	1	1	1.9	2	0	0.0362619	1.95	0
Cytochrome b5 OS=Mus musculus GN=Cyb5a PE=1 SV=2	P56395	1	1	0.7	0.6	0	0.108786	0.65	0
Protein transport protein Sec31A OS=Mus musculus GN=Sec31a PE=1 SV=2	Q3UPL0	1	1	0.9	0.8	0	0.083189	0.85	0
Thyroid hormone receptor-associated protein 3 OS=Mus musculus GN=Thrap3 PE=1 SV=1	Q569Z6	1	1	0.7	0.7	0	0	0.7	0
Dystroglycan OS=Mus musculus GN=Dag1 PE=1 SV=4	Q62165	1	1	0.6	0.6	0	0	0.6	0
Alpha-actinin-1 OS=Mus musculus GN=Actn1 PE=1 SV=1	Q7TPR4	1	1	0.9	1	0	0.0744323	0.95	0.016
UPF0317 protein C14orf159 homolog, mitochondrial OS=Mus musculus PE=2 SV=1	Q8BH86	1	1	0.9	1	0	0.0744323	0.95	0.0049
ATP-dependent Clp protease ATP-binding subunit clpX-like, mitochondrial OS=Mus musculus GN=Clpx PE=1 SV=2	Q9JHS4	1	1	0.8	0.9	0	0.083189	0.85	0
Thioredoxin reductase 2, mitochondrial OS=Mus musculus GN=Txnrd2 PE=1 SV=4	Q9JLT4	1	1	1.2	1.2	0	0	1.2	0
Vesicle-associated membrane protein-associated protein B OS=Mus musculus GN=Vapb PE=2 SV=3	Q9QY76	1	1	1.4	1.4	0	0	1.4	0
26S proteasome non-ATPase regulatory subunit 13 OS=Mus musculus GN=Psmd13 PE=1 SV=1	Q9WVJ2	1	1	0.9	0.8	0	0.083189	0.85	0
Afamin OS=Mus musculus GN=Afm PE=1 SV=2	O89020	1	1	0.5	0.4	0	0.157135	0.45	0
Ig gamma-2B chain C region OS=Mus musculus GN=Igh-3 PE=1 SV=3	P01867	1	1	1.5	1.5	0	0	1.5	0
Prothrombin OS=Mus musculus GN=F2 PE=1 SV=1	P19221	1	1	1.3	1.4	0	0.0523783	1.35	0
Far upstream element-binding protein 2 OS=Mus musculus GN=Khsrp PE=1 SV=2	Q3U0V1	1	1	0.6	0.6	0	0	0.6	0
Acyl-coenzyme A synthetase ACSM3, mitochondrial OS=Mus musculus GN=Acsm3 PE=1 SV=2	Q3UNX5	1	1	1.3	1.4	0	0.0523783	1.35	0
Sorbin and SH3 domain-containing protein 2 OS=Mus musculus GN=Sorbs2 PE=1 SV=2	Q3UTJ2	1	1	0.7	0.7	0	0	0.7	0
Staphylococcal nuclease domain-containing protein 1 OS=Mus musculus GN=Snd1 PE=1 SV=1	Q78PY7	1	1	1.1	1.2	0	0.0614875	1.15	0.00026
Hexaprenyldihydroxybenzoate methyltransferase, mitochondrial OS=Mus musculus GN=Coq3 PE=2 SV=1	Q8BMS4	1	1	1.2	1.1	0	0.0614875	1.15	0.00017
A-kinase anchor protein 9 OS=Mus musculus GN=Akap9 PE=2 SV=2	Q70FJ1	1	1	0.7	0.8	0	0.0942809	0.75	0.05
26S protease regulatory subunit 6B OS=Mus musculus GN=Psmc4 PE=1 SV=2	P54775	1	1	0.7	0.7	0	0	0.7	0
Adenosine kinase OS=Mus musculus GN=Adk PE=1 SV=2	P55264	1	1	0.8	0.9	0	0.083189	0.85	0
Cluster of Kinesin-1 heavy chain OS=Mus musculus GN=Kif5b PE=1 SV=3 (Q61768)	Q61768	1	1	1	1	0	0	1	0.61
Serine/arginine-rich splicing factor 1 OS=Mus musculus GN=Srsf1 PE=1 SV=3	Q6PDM2	1	1	0.6	0.7	0	0.108786	0.65	0
Phosphoglycolate phosphatase OS=Mus musculus GN=Pgp PE=2 SV=1	Q8CHP8	1	1	0.8	0.7	0	0.0942809	0.75	0
Glycogen phosphorylase, brain form OS=Mus musculus GN=Pygb PE=1 SV=3	Q8CI94	1	1	1.2	1.2	0	0	1.2	0
Eukaryotic translation initiation factor 3 subunit C OS=Mus musculus GN=Eif3c PE=1 SV=1	Q8R1B4	1	1	1	1	0	0	1	0.5
ATP-dependent RNA helicase DDX1 OS=Mus musculus GN=Ddx1 PE=1 SV=1	Q91VR5	1	1	1	1	0	0	1	0.24
Elongation factor 1-gamma OS=Mus musculus GN=Eef1g PE=1 SV=3	Q9D8N0	1	1	0.8	0.9	0	0.083189	0.85	0
Elongation factor 1-delta OS=Mus musculus GN=Eef1d PE=1 SV=3	P57776	1	1	0.5	0.5	0	0	0.5	0
T-complex protein 1 subunit gamma OS=Mus musculus GN=Cct3 PE=1 SV=1	P80318	1	1	1	1	0	0	1	0.31
Succinate-semialdehyde dehydrogenase, mitochondrial OS=Mus musculus GN=Aldh5a1 PE=1 SV=1	Q8BWF0	1	1	1.2	1.1	0	0.0614875	1.15	0
Ankyrin-2 OS=Mus musculus GN=Ank2 PE=1 SV=2	Q8C8R3	1	1	1.1	1.3	0	0.117851	1.2	0.0021
Eukaryotic translation initiation factor 3 subunit B OS=Mus musculus GN=Eif3b PE=1 SV=1	Q8JZQ9	1	1	1	0.9	0	0.0744323	0.95	0.00026
Protein disulfide-isomerase A6 OS=Mus musculus GN=Pdia6 PE=1 SV=3	Q922R8	1	1	0.8	0.9	0	0.083189	0.85	0.00035
6-phosphogluconolactonase OS=Mus musculus GN=Pgls PE=2 SV=1	Q9CQ60	1	1	0.6	0.6	0	0	0.6	0
Phosphatidylethanolamine-binding protein 1 OS=Mus musculus GN=Pebp1 PE=1 SV=3	P70296	1	1	0.6	0.6	0	0	0.6	0
Palmdelphin OS=Mus musculus GN=Palmd PE=1 SV=1	Q9JHU2	1	1	0.6	0.6	0	0	0.6	0
Phospholipase A-2-activating protein OS=Mus musculus GN=Plaa PE=2 SV=4	P27612	1	1	0.9	0.8	0	0.083189	0.85	0
Cluster of Nuclease-sensitive element-binding protein 1 OS=Mus musculus GN=Ybx1 PE=1 SV=3 (P62960)	P62960	1	1	0.5	0.5	0	0	0.5	0
Annexin A7 OS=Mus musculus GN=Anxa7 PE=2 SV=2	Q07076	1	1	0.9	0.9	0	0	0.9	0
Alanine--tRNA ligase, cytoplasmic OS=Mus musculus GN=Aars PE=1 SV=1	Q8BGQ7	1	1	0.8	0.8	0	0	0.8	0
Acetyl-CoA acetyltransferase, cytosolic OS=Mus musculus GN=Acat2 PE=1 SV=2	Q8CAY6	1	1	0.7	0.8	0	0.0942809	0.75	0
Coatomer subunit alpha OS=Mus musculus GN=Copa PE=1 SV=2	Q8CIE6	1	1	1.8	1.6	0	0.083189	1.7	0
Protein phosphatase 1 regulatory subunit 12A OS=Mus musculus GN=Ppp1r12a PE=1 SV=2	Q9DBR7	1	1	0.8	0.8	0	0	0.8	0
Probable C->U-editing enzyme APOBEC-2 OS=Mus musculus GN=Apobec2 PE=1 SV=1	Q9WV35	1	1	1.2	1.2	0	0	1.2	0
Cysteine desulfurase, mitochondrial OS=Mus musculus GN=Nfs1 PE=2 SV=2	Q9Z1J3	1	1	1.1	1.2	0	0.0614875	1.15	0
Nuclear migration protein nudC OS=Mus musculus GN=Nudc PE=1 SV=1	O35685	1	1	0.5	0.6	0	0.128565	0.55	0
WD repeat-containing protein 1 OS=Mus musculus GN=Wdr1 PE=1 SV=3	O88342	1	1	1	0.9	0	0.0744323	0.95	0.024
Adenylyl cyclase-associated protein 1 OS=Mus musculus GN=Cap1 PE=1 SV=4	P40124	1	1	1	1	0	0	1	0.8
26S proteasome non-ATPase regulatory subunit 1 OS=Mus musculus GN=Psmd1 PE=1 SV=1	Q3TXS7	1	1	0.8	0.8	0	0	0.8	0
Probable D-lactate dehydrogenase, mitochondrial OS=Mus musculus GN=Ldhd PE=1 SV=1	Q7TNG8	1	1	0.5	0.6	0	0.128565	0.55	0
Acetyl-coenzyme A synthetase, cytoplasmic OS=Mus musculus GN=Acss2 PE=1 SV=2	Q9QXG4	1	1	0.5	0.6	0	0.128565	0.55	0
Heat shock protein beta-1 OS=Mus musculus GN=Hspb1 PE=1 SV=3	P14602	1	1	0.7	0.8	0	0.0942809	0.75	0
Metaxin-1 OS=Mus musculus GN=Mtx1 PE=1 SV=1	P47802	1	1	1.9	1.6	0	0.121218	1.75	0
Proliferation-associated protein 2G4 OS=Mus musculus GN=Pa2g4 PE=1 SV=3	P50580	1	1	0.8	0.9	0	0.083189	0.85	0
RNA-binding protein FUS OS=Mus musculus GN=Fus PE=2 SV=1	P56959	1	1	0.6	0.6	0	0	0.6	0
40S ribosomal protein S28 OS=Mus musculus GN=Rps28 PE=2 SV=1	P62858	1	1	0.7	0.7	0	0	0.7	0
Stromal interaction molecule 1 OS=Mus musculus GN=Stim1 PE=1 SV=2	P70302	1	1	1.1	1.1	0	0	1.1	0.0017
Choline dehydrogenase, mitochondrial OS=Mus musculus GN=Chdh PE=1 SV=1	Q8BJ64	1	1	1.4	1.3	0	0.0523783	1.35	0
Copine-1 OS=Mus musculus GN=Cpne1 PE=1 SV=1	Q8C166	1	1	0.9	0.9	0	0	0.9	0.003
Golgin subfamily A member 4 OS=Mus musculus GN=Golga4 PE=1 SV=2	Q91VW5	1	1	0.8	0.9	0	0.083189	0.85	0.00039
Dehydrogenase/reductase SDR family member 4 OS=Mus musculus GN=Dhrs4 PE=2 SV=3	Q99LB2	1	1	1.6	1.9	0	0.121218	1.75	0
1-acyl-sn-glycerol-3-phosphate acyltransferase gamma OS=Mus musculus GN=Agpat3 PE=1 SV=2	Q9D517	1	1	2.6	2.4	0	0.0565685	2.5	0
Phosphatidylinositide phosphatase SAC1 OS=Mus musculus GN=Sacm1l PE=2 SV=1	Q9EP69	1	1	1.7	1.7	0	0	1.7	0
Phosphoglycerate mutase 2 OS=Mus musculus GN=Pgam2 PE=1 SV=3	O70250	1	1	1.4	1.4	0	0	1.4	0
Myosin light chain 3 OS=Mus musculus GN=Myl3 PE=1 SV=4	P09542	1	1	1.8	1.6	0	0.083189	1.7	0
Dimethylaniline monooxygenase [N-oxide-forming] 1 OS=Mus musculus GN=Fmo1 PE=1 SV=1	P50285	1	1	2.2	2.2	0	0	2.2	0
Beta-2-glycoprotein 1 OS=Mus musculus GN=Apoh PE=1 SV=1	Q01339	1	1	0.6	0.6	0	0	0.6	0
Myosin light polypeptide 6 OS=Mus musculus GN=Myl6 PE=1 SV=3	Q60605	1	1	0.6	0.5	0	0.128565	0.55	0
28S ribosomal protein S31, mitochondrial OS=Mus musculus GN=Mrps31 PE=2 SV=1	Q61733	1	1	0.8	0.8	0	0	0.8	0
Carbonic anhydrase 4 OS=Mus musculus GN=Ca4 PE=1 SV=1	Q64444	1	1	1.6	1.7	0	0.042855	1.65	0
Phospholipase DDHD2 OS=Mus musculus GN=Ddhd2 PE=1 SV=3	Q80Y98	1	1	0.8	0.9	0	0.083189	0.85	0
Actin-related protein 2/3 complex subunit 2 OS=Mus musculus GN=Arpc2 PE=1 SV=3	Q9CVB6	1	1	1.4	1.5	0	0.048766	1.45	0
NSFL1 cofactor p47 OS=Mus musculus GN=Nsfl1c PE=1 SV=1	Q9CZ44	1	1	0.6	0.6	0	0	0.6	0
Mitochondrial import receptor subunit TOM70 OS=Mus musculus GN=Tomm70a PE=1 SV=2	Q9CZW5	1	1	1.3	1.4	0	0.0523783	1.35	0
6-phosphofructokinase type C OS=Mus musculus GN=Pfkp PE=1 SV=1	Q9WUA3	1	1	0.9	0.9	0	0	0.9	0.0026
Serine-threonine kinase receptor-associated protein OS=Mus musculus GN=Strap PE=1 SV=2	Q9Z1Z2	1	1	0.7	0.8	0	0.0942809	0.75	0
E3 ubiquitin-protein ligase UBR4 OS=Mus musculus GN=Ubr4 PE=1 SV=1	A2AN08	1	1	1	1.1	0	0.0673435	1.05	0.039
Cluster of Scaffold attachment factor B1 OS=Mus musculus GN=Safb PE=1 SV=2 (D3YXK2)	D3YXK2	1	1	0.7	0.7	0	0	0.7	0
A-kinase anchor protein 1, mitochondrial OS=Mus musculus GN=Akap1 PE=1 SV=4	O08715	1	1	1.2	1.1	0	0.0614875	1.15	0
Apolipoprotein E OS=Mus musculus GN=Apoe PE=1 SV=2	P08226	1	1	4.5	5.7	0	0.166378	5.1	0
T-complex protein 1 subunit alpha OS=Mus musculus GN=Tcp1 PE=1 SV=3	P11983	1	1	0.9	0.9	0	0	0.9	0
60S ribosomal protein L5 OS=Mus musculus GN=Rpl5 PE=1 SV=3	P47962	1	1	1.3	1.4	0	0.0523783	1.35	0
60S ribosomal protein L23a OS=Mus musculus GN=Rpl23a PE=1 SV=1	P62751	1	1	0.8	0.9	0	0.083189	0.85	0
Protein Hook homolog 3 OS=Mus musculus GN=Hook3 PE=1 SV=2	Q8BUK6	1	1	0.7	0.8	0	0.0942809	0.75	0
LIM and cysteine-rich domains protein 1 OS=Mus musculus GN=Lmcd1 PE=1 SV=1	Q8VEE1	1	1	1.1	1.1	0	0	1.1	0.00066
von Willebrand factor A domain-containing protein 5A OS=Mus musculus GN=Vwa5a PE=1 SV=2	Q99KC8	1	1	1.2	1.3	0	0.0565685	1.25	0
Acyl-coenzyme A thioesterase 13 OS=Mus musculus GN=Acot13 PE=1 SV=1	Q9CQR4	1	1	1	0.8	0	0.157135	0.9	0.0025
Bifunctional purine biosynthesis protein PURH OS=Mus musculus GN=Atic PE=1 SV=2	Q9CWJ9	1	1	1.1	1	0	0.0673435	1.05	0.34
Sarcoplasmic/endoplasmic reticulum calcium ATPase 2 OS=Mus musculus GN=Atp2a2 PE=1 SV=2	O55143	1	1	2.9	3.1	0	0.0471405	3	0
Cluster of Cytochrome P450 2B10 OS=Mus musculus GN=Cyp2b10 PE=1 SV=1 (P12791)	P12791	1	1	3.9	4.2	0	0.0523783	4.05	0
Ubiquitin-conjugating enzyme E2 N OS=Mus musculus GN=Ube2n PE=1 SV=1	P61089	1	1	0.8	0.8	0	0	0.8	0
Protein S100-A13 OS=Mus musculus GN=S100a13 PE=1 SV=1	P97352	1	1	0.6	0.6	0	0	0.6	0
Integrin alpha-6 OS=Mus musculus GN=Itga6 PE=1 SV=3	Q61739	1	1	0.9	0.9	0	0	0.9	0
UDP-glucose:glycoprotein glucosyltransferase 1 OS=Mus musculus GN=Uggt1 PE=1 SV=4	Q6P5E4	1	1	1.2	1.3	0	0.0565685	1.25	0
Cluster of Erlin-2 OS=Mus musculus GN=Erlin2 PE=1 SV=1 (Q8BFZ9)	Q8BFZ9	1	1	1	0.9	0	0.0744323	0.95	0.45
Cluster of Serine/threonine-protein kinase PAK 2 OS=Mus musculus GN=Pak2 PE=1 SV=1 (Q8CIN4)	Q8CIN4	1	1	0.9	0.9	0	0	0.9	0.00017
Cluster of Serine/threonine-protein phosphatase 2A 55 kDa regulatory subunit B delta isoform OS=Mus musculus GN=Ppp2r2d PE=2 SV=1 (Q925E7)	Q925E7	1	1	1.2	1	0	0.128565	1.1	0.49
28S ribosomal protein S36, mitochondrial OS=Mus musculus GN=Mrps36 PE=1 SV=1	Q9CQX8	1	1	0.7	0.7	0	0	0.7	0
Cluster of Eukaryotic translation initiation factor 2 subunit 3, X-linked OS=Mus musculus GN=Eif2s3x PE=1 SV=2 (Q9Z0N1)	Q9Z0N1	1	1	1.1	1	0	0.0673435	1.05	0.15
KN motif and ankyrin repeat domain-containing protein 3 OS=Mus musculus GN=Kank3 PE=2 SV=1	Q9Z1P7	1	1	0.8	0.8	0	0	0.8	0
Desmoplakin OS=Mus musculus GN=Dsp PE=2 SV=1	E9Q557	No Values	1	No Values	0.9	#DIV/0!	#DIV/0!	0.9	0.44
Sickle tail protein OS=Mus musculus GN=Skt PE=1 SV=1	A2AQ25	1	1	0.9	0.9	0	0	0.9	0.19
Tetratricopeptide repeat protein 38 OS=Mus musculus GN=Ttc38 PE=2 SV=2	A3KMP2	1	1	1	1.1	0	0.0673435	1.05	0.0014
Annexin A3 OS=Mus musculus GN=Anxa3 PE=1 SV=4	O35639	1	1	1	0.9	0	0.0744323	0.95	0.028
Microtubule-associated tumor suppressor 1 homolog OS=Mus musculus GN=Mtus1 PE=1 SV=2	Q5HZI1	1	1	0.7	0.7	0	0	0.7	0
Caseinolytic peptidase B protein homolog OS=Mus musculus GN=Clpb PE=1 SV=1	Q60649	1	1	1.1	1	0	0.0673435	1.05	0.014
Inter-alpha-trypsin inhibitor heavy chain H2 OS=Mus musculus GN=Itih2 PE=1 SV=1	Q61703	1	1	0.7	0.8	0	0.0942809	0.75	0
Mimecan OS=Mus musculus GN=Ogn PE=2 SV=1	Q62000	1	1	0.7	0.6	0	0.108786	0.65	0
Probable leucine--tRNA ligase, mitochondrial OS=Mus musculus GN=Lars2 PE=2 SV=1	Q8VDC0	1	1	1.4	1.5	0	0.048766	1.45	0
Prostaglandin reductase 2 OS=Mus musculus GN=Ptgr2 PE=1 SV=2	Q8VDQ1	1	1	0.6	0.6	0	0	0.6	0
Cytochrome b-c1 complex subunit 8 OS=Mus musculus GN=Uqcrq PE=1 SV=3	Q9CQ69	1	1	1.9	1.9	0	0	1.9	0
Protein canopy homolog 2 OS=Mus musculus GN=Cnpy2 PE=2 SV=1	Q9QXT0	1	1	0.6	0.6	0	0	0.6	0
Histone H3.3C OS=Mus musculus GN=H3f3c PE=1 SV=3	P02301	1	1	1.8	2.6	0	0.25713	2.2	< 0.0001
Microtubule-associated protein tau OS=Mus musculus GN=Mapt PE=1 SV=3	P10637	1	1	0.8	0.9	0	0.083189	0.85	0
AP-2 complex subunit alpha-2 OS=Mus musculus GN=Ap2a2 PE=1 SV=2	P17427	1	1	1.3	1.2	0	0.0565685	1.25	0
60S ribosomal protein L3 OS=Mus musculus GN=Rpl3 PE=2 SV=3	P27659	1	1	1.3	1.3	0	0	1.3	0
Transcription factor A, mitochondrial OS=Mus musculus GN=Tfam PE=1 SV=2	P40630	1	1	0.8	0.8	0	0	0.8	0
Cluster of Mitochondrial uncoupling protein 3 OS=Mus musculus GN=Ucp3 PE=2 SV=1 (P56501)	P56501	1	1	1.3	1.2	0	0.0565685	1.25	0
40S ribosomal protein S3a OS=Mus musculus GN=Rps3a PE=1 SV=3	P97351	1	1	1.3	1.3	0	0	1.3	0
GMP synthase [glutamine-hydrolyzing] OS=Mus musculus GN=Gmps PE=1 SV=2	Q3THK7	1	1	0.9	0.9	0	0	0.9	0
Src substrate cortactin OS=Mus musculus GN=Cttn PE=1 SV=2	Q60598	1	1	0.7	0.8	0	0.0942809	0.75	0
Neprilysin OS=Mus musculus GN=Mme PE=1 SV=3	Q61391	1	1	1	1.2	0	0.128565	1.1	0.028
LIM and SH3 domain protein 1 OS=Mus musculus GN=Lasp1 PE=1 SV=1	Q61792	1	1	0.6	0.7	0	0.108786	0.65	0
Myosin-10 OS=Mus musculus GN=Myh10 PE=1 SV=2	Q61879	1	1	1.5	1.4	0	0.048766	1.45	0
Patatin-like phospholipase domain-containing protein 2 OS=Mus musculus GN=Pnpla2 PE=1 SV=1	Q8BJ56	1	1	1.5	1.5	0	0	1.5	0
Coiled-coil domain-containing protein 90B, mitochondrial OS=Mus musculus GN=Ccdc90b PE=2 SV=1	Q8C3X2	1	1	1.2	1.2	0	0	1.2	0
CDGSH iron-sulfur domain-containing protein 1 OS=Mus musculus GN=Cisd1 PE=1 SV=1	Q91WS0	1	1	2	2.1	0	0.034493	2.05	0
Heat shock 70 kDa protein 12B OS=Mus musculus GN=Hspa12b PE=1 SV=1	Q9CZJ2	1	1	1.6	1.6	0	0	1.6	0
Coatomer subunit beta OS=Mus musculus GN=Copb1 PE=1 SV=1	Q9JIF7	1	1	1	1	0	0	1	0.98
Cluster of Cullin-4B OS=Mus musculus GN=Cul4b PE=1 SV=1 (A2A432)	A2A432	1	1	1.2	1.3	0	0.0565685	1.25	0.071
26S proteasome non-ATPase regulatory subunit 4 OS=Mus musculus GN=Psmd4 PE=1 SV=1	O35226	1	1	0.6	0.7	0	0.108786	0.65	0
Ataxin-2 OS=Mus musculus GN=Atxn2 PE=1 SV=1	O70305	1	1	0.7	0.6	0	0.108786	0.65	0
Calnexin OS=Mus musculus GN=Canx PE=1 SV=1	P35564	1	1	1.1	1	0	0.0673435	1.05	0.45
Bcl-2-like protein 13 OS=Mus musculus GN=Bcl2l13 PE=1 SV=2	P59017	1	1	1	1	0	0	1	0.75
Actin-related protein 2 OS=Mus musculus GN=Actr2 PE=1 SV=1	P61161	1	1	1.1	1.1	0	0	1.1	0.0014
Proteasome activator complex subunit 2 OS=Mus musculus GN=Psme2 PE=2 SV=4	P97372	1	1	0.8	0.9	0	0.083189	0.85	0
Protein PRRC2C OS=Mus musculus GN=Prrc2c PE=1 SV=3	Q3TLH4	1	1	0.7	0.7	0	0	0.7	0.00014
Cluster of N-alpha-acetyltransferase 15, NatA auxiliary subunit OS=Mus musculus GN=Naa15 PE=1 SV=1 (Q80UM3)	Q80UM3	1	1	1.3	1.2	0	0.0565685	1.25	0
Uveal autoantigen with coiled-coil domains and ankyrin repeats OS=Mus musculus GN=Uaca PE=1 SV=2	Q8CGB3	1	1	0.9	0.8	0	0.083189	0.85	0.018
Cluster of 3-ketoacyl-CoA thiolase A, peroxisomal OS=Mus musculus GN=Acaa1a PE=2 SV=1 (Q921H8)	Q921H8	1	1	0.8	0.8	0	0	0.8	0
NADH-cytochrome b5 reductase 3 OS=Mus musculus GN=Cyb5r3 PE=1 SV=3	Q9DCN2	1	1	1.5	1.4	0	0.048766	1.45	0
NFU1 iron-sulfur cluster scaffold homolog, mitochondrial OS=Mus musculus GN=Nfu1 PE=1 SV=2	Q9QZ23	1	1	0.6	0.6	0	0	0.6	0
Collagen alpha-1(II) chain OS=Mus musculus GN=Col2a1 PE=1 SV=2	P28481	1	1	0.6	0.8	0	0.202031	0.7	0.01
Carnitine O-palmitoyltransferase 1, liver isoform OS=Mus musculus GN=Cpt1a PE=1 SV=4	P97742	No Values	No Values	No Values	No Values	#DIV/0!	#DIV/0!	#DIV/0!	1
Protein NipSnap homolog 2 OS=Mus musculus GN=Gbas PE=2 SV=1	O55126	1	1	1.7	1.8	0	0.0404061	1.75	0
Annexin A1 OS=Mus musculus GN=Anxa1 PE=1 SV=2	P10107	1	1	1.5	1.5	0	0	1.5	0
Lipoprotein lipase OS=Mus musculus GN=Lpl PE=1 SV=3	P11152	1	1	1	1.1	0	0.0673435	1.05	0.053
40S ribosomal protein SA OS=Mus musculus GN=Rpsa PE=1 SV=4	P14206	1	1	0.8	0.8	0	0	0.8	0
Golgin subfamily A member 3 OS=Mus musculus GN=Golga3 PE=1 SV=3	P55937	1	1	0.7	0.8	0	0.0942809	0.75	0.00046
Hsp90 co-chaperone Cdc37 OS=Mus musculus GN=Cdc37 PE=2 SV=1	Q61081	1	1	0.6	0.5	0	0.128565	0.55	0
B-cell receptor-associated protein 31 OS=Mus musculus GN=Bcap31 PE=1 SV=4	Q61335	1	1	1.8	1.7	0	0.0404061	1.75	0
Macrophage mannose receptor 1 OS=Mus musculus GN=Mrc1 PE=1 SV=2	Q61830	1	1	1	1.2	0	0.128565	1.1	0.043
Isoleucine--tRNA ligase, cytoplasmic OS=Mus musculus GN=Iars PE=2 SV=2	Q8BU30	1	1	1.1	1	0	0.0673435	1.05	0.27
Polyribonucleotide nucleotidyltransferase 1, mitochondrial OS=Mus musculus GN=Pnpt1 PE=1 SV=1	Q8K1R3	1	1	1.4	1.4	0	0	1.4	0
Far upstream element-binding protein 1 OS=Mus musculus GN=Fubp1 PE=1 SV=1	Q91WJ8	1	1	0.6	0.6	0	0	0.6	0
Peptidyl-prolyl cis-trans isomerase F, mitochondrial OS=Mus musculus GN=Ppif PE=1 SV=1	Q99KR7	1	1	0.5	0.5	0	0	0.5	0
tRNA-splicing ligase RtcB homolog OS=Mus musculus GN=D10Wsu52e PE=2 SV=1	Q99LF4	1	1	1	0.9	0	0.0744323	0.95	0.00082
Glyoxalase domain-containing protein 4 OS=Mus musculus GN=Glod4 PE=2 SV=1	Q9CPV4	1	1	0.8	0.8	0	0	0.8	0
Mitochondrial fission 1 protein OS=Mus musculus GN=Fis1 PE=1 SV=1	Q9CQ92	1	1	1.3	1.2	0	0.0565685	1.25	0
Suppressor of G2 allele of SKP1 homolog OS=Mus musculus GN=Sugt1 PE=2 SV=3	Q9CX34	1	1	0.6	0.6	0	0	0.6	0
2-methoxy-6-polyprenyl-1,4-benzoquinol methylase, mitochondrial OS=Mus musculus GN=Coq5 PE=2 SV=2	Q9CXI0	1	1	1.3	1.2	0	0.0565685	1.25	0
Cluster of Ubiquitin-conjugating enzyme E2 variant 1 OS=Mus musculus GN=Ube2v1 PE=1 SV=1 (Q9CZY3)	Q9CZY3	1	1	1	1	0	0	1	0.93
Cluster of Mitochondrial glutamate carrier 1 OS=Mus musculus GN=Slc25a22 PE=1 SV=1 (Q9D6M3)	Q9D6M3	1	1	1.9	1.9	0	0	1.9	0
Cluster of Alpha-soluble NSF attachment protein OS=Mus musculus GN=Napa PE=1 SV=1 (Q9DB05)	Q9DB05	1	1	1	0.9	0	0.0744323	0.95	0.044
Myelin protein P0 OS=Mus musculus GN=Mpz PE=1 SV=1	P27573	1	1	4.1	3.7	0	0.0725238	3.9	0
Catenin delta-1 OS=Mus musculus GN=Ctnnd1 PE=1 SV=2	P30999	1	1	1.2	1.2	0	0	1.2	0.00081
Probable ubiquitin carboxyl-terminal hydrolase FAF-X OS=Mus musculus GN=Usp9x PE=1 SV=2	P70398	1	1	1.3	1.1	0	0.117851	1.2	0
Solute carrier family 25 member 35 OS=Mus musculus GN=Slc25a35 PE=2 SV=2	Q5SWT3	1	1	1.8	1.8	0	0	1.8	0
Methionine--tRNA ligase, cytoplasmic OS=Mus musculus GN=Mars PE=2 SV=1	Q68FL6	1	1	1.3	1.3	0	0	1.3	0
Eukaryotic translation initiation factor 2 subunit 1 OS=Mus musculus GN=Eif2s1 PE=1 SV=3	Q6ZWX6	1	1	0.8	0.9	0	0.083189	0.85	0
26S proteasome non-ATPase regulatory subunit 11 OS=Mus musculus GN=Psmd11 PE=1 SV=3	Q8BG32	1	1	0.8	0.8	0	0	0.8	0
NADH dehydrogenase [ubiquinone] iron-sulfur protein 7, mitochondrial OS=Mus musculus GN=Ndufs7 PE=1 SV=1	Q9DC70	1	1	2.4	2.3	0	0.0300897	2.35	0
Myozenin-2 OS=Mus musculus GN=Myoz2 PE=1 SV=1	Q9JJW5	1	1	1.6	1.7	0	0.042855	1.65	0
Gamma-synuclein OS=Mus musculus GN=Sncg PE=1 SV=1	Q9Z0F7	1	1	0.9	0.9	0	0	0.9	0.036
Valine--tRNA ligase OS=Mus musculus GN=Vars PE=2 SV=1	Q9Z1Q9	1	1	1.2	1.2	0	0	1.2	0
Periplakin OS=Mus musculus GN=Ppl PE=1 SV=1	Q9R269	1	1	0.8	0.9	0	0.083189	0.85	0.05
26S proteasome non-ATPase regulatory subunit 3 OS=Mus musculus GN=Psmd3 PE=1 SV=3	P14685	1	1	1	1.1	0	0.0673435	1.05	0.57
Lupus La protein homolog OS=Mus musculus GN=Ssb PE=2 SV=1	P32067	1	1	0.9	1	0	0.0744323	0.95	0.005
Cluster of Serine/threonine-protein phosphatase PP1-beta catalytic subunit OS=Mus musculus GN=Ppp1cb PE=1 SV=3 (P62141)	P62141	1	1	1	1	0	0	1	0.93
40S ribosomal protein S3 OS=Mus musculus GN=Rps3 PE=1 SV=1	P62908	1	1	1.1	1.2	0	0.0614875	1.15	0
Sarcolemmal membrane-associated protein OS=Mus musculus GN=Slmap PE=1 SV=2	Q3URD3	1	1	1	1.2	0	0.128565	1.1	0.011
Lactation elevated protein 1 OS=Mus musculus GN=Lace1 PE=2 SV=1	Q3V384	1	1	1.5	1.6	0	0.0456198	1.55	0
Deoxynucleoside triphosphate triphosphohydrolase SAMHD1 OS=Mus musculus GN=Samhd1 PE=1 SV=2	Q60710	1	1	1.2	1.2	0	0	1.2	0.00014
U5 small nuclear ribonucleoprotein 200 kDa helicase OS=Mus musculus GN=Snrnp200 PE=2 SV=1	Q6P4T2	1	1	1.4	1.3	0	0.0523783	1.35	0
Methionine-R-sulfoxide reductase B2, mitochondrial OS=Mus musculus GN=Msrb2 PE=1 SV=1	Q78J03	1	1	0.7	0.7	0	0	0.7	0
Myosin light chain 6B OS=Mus musculus GN=Myl6b PE=2 SV=1	Q8CI43	1	1	1.3	1.3	0	0	1.3	0
39S ribosomal protein L12, mitochondrial OS=Mus musculus GN=Mrpl12 PE=1 SV=2	Q9DB15	1	1	0.6	0.6	0	0	0.6	0
Pyrroline-5-carboxylate reductase 3 OS=Mus musculus GN=Pycrl PE=2 SV=2	Q9DCC4	1	1	0.6	0.6	0	0	0.6	0
39S ribosomal protein L39, mitochondrial OS=Mus musculus GN=Mrpl39 PE=2 SV=4	Q9JKF7	1	1	0.9	1	0	0.0744323	0.95	0.024
CD2-associated protein OS=Mus musculus GN=Cd2ap PE=1 SV=3	Q9JLQ0	1	1	0.6	0.7	0	0.108786	0.65	0
Cluster of Transforming protein RhoA OS=Mus musculus GN=Rhoa PE=1 SV=1 (Q9QUI0)	Q9QUI0	1	1	1.6	1.6	0	0	1.6	0
Cluster of Troponin T, slow skeletal muscle OS=Mus musculus GN=Tnnt1 PE=2 SV=3 (O88346)	O88346	1	1	1.9	2	0	0.0362619	1.95	0
Complement C4-B OS=Mus musculus GN=C4b PE=1 SV=3	P01029	1	1	1.2	1.4	0	0.108786	1.3	0
Cluster of Ig gamma-2A chain C region secreted form OS=Mus musculus PE=1 SV=1 (P01864)	P01864	1	1	1.6	1.7	0	0.042855	1.65	0
Rab GDP dissociation inhibitor alpha OS=Mus musculus GN=Gdi1 PE=1 SV=3	P50396	1	1	0.7	0.7	0	0	0.7	0
Myosin light chain kinase, smooth muscle OS=Mus musculus GN=Mylk PE=1 SV=3	Q6PDN3	1	1	0.9	1	0	0.0744323	0.95	0.45
Splicing factor 3A subunit 1 OS=Mus musculus GN=Sf3a1 PE=1 SV=1	Q8K4Z5	1	1	0.7	0.8	0	0.0942809	0.75	0
Eukaryotic translation initiation factor 3 subunit L OS=Mus musculus GN=Eif3l PE=1 SV=1	Q8QZY1	1	1	1.1	1.1	0	0	1.1	0.0017
Mitochondrial 2-oxoglutarate/malate carrier protein OS=Mus musculus GN=Slc25a11 PE=1 SV=3	Q9CR62	1	1	2.2	2.3	0	0.031427	2.25	0
Acetoacetyl-CoA synthetase OS=Mus musculus GN=Aacs PE=1 SV=1	Q9D2R0	1	1	0.5	0.5	0	0	0.5	0
Four and a half LIM domains protein 3 OS=Mus musculus GN=Fhl3 PE=2 SV=2	Q9R059	1	1	0.8	0.8	0	0	0.8	0
Proteasome subunit alpha type-5 OS=Mus musculus GN=Psma5 PE=1 SV=1	Q9Z2U1	1	1	0.5	0.5	0	0	0.5	0
Kelch-like protein 41 OS=Mus musculus GN=Klhl41 PE=1 SV=1	A2AUC9	1	1	1.7	1.8	0	0.0404061	1.75	0
Cluster of Selenium-binding protein 1 OS=Mus musculus GN=Selenbp1 PE=1 SV=2 (P17563)	P17563 [2]	1	1	1.4	1	0	0.235702	1.2	0.56
Cofilin-2 OS=Mus musculus GN=Cfl2 PE=1 SV=1	P45591	1	1	0.9	0.9	0	0	0.9	0.0071
60S ribosomal protein L6 OS=Mus musculus GN=Rpl6 PE=1 SV=3	P47911	1	1	1.6	1.5	0	0.0456198	1.55	0
Hepatoma-derived growth factor OS=Mus musculus GN=Hdgf PE=1 SV=2	P51859	1	1	0.6	0.5	0	0.128565	0.55	0
Eukaryotic translation initiation factor 5 OS=Mus musculus GN=Eif5 PE=1 SV=1	P59325	1	1	0.7	0.7	0	0	0.7	0
V-type proton ATPase subunit B, brain isoform OS=Mus musculus GN=Atp6v1b2 PE=1 SV=1	P62814	1	1	0.9	0.9	0	0	0.9	0
Platelet-activating factor acetylhydrolase IB subunit alpha OS=Mus musculus GN=Pafah1b1 PE=1 SV=2	P63005	1	1	1.1	1	0	0.0673435	1.05	0.31
NADH dehydrogenase [ubiquinone] flavoprotein 3, mitochondrial OS=Mus musculus GN=Ndufv3 PE=2 SV=1	Q8BK30	1	1	0.6	0.7	0	0.108786	0.65	0
Dihydropteridine reductase OS=Mus musculus GN=Qdpr PE=1 SV=2	Q8BVI4	1	1	1.1	1.1	0	0	1.1	0.019
Leucine-rich repeat-containing protein 59 OS=Mus musculus GN=Lrrc59 PE=2 SV=1	Q922Q8	1	1	1.6	1.7	0	0.042855	1.65	0
DnaJ homolog subfamily A member 3, mitochondrial OS=Mus musculus GN=Dnaja3 PE=1 SV=1	Q99M87	1	1	1.2	1.3	0	0.0565685	1.25	0
Very-long-chain enoyl-CoA reductase OS=Mus musculus GN=Tecr PE=1 SV=1	Q9CY27	1	1	1.5	1.6	0	0.0456198	1.55	0
Transmembrane emp24 domain-containing protein 10 OS=Mus musculus GN=Tmed10 PE=2 SV=1	Q9D1D4	1	1	1.5	1.5	0	0	1.5	0
Alcohol dehydrogenase [NADP(+)] OS=Mus musculus GN=Akr1a1 PE=1 SV=3	Q9JII6	1	1	0.8	0.9	0	0.083189	0.85	0
Cluster of Proteasome subunit alpha type-7 OS=Mus musculus GN=Psma7 PE=1 SV=1 (Q9Z2U0)	Q9Z2U0	1	1	0.7	0.8	0	0.0942809	0.75	0
Cluster of H-2 class I histocompatibility antigen, D-B alpha chain OS=Mus musculus GN=H2-D1 PE=1 SV=2 (P01899)	P01899	1	1	1.2	1	0	0.128565	1.1	0.47
Microtubule-associated protein 1B OS=Mus musculus GN=Map1b PE=1 SV=2	P14873	1	1	1	0.9	0	0.0744323	0.95	0.65
Mast cell carboxypeptidase A OS=Mus musculus GN=Cpa3 PE=2 SV=1	P15089	1	1	1.9	1.9	0	0	1.9	0
Peptidyl-prolyl cis-trans isomerase B OS=Mus musculus GN=Ppib PE=2 SV=2	P24369	1	1	1.5	1.4	0	0.048766	1.45	0
60S ribosomal protein L12 OS=Mus musculus GN=Rpl12 PE=1 SV=2	P35979	1	1	1.1	1.1	0	0	1.1	0.0031
26S protease regulatory subunit 8 OS=Mus musculus GN=Psmc5 PE=1 SV=1	P62196	1	1	0.9	1	0	0.0744323	0.95	0.062
Extended synaptotagmin-1 OS=Mus musculus GN=Esyt1 PE=2 SV=2	Q3U7R1	1	1	1.7	1.6	0	0.042855	1.65	0
Epidermal growth factor receptor substrate 15-like 1 OS=Mus musculus GN=Eps15l1 PE=1 SV=3	Q60902	1	1	0.7	0.7	0	0	0.7	0
Microtubule-associated protein RP/EB family member 1 OS=Mus musculus GN=Mapre1 PE=1 SV=3	Q61166	1	1	0.7	0.7	0	0	0.7	0
Ribosome-releasing factor 2, mitochondrial OS=Mus musculus GN=Gfm2 PE=2 SV=2	Q8R2Q4	1	1	0.8	0.8	0	0	0.8	0
Cytochrome b5 type B OS=Mus musculus GN=Cyb5b PE=1 SV=1	Q9CQX2	1	1	0.5	0.5	0	0	0.5	0
Sorting nexin-2 OS=Mus musculus GN=Snx2 PE=1 SV=2	Q9CWK8	1	1	1.1	1	0	0.0673435	1.05	0.04
Mitochondrial-processing peptidase subunit beta OS=Mus musculus GN=Pmpcb PE=2 SV=1	Q9CXT8	1	1	1	1	0	0	1	0.61
Vesicle-associated membrane protein-associated protein A OS=Mus musculus GN=Vapa PE=1 SV=2	Q9WV55	1	1	1.4	1.4	0	0	1.4	0
Thioredoxin OS=Mus musculus GN=Txn PE=1 SV=3	P10639	1	1	0.5	0.5	0	0	0.5	0
Glutathione peroxidase 1 OS=Mus musculus GN=Gpx1 PE=1 SV=2	P11352	1	1	0.7	0.6	0	0.108786	0.65	0
60S ribosomal protein L13a OS=Mus musculus GN=Rpl13a PE=1 SV=4	P19253	1	1	1.7	1.8	0	0.0404061	1.75	0
Cluster of Aldose reductase-related protein 2 OS=Mus musculus GN=Akr1b8 PE=1 SV=2 (P45377)	P45377	1	1	1.4	1.4	0	0	1.4	0.0034
Cysteine and glycine-rich protein 1 OS=Mus musculus GN=Csrp1 PE=1 SV=3	P97315	1	1	0.7	0.7	0	0	0.7	0
Annexin A4 OS=Mus musculus GN=Anxa4 PE=2 SV=4	P97429	1	1	1	1	0	0	1	0.81
Splicing factor 3B subunit 3 OS=Mus musculus GN=Sf3b3 PE=2 SV=1	Q921M3	1	1	1.2	1.2	0	0	1.2	0
NADH dehydrogenase [ubiquinone] 1 beta subcomplex subunit 5, mitochondrial OS=Mus musculus GN=Ndufb5 PE=1 SV=1	Q9CQH3	1	1	1.8	1.7	0	0.0404061	1.75	0
ADP-sugar pyrophosphatase OS=Mus musculus GN=Nudt5 PE=1 SV=1	Q9JKX6	1	1	0.5	0.6	0	0.128565	0.55	0
Dematin OS=Mus musculus GN=Dmtn PE=1 SV=1	Q9WV69	1	1	0.7	0.6	0	0.108786	0.65	0
Intersectin-1 OS=Mus musculus GN=Itsn1 PE=1 SV=2	Q9Z0R4	1	1	0.9	0.9	0	0	0.9	0.0037
SUMO-activating enzyme subunit 2 OS=Mus musculus GN=Uba2 PE=2 SV=1	Q9Z1F9	1	1	0.9	0.9	0	0	0.9	0.00045
Rootletin OS=Mus musculus GN=Crocc PE=1 SV=2	Q8CJ40	1	1	0.8	0.8	0	0	0.8	0.25
Septin-7 OS=Mus musculus GN=Sept7 PE=1 SV=1	O55131	1	1	1.1	1.2	0	0.0614875	1.15	0.00054
PDZ and LIM domain protein 1 OS=Mus musculus GN=Pdlim1 PE=2 SV=4	O70400	1	1	1	0.9	0	0.0744323	0.95	0.13
Metaxin-2 OS=Mus musculus GN=Mtx2 PE=1 SV=1	O88441	1	1	1.1	1.1	0	0	1.1	0
Cluster of Protein lin-7 homolog C OS=Mus musculus GN=Lin7c PE=1 SV=2 (O88952)	O88952	1	1	0.8	0.7	0	0.0942809	0.75	0.00044
Cluster of Serum amyloid A-2 protein OS=Mus musculus GN=Saa2 PE=1 SV=1 (P05367)	P05367 [2]	1	1	3	2.2	0	0.217571	2.6	0.0095
Superoxide dismutase [Cu-Zn] OS=Mus musculus GN=Sod1 PE=1 SV=2	P08228	1	1	0.4	0.4	0	0	0.4	0
Purine nucleoside phosphorylase OS=Mus musculus GN=Pnp PE=1 SV=2	P23492	1	1	0.9	0.9	0	0	0.9	0
Cluster of Alpha-centractin OS=Mus musculus GN=Actr1a PE=2 SV=1 (P61164)	P61164	1	1	1.2	1.2	0	0	1.2	0.17
ATP synthase-coupling factor 6, mitochondrial OS=Mus musculus GN=Atp5j PE=1 SV=1	P97450	1	1	0.6	0.5	0	0.128565	0.55	0
Paraplegin OS=Mus musculus GN=Spg7 PE=1 SV=1	Q3ULF4	1	1	1.5	1.6	0	0.0456198	1.55	0
Coatomer subunit delta OS=Mus musculus GN=Arcn1 PE=2 SV=2	Q5XJY5	1	1	0.8	0.9	0	0.083189	0.85	0.0011
SH3 domain-containing kinase-binding protein 1 OS=Mus musculus GN=Sh3kbp1 PE=1 SV=1	Q8R550	1	1	0.6	0.7	0	0.108786	0.65	0
Protein FAM136A OS=Mus musculus GN=Fam136a PE=1 SV=1	Q9CR98	1	1	0.5	0.6	0	0.128565	0.55	0
Biliverdin reductase A OS=Mus musculus GN=Blvra PE=2 SV=1	Q9CY64	1	1	1	1	0	0	1	0.33
Chloride intracellular channel protein 4 OS=Mus musculus GN=Clic4 PE=1 SV=3	Q9QYB1	1	1	0.9	0.9	0	0	0.9	0.04
Ig gamma-1 chain C region, membrane-bound form OS=Mus musculus GN=Ighg1 PE=1 SV=2	P01869	1	1	2.2	2.9	0	0.194108	2.55	0
Transthyretin OS=Mus musculus GN=Ttr PE=1 SV=1	P07309	1	1	0.7	0.6	0	0.108786	0.65	0
Sodium/potassium-transporting ATPase subunit beta-1 OS=Mus musculus GN=Atp1b1 PE=1 SV=1	P14094	1	1	2.4	2.1	0	0.0942809	2.25	0
Estradiol 17-beta-dehydrogenase 8 OS=Mus musculus GN=Hsd17b8 PE=1 SV=2	P50171	1	1	1.2	1.2	0	0	1.2	0
Thiosulfate sulfurtransferase OS=Mus musculus GN=Tst PE=1 SV=3	P52196	1	1	1.2	1	0	0.128565	1.1	0
Cluster of Uridine-cytidine kinase 1 OS=Mus musculus GN=Uck1 PE=2 SV=2 (P52623)	P52623	1	1	0.9	0.8	0	0.083189	0.85	0.00018
Neuropilin-1 OS=Mus musculus GN=Nrp1 PE=1 SV=2	P97333	1	1	1.1	1.1	0	0	1.1	0.0011
E3 ubiquitin-protein ligase HUWE1 OS=Mus musculus GN=Huwe1 PE=1 SV=5	Q7TMY8	1	1	1	1.1	0	0.0673435	1.05	0.58
Glutaredoxin-related protein 5, mitochondrial OS=Mus musculus GN=Glrx5 PE=2 SV=2	Q80Y14	1	1	0.8	0.9	0	0.083189	0.85	0.0015
Dehydrogenase/reductase SDR family member 1 OS=Mus musculus GN=Dhrs1 PE=2 SV=1	Q99L04	1	1	1.8	1.7	0	0.0404061	1.75	0
Prenylcysteine oxidase OS=Mus musculus GN=Pcyox1 PE=1 SV=1	Q9CQF9	1	1	1.4	1.4	0	0	1.4	0
28S ribosomal protein S22, mitochondrial OS=Mus musculus GN=Mrps22 PE=2 SV=1	Q9CXW2	1	1	0.6	0.7	0	0.108786	0.65	0
Coronin-1B OS=Mus musculus GN=Coro1b PE=1 SV=1	Q9WUM3	1	1	1.1	1.1	0	0	1.1	0.00072
Myosin-14 OS=Mus musculus GN=Myh14 PE=1 SV=1	Q6URW6	1	1	1.6	1.7	0	0.042855	1.65	0.0017
NADH dehydrogenase [ubiquinone] 1 beta subcomplex subunit 11, mitochondrial OS=Mus musculus GN=Ndufb11 PE=1 SV=2	O09111	1	1	1.2	1.2	0	0	1.2	0
Alcohol dehydrogenase class-3 OS=Mus musculus GN=Adh5 PE=1 SV=3	P28474	1	1	0.9	0.9	0	0	0.9	0.001
Cluster of Ferritin light chain 1 OS=Mus musculus GN=Ftl1 PE=1 SV=2 (P29391)	P29391	1	1	0.6	0.6	0	0	0.6	0
Septin-2 OS=Mus musculus GN=Sept2 PE=1 SV=2	P42208	1	1	1	1	0	0	1	0.33
Cytochrome c-type heme lyase OS=Mus musculus GN=Hccs PE=2 SV=2	P53702	1	1	1.2	1.2	0	0	1.2	0
RNA-binding protein Raly OS=Mus musculus GN=Raly PE=1 SV=3	Q64012	1	1	1.1	1.1	0	0	1.1	0.0084
Coagulation factor XIII A chain OS=Mus musculus GN=F13a1 PE=2 SV=3	Q8BH61	1	1	1.4	1.4	0	0	1.4	0
Shootin-1 OS=Mus musculus GN=Kiaa1598 PE=1 SV=1	Q8K2Q9	1	1	0.7	0.7	0	0	0.7	0
Sphingosine-1-phosphate lyase 1 OS=Mus musculus GN=Sgpl1 PE=2 SV=1	Q8R0X7	1	1	2.5	2	0	0.157135	2.25	0
Cytoplasmic dynein 1 light intermediate chain 1 OS=Mus musculus GN=Dync1li1 PE=1 SV=1	Q8R1Q8	1	1	0.9	1	0	0.0744323	0.95	0.0069
GRIP1-associated protein 1 OS=Mus musculus GN=Gripap1 PE=1 SV=1	Q8VD04	1	1	0.7	0.7	0	0	0.7	0
Glutaredoxin-3 OS=Mus musculus GN=Glrx3 PE=1 SV=1	Q9CQM9	1	1	0.6	0.6	0	0	0.6	0
Apoptotic chromatin condensation inducer in the nucleus OS=Mus musculus GN=Acin1 PE=1 SV=3	Q9JIX8	1	1	0.7	0.7	0	0	0.7	0
Ubiquitin carboxyl-terminal hydrolase 14 OS=Mus musculus GN=Usp14 PE=1 SV=3	Q9JMA1	1	1	0.7	0.7	0	0	0.7	0
Protein NDRG2 OS=Mus musculus GN=Ndrg2 PE=1 SV=1	Q9QYG0	1	1	1.1	1.1	0	0	1.1	0.0012
Kelch domain-containing protein 7A OS=Mus musculus GN=Klhdc7a PE=2 SV=3	A2APT9	1	1	1.3	1.2	0	0.0565685	1.25	0
Serum paraoxonase/lactonase 3 OS=Mus musculus GN=Pon3 PE=1 SV=2	Q62087	1	1	1.2	1.3	0	0.0565685	1.25	0
Nodal modulator 1 OS=Mus musculus GN=Nomo1 PE=1 SV=1	Q6GQT9	1	1	1.2	1.3	0	0.0565685	1.25	0
40S ribosomal protein S9 OS=Mus musculus GN=Rps9 PE=2 SV=3	Q6ZWN5	1	1	1.7	1.7	0	0	1.7	0
Cluster of Cytoplasmic FMR1-interacting protein 1 OS=Mus musculus GN=Cyfip1 PE=1 SV=1 (Q7TMB8)	Q7TMB8	1	1	1.3	1.5	0	0.101015	1.4	0.00021
Ataxin-2-like protein OS=Mus musculus GN=Atxn2l PE=1 SV=1	Q7TQH0	1	1	0.7	0.7	0	0	0.7	0.0033
Eukaryotic translation initiation factor 3 subunit H OS=Mus musculus GN=Eif3h PE=1 SV=1	Q91WK2	1	1	0.8	0.7	0	0.0942809	0.75	0
Mitochondrial calcium uniporter regulator 1 OS=Mus musculus GN=Mcur1 PE=2 SV=1	Q9CXD6	1	1	1.5	1.6	0	0.0456198	1.55	0
Arginine--tRNA ligase, cytoplasmic OS=Mus musculus GN=Rars PE=2 SV=2	Q9D0I9	1	1	1.2	1.1	0	0.0614875	1.15	0.0046
Mitochondrial-processing peptidase subunit alpha OS=Mus musculus GN=Pmpca PE=1 SV=1	Q9DC61	1	1	1	1.1	0	0.0673435	1.05	0.19
Regulator of nonsense transcripts 1 OS=Mus musculus GN=Upf1 PE=1 SV=2	Q9EPU0	1	1	1.1	0.9	0	0.141421	1	0.69
Serine/threonine-protein kinase mTOR OS=Mus musculus GN=Mtor PE=1 SV=2	Q9JLN9	1	1	1.2	1.2	0	0	1.2	0.00021
Phenylalanine--tRNA ligase beta subunit OS=Mus musculus GN=Farsb PE=2 SV=2	Q9WUA2	1	1	1.1	1	0	0.0673435	1.05	0.0032
Integrin-linked protein kinase OS=Mus musculus GN=Ilk PE=1 SV=2	O55222	1	1	1.5	1.5	0	0	1.5	0
Glutamyl aminopeptidase OS=Mus musculus GN=Enpep PE=1 SV=1	P16406	1	1	0.7	0.8	0	0.0942809	0.75	0
Vacuolar protein sorting-associated protein 26A OS=Mus musculus GN=Vps26a PE=2 SV=1	P40336	1	1	1	1	0	0	1	0.72
Vesicle-fusing ATPase OS=Mus musculus GN=Nsf PE=1 SV=2	P46460	1	1	0.9	1.2	0	0.202031	1.05	0.89
40S ribosomal protein S6 OS=Mus musculus GN=Rps6 PE=1 SV=1	P62754	1	1	1.1	1.2	0	0.0614875	1.15	0
Guanine nucleotide-binding protein subunit beta-2-like 1 OS=Mus musculus GN=Gnb2l1 PE=1 SV=3	P68040	1	1	1	0.9	0	0.0744323	0.95	0.053
Eukaryotic translation initiation factor 5B OS=Mus musculus GN=Eif5b PE=1 SV=2	Q05D44	1	1	0.9	0.8	0	0.083189	0.85	0
Eukaryotic translation initiation factor 3 subunit J-A OS=Mus musculus GN=Eif3j1 PE=2 SV=1	Q3UGC7	1	1	0.6	0.5	0	0.128565	0.55	0
Sepiapterin reductase OS=Mus musculus GN=Spr PE=1 SV=1	Q64105	1	1	1	1.1	0	0.0673435	1.05	0.32
Kynurenine--oxoglutarate transaminase 3 OS=Mus musculus GN=Ccbl2 PE=1 SV=1	Q71RI9	1	1	1.2	1.3	0	0.0565685	1.25	0
Phosphoglucomutase-2 OS=Mus musculus GN=Pgm2 PE=1 SV=1	Q7TSV4	1	1	0.9	0.9	0	0	0.9	0.0013
V-type proton ATPase subunit H OS=Mus musculus GN=Atp6v1h PE=1 SV=1	Q8BVE3	1	1	1.2	1.3	0	0.0565685	1.25	0
Anamorsin OS=Mus musculus GN=Ciapin1 PE=1 SV=1	Q8WTY4	1	1	0.6	0.6	0	0	0.6	0
L-2-hydroxyglutarate dehydrogenase, mitochondrial OS=Mus musculus GN=L2hgdh PE=2 SV=1	Q91YP0	1	1	1.1	1.1	0	0	1.1	0.00044
NADH dehydrogenase [ubiquinone] 1 beta subcomplex subunit 4 OS=Mus musculus GN=Ndufb4 PE=1 SV=3	Q9CQC7	1	1	2.5	2.5	0	0	2.5	0
Guanine deaminase OS=Mus musculus GN=Gda PE=1 SV=1	Q9R111	1	1	1	1.1	0	0.0673435	1.05	0.021
Cytochrome c oxidase subunit 7A2, mitochondrial OS=Mus musculus GN=Cox7a2 PE=1 SV=2	P48771	1	1	1.4	1.4	0	0	1.4	0
3-hydroxyacyl-CoA dehydrogenase type-2 OS=Mus musculus GN=Hsd17b10 PE=1 SV=4	O08756	1	1	1.7	1.9	0	0.0785674	1.8	0
SPARC OS=Mus musculus GN=Sparc PE=1 SV=1	P07214	1	1	0.6	0.5	0	0.128565	0.55	0
Collagen alpha-2(IV) chain OS=Mus musculus GN=Col4a2 PE=2 SV=4	P08122	1	1	1.4	1.3	0	0.0523783	1.35	0
60S ribosomal protein L18 OS=Mus musculus GN=Rpl18 PE=2 SV=3	P35980	1	1	1.8	1.8	0	0	1.8	0
Cluster of Ras-related protein Rab-11A OS=Mus musculus GN=Rab11a PE=1 SV=3 (P62492)	P62492	1	1	1.3	1.2	0	0.0565685	1.25	0
C-Jun-amino-terminal kinase-interacting protein 4 OS=Mus musculus GN=Spag9 PE=1 SV=2	Q58A65	1	1	1	1	0	0	1	0.32
Mitofusin-2 OS=Mus musculus GN=Mfn2 PE=1 SV=3	Q80U63	1	1	1.4	1.3	0	0.0523783	1.35	0
G-rich sequence factor 1 OS=Mus musculus GN=Grsf1 PE=1 SV=2	Q8C5Q4	1	1	0.7	0.8	0	0.0942809	0.75	0
Retinoid-inducible serine carboxypeptidase OS=Mus musculus GN=Scpep1 PE=2 SV=2	Q920A5	1	1	0.7	0.8	0	0.0942809	0.75	0
Charged multivesicular body protein 4b OS=Mus musculus GN=Chmp4b PE=2 SV=2	Q9D8B3	1	1	0.6	0.6	0	0	0.6	0
F-actin-capping protein subunit alpha-2 OS=Mus musculus GN=Capza2 PE=1 SV=3	P47754	1	1	1.1	1	0	0.0673435	1.05	0.35
Cluster of V-type proton ATPase subunit E 1 OS=Mus musculus GN=Atp6v1e1 PE=1 SV=2 (P50518)	P50518	1	1	1	1.1	0	0.0673435	1.05	0.56
Glutathione synthetase OS=Mus musculus GN=Gss PE=2 SV=1	P51855	1	1	1.2	1.2	0	0	1.2	0
Golgi apparatus protein 1 OS=Mus musculus GN=Glg1 PE=1 SV=1	Q61543	1	1	1.4	1.3	0	0.0523783	1.35	0
Cingulin-like protein 1 OS=Mus musculus GN=Cgnl1 PE=1 SV=2	Q6AW69	1	1	0.7	0.8	0	0.0942809	0.75	0
Apoptosis-inducing factor 2 OS=Mus musculus GN=Aifm2 PE=2 SV=1	Q8BUE4	1	1	2.3	2.4	0	0.0300897	2.35	0
Matrin-3 OS=Mus musculus GN=Matr3 PE=1 SV=1	Q8K310	1	1	0.8	0.8	0	0	0.8	0
TRIO and F-actin-binding protein OS=Mus musculus GN=Triobp PE=1 SV=3	Q99KW3	1	1	1	0.8	0	0.157135	0.9	0.024
Transmembrane emp24 domain-containing protein 5 OS=Mus musculus GN=Tmed5 PE=2 SV=1	Q9CXE7	1	1	1.1	1	0	0.0673435	1.05	0.4
Epoxide hydrolase 1 OS=Mus musculus GN=Ephx1 PE=1 SV=2	Q9D379	1	1	1.7	1.9	0	0.0785674	1.8	0
Trans-1,2-dihydrobenzene-1,2-diol dehydrogenase OS=Mus musculus GN=Dhdh PE=2 SV=1	Q9DBB8	1	1	0.9	0.8	0	0.083189	0.85	0.00068
Perilipin-3 OS=Mus musculus GN=Plin3 PE=1 SV=1	Q9DBG5	1	1	0.6	0.7	0	0.108786	0.65	0
Squamous cell carcinoma antigen recognized by T-cells 3 OS=Mus musculus GN=Sart3 PE=2 SV=1	Q9JLI8	1	1	1	1	0	0	1	0.074
RuvB-like 2 OS=Mus musculus GN=Ruvbl2 PE=2 SV=3	Q9WTM5	1	1	0.9	0.9	0	0	0.9	0.00018
Cytochrome b-c1 complex subunit 9 OS=Mus musculus GN=Uqcr10 PE=1 SV=1	Q8R1I1	1	1	1.8	2.1	0	0.108786	1.95	0
Centrosome-associated protein CEP250 OS=Mus musculus GN=Cep250 PE=1 SV=4	Q60952	1	No Values	1.4	No Values	#DIV/0!	#DIV/0!	1.4	0.13
Glutathione S-transferase theta-2 OS=Mus musculus GN=Gstt2 PE=2 SV=4	Q61133	1	1	1	1	0	0	1	0.92
Estradiol 17-beta-dehydrogenase 12 OS=Mus musculus GN=Hsd17b12 PE=2 SV=1	O70503	1	1	2.1	2.2	0	0.0328887	2.15	0
Adenosylhomocysteinase OS=Mus musculus GN=Ahcy PE=1 SV=3	P50247	1	1	1.2	1.2	0	0	1.2	0
Annexin A11 OS=Mus musculus GN=Anxa11 PE=1 SV=2	P97384	1	1	1	1	0	0	1	0.31
Protein Niban OS=Mus musculus GN=Fam129a PE=1 SV=2	Q3UW53	1	1	1	1	0	0	1	0.41
Vacuolar protein sorting-associated protein 13A OS=Mus musculus GN=Vps13a PE=1 SV=1	Q5H8C4	1	1	1.3	1.5	0	0.101015	1.4	0.0052
Aflatoxin B1 aldehyde reductase member 2 OS=Mus musculus GN=Akr7a2 PE=1 SV=3	Q8CG76	1	1	1.2	1.2	0	0	1.2	0
S-methyl-5'-thioadenosine phosphorylase OS=Mus musculus GN=Mtap PE=2 SV=1	Q9CQ65	1	1	0.8	0.9	0	0.083189	0.85	0
Threonine--tRNA ligase, cytoplasmic OS=Mus musculus GN=Tars PE=1 SV=2	Q9D0R2	1	1	1	1	0	0	1	0.56
Cytosolic non-specific dipeptidase OS=Mus musculus GN=Cndp2 PE=1 SV=1	Q9D1A2	1	1	0.7	0.7	0	0	0.7	0
Cullin-5 OS=Mus musculus GN=Cul5 PE=1 SV=3	Q9D5V5	1	1	1.3	1.4	0	0.0523783	1.35	0
Cluster of cAMP-dependent protein kinase type I-alpha regulatory subunit OS=Mus musculus GN=Prkar1a PE=1 SV=3 (Q9DBC7)	Q9DBC7	1	1	0.8	0.8	0	0	0.8	0.00019
Troponin I, slow skeletal muscle OS=Mus musculus GN=Tnni1 PE=2 SV=3	Q9WUZ5	1	1	2.4	2.9	0	0.133416	2.65	0
CAP-Gly domain-containing linker protein 2 OS=Mus musculus GN=Clip2 PE=1 SV=2	Q9Z0H8	1	1	0.6	0.8	0	0.202031	0.7	< 0.0001
Cluster of Spliceosome RNA helicase Ddx39b OS=Mus musculus GN=Ddx39b PE=1 SV=1 (Q9Z1N5)	Q9Z1N5	1	1	1.3	1.2	0	0.0565685	1.25	0.00054
ATP synthase subunit e, mitochondrial OS=Mus musculus GN=Atp5i PE=1 SV=2	Q06185	1	1	1.5	1.6	0	0.0456198	1.55	0
116 kDa U5 small nuclear ribonucleoprotein component OS=Mus musculus GN=Eftud2 PE=2 SV=1	O08810	1	1	1	1	0	0	1	0.51
Extracellular superoxide dismutase [Cu-Zn] OS=Mus musculus GN=Sod3 PE=1 SV=1	O09164	1	1	0.8	0.7	0	0.0942809	0.75	0
PDZ and LIM domain protein 3 OS=Mus musculus GN=Pdlim3 PE=1 SV=1	O70209	1	1	0.9	0.9	0	0	0.9	0.014
Ferritin heavy chain OS=Mus musculus GN=Fth1 PE=1 SV=2	P09528	1	1	0.5	0.4	0	0.157135	0.45	0
Insulin receptor OS=Mus musculus GN=Insr PE=1 SV=2	P15208	1	1	0.9	0.9	0	0	0.9	0.31
Guanine nucleotide-binding protein G(o) subunit alpha OS=Mus musculus GN=Gnao1 PE=1 SV=3	P18872	1	1	1.1	1.2	0	0.0614875	1.15	0
Glutathione reductase, mitochondrial OS=Mus musculus GN=Gsr PE=2 SV=3	P47791	1	1	0.9	0.9	0	0	0.9	0.016
Translationally-controlled tumor protein OS=Mus musculus GN=Tpt1 PE=1 SV=1	P63028	1	1	0.6	0.6	0	0	0.6	0
Aminopeptidase N OS=Mus musculus GN=Anpep PE=1 SV=4	P97449	1	1	1	1.1	0	0.0673435	1.05	0.012
Ras-interacting protein 1 OS=Mus musculus GN=Rasip1 PE=1 SV=3	Q3U0S6	1	1	1.3	1.2	0	0.0565685	1.25	0
UMP-CMP kinase 2, mitochondrial OS=Mus musculus GN=Cmpk2 PE=2 SV=2	Q3U5Q7	1	1	1	1	0	0	1	0.26
Integrin alpha-7 OS=Mus musculus GN=Itga7 PE=1 SV=3	Q61738	1	1	0.7	0.7	0	0	0.7	0
Eukaryotic translation initiation factor 4 gamma 2 OS=Mus musculus GN=Eif4g2 PE=1 SV=2	Q62448	1	1	1.1	1	0	0.0673435	1.05	0.74
BTB/POZ domain-containing protein KCTD12 OS=Mus musculus GN=Kctd12 PE=1 SV=1	Q6WVG3	1	1	1.3	1.2	0	0.0565685	1.25	0
ATP-dependent RNA helicase SUPV3L1, mitochondrial OS=Mus musculus GN=Supv3l1 PE=2 SV=1	Q80YD1	1	1	1.2	1.2	0	0	1.2	0
UDP-N-acetylglucosamine--peptide N-acetylglucosaminyltransferase 110 kDa subunit OS=Mus musculus GN=Ogt PE=1 SV=2	Q8CGY8	1	1	0.9	0.8	0	0.083189	0.85	0
Heat shock 70 kDa protein 12A OS=Mus musculus GN=Hspa12a PE=1 SV=1	Q8K0U4	1	1	1.5	1.4	0	0.048766	1.45	0
Dipeptidyl peptidase 3 OS=Mus musculus GN=Dpp3 PE=2 SV=2	Q99KK7	1	1	1	0.9	0	0.0744323	0.95	0.082
Reticulon-4 OS=Mus musculus GN=Rtn4 PE=1 SV=2	Q99P72	1	1	1.3	1.4	0	0.0523783	1.35	0
Endoplasmic reticulum aminopeptidase 1 OS=Mus musculus GN=Erap1 PE=2 SV=2	Q9EQH2	1	1	1.1	1	0	0.0673435	1.05	0.4
Protein SET OS=Mus musculus GN=Set PE=1 SV=1	Q9EQU5	1	1	0.5	0.6	0	0.128565	0.55	0
Cadherin-13 OS=Mus musculus GN=Cdh13 PE=1 SV=2	Q9WTR5	1	1	0.8	0.8	0	0	0.8	0
40S ribosomal protein S2 OS=Mus musculus GN=Rps2 PE=1 SV=3	P25444	1	1	1.6	1.6	0	0	1.6	0
Cluster of Guanine nucleotide-binding protein subunit alpha-13 OS=Mus musculus GN=Gna13 PE=1 SV=1 (P27601)	P27601	1	1	1.6	1.9	0	0.121218	1.75	0
40S ribosomal protein S11 OS=Mus musculus GN=Rps11 PE=2 SV=3	P62281	1	1	1.7	1.7	0	0	1.7	0
ELAV-like protein 1 OS=Mus musculus GN=Elavl1 PE=1 SV=2	P70372	1	1	0.8	0.7	0	0.0942809	0.75	0
Cluster of Calcium-binding protein 39 OS=Mus musculus GN=Cab39 PE=1 SV=2 (Q06138)	Q06138	1	1	1.4	1.6	0	0.0942809	1.5	0
Oxysterol-binding protein 1 OS=Mus musculus GN=Osbp PE=1 SV=3	Q3B7Z2	1	1	1.3	1.2	0	0.0565685	1.25	0.00019
Cluster of Kinesin-like protein KIF1B OS=Mus musculus GN=Kif1b PE=1 SV=2 (Q60575)	Q60575 [2]	1	1	1.2	0.9	0	0.202031	1.05	0.2
Rho GDP-dissociation inhibitor 2 OS=Mus musculus GN=Arhgdib PE=1 SV=3	Q61599	1	1	0.6	0.7	0	0.108786	0.65	0
Cardiomyopathy-associated protein 5 OS=Mus musculus GN=Cmya5 PE=1 SV=2	Q70KF4	1	1	1	1.1	0	0.0673435	1.05	0.22
Asparagine--tRNA ligase, cytoplasmic OS=Mus musculus GN=Nars PE=1 SV=2	Q8BP47	1	1	1	1	0	0	1	0.44
Peptidyl-tRNA hydrolase 2, mitochondrial OS=Mus musculus GN=Ptrh2 PE=2 SV=1	Q8R2Y8	1	1	1.2	1.2	0	0	1.2	0.00045
Farnesyl pyrophosphate synthase OS=Mus musculus GN=Fdps PE=2 SV=1	Q920E5	1	1	0.5	0.5	0	0	0.5	0
39S ribosomal protein L11, mitochondrial OS=Mus musculus GN=Mrpl11 PE=2 SV=1	Q9CQF0	1	1	1.3	1.3	0	0	1.3	0
Tumor protein D54 OS=Mus musculus GN=Tpd52l2 PE=1 SV=1	Q9CYZ2	1	1	0.5	0.5	0	0	0.5	0
Cluster of Serine protease HTRA2, mitochondrial OS=Mus musculus GN=Htra2 PE=1 SV=2 (Q9JIY5)	Q9JIY5	1	1	0.8	0.8	0	0	0.8	0
Cluster of Septin-6 OS=Mus musculus GN=Sept6 PE=1 SV=4 (Q9R1T4)	Q9R1T4	1	1	1.1	1	0	0.0673435	1.05	0.28
Calpain-1 catalytic subunit OS=Mus musculus GN=Capn1 PE=2 SV=1	O35350	1	1	1.3	1.3	0	0	1.3	0
Very long-chain acyl-CoA synthetase OS=Mus musculus GN=Slc27a2 PE=1 SV=2	O35488	1	1	2.3	2.3	0	0	2.3	0
Aminoacyl tRNA synthase complex-interacting multifunctional protein 1 OS=Mus musculus GN=Aimp1 PE=1 SV=2	P31230	1	1	0.6	0.6	0	0	0.6	0
Phosphatidylinositol transfer protein alpha isoform OS=Mus musculus GN=Pitpna PE=1 SV=2	P53810	1	1	1.1	0.9	0	0.141421	1	0.47
Acylphosphatase-2 OS=Mus musculus GN=Acyp2 PE=2 SV=2	P56375	1	1	0.7	0.6	0	0.108786	0.65	0
40S ribosomal protein S12 OS=Mus musculus GN=Rps12 PE=1 SV=2	P63323	1	1	0.6	0.5	0	0.128565	0.55	0
Serine/threonine-protein kinase N1 OS=Mus musculus GN=Pkn1 PE=1 SV=3	P70268	1	1	1	1.3	0	0.184463	1.15	0.22
28 kDa heat- and acid-stable phosphoprotein OS=Mus musculus GN=Pdap1 PE=1 SV=1	Q3UHX2	1	1	0.6	0.6	0	0	0.6	0
Adiponectin OS=Mus musculus GN=Adipoq PE=1 SV=2	Q60994	1	1	0.9	0.9	0	0	0.9	0.012
Plastin-2 OS=Mus musculus GN=Lcp1 PE=1 SV=4	Q61233	1	1	1.1	1.2	0	0.0614875	1.15	0
Tripeptidyl-peptidase 2 OS=Mus musculus GN=Tpp2 PE=2 SV=3	Q64514	1	1	0.8	0.7	0	0.0942809	0.75	0
Protein phosphatase 1 regulatory subunit 12B OS=Mus musculus GN=Ppp1r12b PE=1 SV=2	Q8BG95	1	1	1.5	1.3	0	0.101015	1.4	0.0039
Acylamino-acid-releasing enzyme OS=Mus musculus GN=Apeh PE=2 SV=3	Q8R146	1	1	0.9	0.8	0	0.083189	0.85	0.00027
Sideroflexin-1 OS=Mus musculus GN=Sfxn1 PE=1 SV=3	Q99JR1	1	1	2	2	0	0	2	0
ATP-binding cassette sub-family B member 8, mitochondrial OS=Mus musculus GN=Abcb8 PE=2 SV=1	Q9CXJ4	1	1	2	2.3	0	0.0986661	2.15	0
Pterin-4-alpha-carbinolamine dehydratase 2 OS=Mus musculus GN=Pcbd2 PE=1 SV=2	Q9CZL5	1	1	0.6	0.6	0	0	0.6	0
Protein ERGIC-53 OS=Mus musculus GN=Lman1 PE=2 SV=1	Q9D0F3	1	1	1.4	1.1	0	0.169706	1.25	0
Alpha-parvin OS=Mus musculus GN=Parva PE=1 SV=1	Q9EPC1	1	1	1.3	1.3	0	0	1.3	0
Dysferlin OS=Mus musculus GN=Dysf PE=1 SV=3	Q9ESD7	1	1	1.2	1.2	0	0	1.2	0
Palladin OS=Mus musculus GN=Palld PE=1 SV=2	Q9ET54	1	1	0.9	0.8	0	0.083189	0.85	0.0011
Methylglutaconyl-CoA hydratase, mitochondrial OS=Mus musculus GN=Auh PE=2 SV=1	Q9JLZ3	1	1	1.8	1.9	0	0.038222	1.85	0
Proteasome subunit alpha type-4 OS=Mus musculus GN=Psma4 PE=1 SV=1	Q9R1P0	1	1	0.8	0.8	0	0	0.8	0
STIP1 homology and U box-containing protein 1 OS=Mus musculus GN=Stub1 PE=1 SV=1	Q9WUD1	1	1	0.6	0.8	0	0.202031	0.7	0.00012
Mitochondrial import inner membrane translocase subunit Tim9 OS=Mus musculus GN=Timm9 PE=1 SV=1	Q9WV98	1	1	0.5	0.6	0	0.128565	0.55	0
NADH dehydrogenase [ubiquinone] 1 beta subcomplex subunit 3 OS=Mus musculus GN=Ndufb3 PE=1 SV=1	Q9CQZ6	1	1	1.9	1.9	0	0	1.9	0
CDGSH iron-sulfur domain-containing protein 3, mitochondrial OS=Mus musculus GN=Cisd3 PE=2 SV=1	B1AR13	1	1	1.4	1.6	0	0.0942809	1.5	0
Aldehyde oxidase OS=Mus musculus GN=Aox1 PE=2 SV=2	O54754	1	1	1.1	1.1	0	0	1.1	0.043
Tyrosine-protein phosphatase non-receptor type 11 OS=Mus musculus GN=Ptpn11 PE=1 SV=2	P35235	1	1	1	1	0	0	1	0.17
UV excision repair protein RAD23 homolog B OS=Mus musculus GN=Rad23b PE=1 SV=2	P54728	1	1	0.7	0.6	0	0.108786	0.65	0
Endoplasmic reticulum resident protein 29 OS=Mus musculus GN=Erp29 PE=1 SV=2	P57759	1	1	0.7	0.7	0	0	0.7	0
40S ribosomal protein S18 OS=Mus musculus GN=Rps18 PE=1 SV=3	P62270	1	1	1.5	1.4	0	0.048766	1.45	0
Paladin OS=Mus musculus GN=Pald1 PE=1 SV=1	P70261	1	1	1.2	1.2	0	0	1.2	0
Probable ATP-dependent RNA helicase DDX17 OS=Mus musculus GN=Ddx17 PE=2 SV=1	Q501J6	1	1	1.2	1.2	0	0	1.2	0.058
Sorcin OS=Mus musculus GN=Sri PE=1 SV=1	Q6P069	1	1	0.8	0.8	0	0	0.8	0
Cluster of Calcium/calmodulin-dependent protein kinase type II subunit delta OS=Mus musculus GN=Camk2d PE=1 SV=1 (Q6PHZ2)	Q6PHZ2	1	1	1.1	0.9	0	0.141421	1	0.65
Nuclear pore complex protein Nup93 OS=Mus musculus GN=Nup93 PE=2 SV=1	Q8BJ71	1	1	1	1.2	0	0.128565	1.1	0.039
Phosphoethanolamine/phosphocholine phosphatase OS=Mus musculus GN=Phospho1 PE=2 SV=1	Q8R2H9	1	1	0.8	0.8	0	0	0.8	0
39S ribosomal protein L37, mitochondrial OS=Mus musculus GN=Mrpl37 PE=2 SV=1	Q921S7	1	1	1.8	1.6	0	0.083189	1.7	0
Serrate RNA effector molecule homolog OS=Mus musculus GN=Srrt PE=1 SV=1	Q99MR6	1	1	0.9	1	0	0.0744323	0.95	0.094
39S ribosomal protein L41, mitochondrial OS=Mus musculus GN=Mrpl41 PE=2 SV=1	Q9CQN7	1	1	0.8	0.8	0	0	0.8	0
Structural maintenance of chromosomes protein 3 OS=Mus musculus GN=Smc3 PE=1 SV=2	Q9CW03	1	1	1.1	1	0	0.0673435	1.05	1
Elongation factor Ts, mitochondrial OS=Mus musculus GN=Tsfm PE=2 SV=1	Q9CZR8	1	1	1.2	1.1	0	0.0614875	1.15	0.051
Oligoribonuclease, mitochondrial OS=Mus musculus GN=Rexo2 PE=1 SV=2	Q9D8S4	1	1	0.6	0.6	0	0	0.6	0
Eukaryotic translation initiation factor 3 subunit I OS=Mus musculus GN=Eif3i PE=1 SV=1	Q9QZD9	1	1	0.7	0.7	0	0	0.7	0
Protein PRRC2A OS=Mus musculus GN=Prrc2a PE=1 SV=1	Q7TSC1	1	1	0.8	0.9	0	0.083189	0.85	0.076
Ankyrin-3 OS=Mus musculus GN=Ank3 PE=1 SV=1	G5E8K5	1	1	1	1.1	0	0.0673435	1.05	0.75
40S ribosomal protein S25 OS=Mus musculus GN=Rps25 PE=2 SV=1	P62852	1	1	0.9	1	0	0.0744323	0.95	0.00017
Dihydroorotate dehydrogenase (quinone), mitochondrial OS=Mus musculus GN=Dhodh PE=2 SV=2	O35435	1	1	1.8	1.6	0	0.083189	1.7	0
Membrane-associated progesterone receptor component 1 OS=Mus musculus GN=Pgrmc1 PE=1 SV=4	O55022	1	1	0.9	0.8	0	0.083189	0.85	0.0055
Cluster of Electrogenic sodium bicarbonate cotransporter 1 OS=Mus musculus GN=Slc4a4 PE=1 SV=2 (O88343)	O88343	1	1	1.1	1.3	0	0.117851	1.2	0.035
Cytoplasmic dynein 1 intermediate chain 2 OS=Mus musculus GN=Dync1i2 PE=2 SV=1	O88487	1	1	0.7	0.8	0	0.0942809	0.75	0
Carbonic anhydrase 2 OS=Mus musculus GN=Ca2 PE=1 SV=4	P00920	1	1	0.8	0.8	0	0	0.8	0
Complement C5 OS=Mus musculus GN=C5 PE=1 SV=2	P06684	1	1	1.5	1.1	0	0.217571	1.3	0.0041
Protein phosphatase 1A OS=Mus musculus GN=Ppm1a PE=1 SV=1	P49443	1	1	0.8	0.8	0	0	0.8	0
60S acidic ribosomal protein P2 OS=Mus musculus GN=Rplp2 PE=1 SV=3	P99027	1	1	0.5	0.6	0	0.128565	0.55	0
Ankyrin-1 OS=Mus musculus GN=Ank1 PE=1 SV=2	Q02357	1	1	1.2	1.3	0	0.0565685	1.25	0.046
Voltage-dependent anion-selective channel protein 3 OS=Mus musculus GN=Vdac3 PE=1 SV=1	Q60931	1	1	1.5	1.5	0	0	1.5	0
Fragile X mental retardation syndrome-related protein 1 OS=Mus musculus GN=Fxr1 PE=1 SV=2	Q61584	1	1	1.2	1	0	0.128565	1.1	0.032
D-3-phosphoglycerate dehydrogenase OS=Mus musculus GN=Phgdh PE=1 SV=3	Q61753	1	1	1.3	1.3	0	0	1.3	0
Cluster of Endophilin-A2 OS=Mus musculus GN=Sh3gl1 PE=1 SV=1 (Q62419)	Q62419	1	1	0.7	0.7	0	0	0.7	0
Constitutive coactivator of PPAR-gamma-like protein 1 OS=Mus musculus GN=FAM120A PE=1 SV=2	Q6A0A9	1	1	1.2	1.1	0	0.0614875	1.15	0.0021
Sorting nexin-6 OS=Mus musculus GN=Snx6 PE=1 SV=2	Q6P8X1	1	1	1	0.9	0	0.0744323	0.95	0.05
Lipoma-preferred partner homolog OS=Mus musculus GN=Lpp PE=1 SV=1	Q8BFW7	1	1	0.6	0.6	0	0	0.6	0
Gephyrin OS=Mus musculus GN=Gphn PE=1 SV=2	Q8BUV3	1	1	0.8	0.7	0	0.0942809	0.75	0
Nitrilase homolog 1 OS=Mus musculus GN=Nit1 PE=2 SV=2	Q8VDK1	1	1	0.9	0.9	0	0	0.9	0
Polymerase delta-interacting protein 2 OS=Mus musculus GN=Poldip2 PE=2 SV=1	Q91VA6	1	1	0.9	0.9	0	0	0.9	0.017
Atlastin-3 OS=Mus musculus GN=Atl3 PE=2 SV=1	Q91YH5	1	1	1.5	1.7	0	0.0883883	1.6	0
Reticulon-4-interacting protein 1, mitochondrial OS=Mus musculus GN=Rtn4ip1 PE=1 SV=2	Q924D0	1	1	1.9	1.7	0	0.0785674	1.8	0
Hydroxyacylglutathione hydrolase, mitochondrial OS=Mus musculus GN=Hagh PE=2 SV=2	Q99KB8	1	1	0.7	0.6	0	0.108786	0.65	0
28S ribosomal protein S5, mitochondrial OS=Mus musculus GN=Mrps5 PE=2 SV=1	Q99N87	1	1	1.4	1.6	0	0.0942809	1.5	0
26S proteasome non-ATPase regulatory subunit 8 OS=Mus musculus GN=Psmd8 PE=1 SV=2	Q9CX56	1	1	1.1	1	0	0.0673435	1.05	0.86
Histidine-rich glycoprotein OS=Mus musculus GN=Hrg PE=1 SV=2	Q9ESB3	1	1	1	1.1	0	0.0673435	1.05	0.28
DnaJ homolog subfamily A member 2 OS=Mus musculus GN=Dnaja2 PE=1 SV=1	Q9QYJ0	1	1	1	1.1	0	0.0673435	1.05	0.12
S-formylglutathione hydrolase OS=Mus musculus GN=Esd PE=2 SV=1	Q9R0P3	1	1	1.1	1.2	0	0.0614875	1.15	0.00022
Tight junction protein ZO-2 OS=Mus musculus GN=Tjp2 PE=1 SV=2	Q9Z0U1	1	1	1	0.9	0	0.0744323	0.95	0.36
Aspartyl aminopeptidase OS=Mus musculus GN=Dnpep PE=2 SV=2	Q9Z2W0	1	1	1.2	1.1	0	0.0614875	1.15	0.0026
Ryanodine receptor 1 OS=Mus musculus GN=Ryr1 PE=1 SV=1	E9PZQ0	1	1	2.3	2.4	0	0.0300897	2.35	0.009
Ral GTPase-activating protein subunit alpha-2 OS=Mus musculus GN=Ralgapa2 PE=1 SV=2	A3KGS3	1	1	1	1	0	0	1	0.92
ATP-dependent RNA helicase A OS=Mus musculus GN=Dhx9 PE=1 SV=2	O70133	1	1	1.2	1.3	0	0.0565685	1.25	0
Catechol O-methyltransferase OS=Mus musculus GN=Comt PE=1 SV=2	O88587	1	1	0.8	0.7	0	0.0942809	0.75	0
Biglycan OS=Mus musculus GN=Bgn PE=2 SV=1	P28653	1	1	1.6	1.4	0	0.0942809	1.5	0
E3 ubiquitin-protein ligase NEDD4 OS=Mus musculus GN=Nedd4 PE=1 SV=3	P46935	1	1	1.1	1	0	0.0673435	1.05	0.41
Cluster of Serine/threonine-protein phosphatase 2B catalytic subunit alpha isoform OS=Mus musculus GN=Ppp3ca PE=1 SV=1 (P63328)	P63328	1	1	0.9	0.8	0	0.083189	0.85	0.033
Proteasome subunit beta type-7 OS=Mus musculus GN=Psmb7 PE=1 SV=1	P70195	1	1	0.6	0.6	0	0	0.6	0
Rho-associated protein kinase 2 OS=Mus musculus GN=Rock2 PE=1 SV=1	P70336	1	1	1.4	1.1	0	0.169706	1.25	0.028
Ras GTPase-activating protein-binding protein 2 OS=Mus musculus GN=G3bp2 PE=1 SV=2	P97379	1	1	0.6	0.5	0	0.128565	0.55	0
Heterogeneous nuclear ribonucleoprotein U-like protein 2 OS=Mus musculus GN=Hnrnpul2 PE=1 SV=2	Q00PI9	1	1	1.1	1.2	0	0.0614875	1.15	0.00021
Calponin-1 OS=Mus musculus GN=Cnn1 PE=2 SV=1	Q08091	1	1	0.7	0.7	0	0	0.7	0
Glutaryl-CoA dehydrogenase, mitochondrial OS=Mus musculus GN=Gcdh PE=2 SV=2	Q60759	1	1	1.1	1	0	0.0673435	1.05	0.35
Histidine--tRNA ligase, cytoplasmic OS=Mus musculus GN=Hars PE=2 SV=2	Q61035	1	1	0.9	0.9	0	0	0.9	0.0031
Clathrin light chain B OS=Mus musculus GN=Cltb PE=2 SV=1	Q6IRU5	1	1	0.5	0.5	0	0	0.5	0
Transforming acidic coiled-coil-containing protein 1 OS=Mus musculus GN=Tacc1 PE=1 SV=1	Q6Y685	1	1	0.7	0.8	0	0.0942809	0.75	0
Cluster of Putative RNA-binding protein Luc7-like 2 OS=Mus musculus GN=Luc7l2 PE=1 SV=1 (Q7TNC4)	Q7TNC4	1	1	0.9	0.9	0	0	0.9	0.0019
Interferon-induced very large GTPase 1 OS=Mus musculus GN=Gvin1 PE=1 SV=1	Q80SU7	1	1	1.7	2.1	0	0.148865	1.9	0
Activator of 90 kDa heat shock protein ATPase homolog 1 OS=Mus musculus GN=Ahsa1 PE=2 SV=2	Q8BK64	1	1	0.8	0.9	0	0.083189	0.85	0.00021
NAD(P)H-hydrate epimerase OS=Mus musculus GN=Apoa1bp PE=1 SV=1	Q8K4Z3	1	1	1	1	0	0	1	0.42
Leucine zipper protein 1 OS=Mus musculus GN=Luzp1 PE=1 SV=2	Q8R4U7	1	1	0.7	0.7	0	0	0.7	0
Oxidoreductase NAD-binding domain-containing protein 1 OS=Mus musculus GN=Oxnad1 PE=2 SV=2	Q8VE38	1	1	1.3	1.2	0	0.0565685	1.25	0
Cluster of MOSC domain-containing protein 2, mitochondrial OS=Mus musculus GN=Marc2 PE=1 SV=1 (Q922Q1)	Q922Q1	1	1	2	2.4	0	0.128565	2.2	0
Cluster of Ras-related GTP-binding protein C OS=Mus musculus GN=Rragc PE=2 SV=1 (Q99K70)	Q99K70	1	1	0.8	0.8	0	0	0.8	0
Sarcosine dehydrogenase, mitochondrial OS=Mus musculus GN=Sardh PE=1 SV=1	Q99LB7	1	1	1	0.9	0	0.0744323	0.95	0.27
Pre-mRNA-processing-splicing factor 8 OS=Mus musculus GN=Prpf8 PE=1 SV=2	Q99PV0	1	1	1.4	1.6	0	0.0942809	1.5	0.0011
39S ribosomal protein L49, mitochondrial OS=Mus musculus GN=Mrpl49 PE=2 SV=1	Q9CQ40	1	1	0.8	0.8	0	0	0.8	0.0022
UPF0568 protein C14orf166 homolog OS=Mus musculus PE=2 SV=1	Q9CQE8	1	1	0.7	0.6	0	0.108786	0.65	0
40S ribosomal protein S21 OS=Mus musculus GN=Rps21 PE=2 SV=1	Q9CQR2	1	1	0.4	0.5	0	0.157135	0.45	0
Leucine-rich repeat-containing protein 57 OS=Mus musculus GN=Lrrc57 PE=2 SV=1	Q9D1G5	1	1	1.2	1.2	0	0	1.2	0.031
Endoplasmic reticulum resident protein 44 OS=Mus musculus GN=Erp44 PE=1 SV=1	Q9D1Q6	1	1	0.9	0.9	0	0	0.9	0.073
DnaJ homolog subfamily C member 7 OS=Mus musculus GN=Dnajc7 PE=1 SV=2	Q9QYI3	1	1	0.8	0.8	0	0	0.8	0
Paralemmin-1 OS=Mus musculus GN=Palm PE=1 SV=1	Q9Z0P4	1	1	0.8	0.9	0	0.083189	0.85	0.0023
Brefeldin A-inhibited guanine nucleotide-exchange protein 2 OS=Mus musculus GN=Arfgef2 PE=1 SV=1	A2A5R2	1	1	1.2	1.1	0	0.0614875	1.15	0.026
Transcriptional activator protein Pur-beta OS=Mus musculus GN=Purb PE=1 SV=3	O35295	1	1	0.6	0.6	0	0	0.6	0
Inositol monophosphatase 1 OS=Mus musculus GN=Impa1 PE=1 SV=1	O55023	1	1	1	0.9	0	0.0744323	0.95	0.11
Alcohol dehydrogenase 1 OS=Mus musculus GN=Adh1 PE=2 SV=2	P00329	1	1	1.5	1.4	0	0.048766	1.45	0
Ras-related protein R-Ras OS=Mus musculus GN=Rras PE=2 SV=1	P10833	1	1	1.3	1.3	0	0	1.3	0
60S ribosomal protein L13 OS=Mus musculus GN=Rpl13 PE=2 SV=3	P47963	1	1	1.1	1.2	0	0.0614875	1.15	0
Cysteine and glycine-rich protein 3 OS=Mus musculus GN=Csrp3 PE=1 SV=1	P50462	1	1	1.1	1.1	0	0	1.1	0.012
ATP-binding cassette sub-family D member 3 OS=Mus musculus GN=Abcd3 PE=1 SV=2	P55096	1	1	1.8	1.5	0	0.128565	1.65	0
GTP-binding nuclear protein Ran OS=Mus musculus GN=Ran PE=1 SV=3	P62827	1	1	1.4	1.3	0	0.0523783	1.35	0
Very low-density lipoprotein receptor OS=Mus musculus GN=Vldlr PE=1 SV=1	P98156	1	1	0.9	0.8	0	0.083189	0.85	0
Ras suppressor protein 1 OS=Mus musculus GN=Rsu1 PE=2 SV=3	Q01730	1	1	1.2	1.2	0	0	1.2	0
Fatty acid-binding protein, epidermal OS=Mus musculus GN=Fabp5 PE=1 SV=3	Q05816	1	1	0.4	0.4	0	0	0.4	0
Glycerol-3-phosphate dehydrogenase 1-like protein OS=Mus musculus GN=Gpd1l PE=1 SV=2	Q3ULJ0	1	1	1	1	0	0	1	0.54
Zyxin OS=Mus musculus GN=Zyx PE=1 SV=2	Q62523	1	1	0.7	0.8	0	0.0942809	0.75	0
Serine/threonine-protein phosphatase 2A 56 kDa regulatory subunit alpha isoform OS=Mus musculus GN=Ppp2r5a PE=1 SV=1	Q6PD03	1	1	1.1	1.2	0	0.0614875	1.15	0.0004
UPF0554 protein C2orf43 homolog OS=Mus musculus PE=2 SV=1	Q8BVA5	1	1	1.5	1.3	0	0.101015	1.4	0
Cluster of Transcription elongation regulator 1 OS=Mus musculus GN=Tcerg1 PE=1 SV=2 (Q8CGF7)	Q8CGF7	1	1	0.8	0.9	0	0.083189	0.85	0.028
Septin-8 OS=Mus musculus GN=Sept8 PE=1 SV=4	Q8CHH9	1	1	1	0.9	0	0.0744323	0.95	0.4
Epiplakin OS=Mus musculus GN=Eppk1 PE=1 SV=2	Q8R0W0	1	1	0.9	1.2	0	0.202031	1.05	1
Ethanolamine-phosphate cytidylyltransferase OS=Mus musculus GN=Pcyt2 PE=1 SV=1	Q922E4	1	1	0.6	0.6	0	0	0.6	0
26S proteasome non-ATPase regulatory subunit 6 OS=Mus musculus GN=Psmd6 PE=1 SV=1	Q99JI4	1	1	0.9	0.9	0	0	0.9	0.041
Cysteine-rich protein 2 OS=Mus musculus GN=Crip2 PE=1 SV=1	Q9DCT8	1	1	0.6	0.7	0	0.108786	0.65	0
Thioredoxin reductase 1, cytoplasmic OS=Mus musculus GN=Txnrd1 PE=1 SV=3	Q9JMH6	1	1	1	1	0	0	1	0.93
S-phase kinase-associated protein 1 OS=Mus musculus GN=Skp1 PE=1 SV=3	Q9WTX5	1	1	0.6	0.6	0	0	0.6	0
Mitochondrial import inner membrane translocase subunit Tim8 A OS=Mus musculus GN=Timm8a1 PE=1 SV=1	Q9WVA2	1	1	0.7	0.7	0	0	0.7	0
Mitochondrial pyruvate carrier 1 OS=Mus musculus GN=Mpc1 PE=1 SV=1	P63030	1	1	1.5	1.3	0	0.101015	1.4	0
Cluster of Importin subunit alpha-3 OS=Mus musculus GN=Kpna4 PE=2 SV=1 (O35343)	O35343	1	1	0.9	0.9	0	0	0.9	0.25
Rab GTPase-binding effector protein 1 OS=Mus musculus GN=Rabep1 PE=1 SV=2	O35551	1	1	0.7	0.8	0	0.0942809	0.75	0
Coatomer subunit epsilon OS=Mus musculus GN=Cope PE=2 SV=3	O89079	1	1	0.9	0.8	0	0.083189	0.85	0
Ornithine aminotransferase, mitochondrial OS=Mus musculus GN=Oat PE=1 SV=1	P29758	1	1	1.2	1.2	0	0	1.2	0
Calcineurin B homologous protein 1 OS=Mus musculus GN=Chp1 PE=1 SV=2	P61022	1	1	0.5	0.5	0	0	0.5	0
Mitogen-activated protein kinase 1 OS=Mus musculus GN=Mapk1 PE=1 SV=3	P63085	1	1	1.1	1.1	0	0	1.1	0.008
40S ribosomal protein S10 OS=Mus musculus GN=Rps10 PE=1 SV=1	P63325	1	1	1.4	1.4	0	0	1.4	0
Ubiquitin-conjugating enzyme E2 L3 OS=Mus musculus GN=Ube2l3 PE=2 SV=1	P68037	1	1	0.5	0.5	0	0	0.5	0
Fructose-1,6-bisphosphatase isozyme 2 OS=Mus musculus GN=Fbp2 PE=2 SV=2	P70695	1	1	1.1	1.1	0	0	1.1	0.0052
Protein-arginine deiminase type-2 OS=Mus musculus GN=Padi2 PE=1 SV=2	Q08642	1	1	1.8	1.7	0	0.0404061	1.75	0
CMRF35-like molecule 9 OS=Mus musculus GN=Cd300lg PE=1 SV=1	Q1ERP8	1	1	0.6	0.7	0	0.108786	0.65	0
Cordon-bleu protein-like 1 OS=Mus musculus GN=Cobll1 PE=1 SV=2	Q3UMF0	1	1	0.9	1.1	0	0.141421	1	0.8
Complement factor I OS=Mus musculus GN=Cfi PE=1 SV=3	Q61129	1	1	0.8	0.8	0	0	0.8	0
Adapter molecule crk OS=Mus musculus GN=Crk PE=1 SV=1	Q64010	1	1	0.8	0.7	0	0.0942809	0.75	0
Leucine--tRNA ligase, cytoplasmic OS=Mus musculus GN=Lars PE=2 SV=2	Q8BMJ2	1	1	1.1	1	0	0.0673435	1.05	0.18
Thioredoxin-like protein 1 OS=Mus musculus GN=Txnl1 PE=1 SV=3	Q8CDN6	1	1	0.6	0.7	0	0.108786	0.65	0
Dehydrogenase/reductase SDR family member 7 OS=Mus musculus GN=Dhrs7 PE=2 SV=2	Q9CXR1	1	1	1.3	1.3	0	0	1.3	0
Centromere protein V OS=Mus musculus GN=Cenpv PE=2 SV=2	Q9CXS4	1	1	1.7	1.6	0	0.042855	1.65	0
26S proteasome non-ATPase regulatory subunit 12 OS=Mus musculus GN=Psmd12 PE=1 SV=4	Q9D8W5	1	1	1.1	1	0	0.0673435	1.05	0.32
Proline dehydrogenase 1, mitochondrial OS=Mus musculus GN=Prodh PE=2 SV=2	Q9WU79	1	1	1.8	1.9	0	0.038222	1.85	0
Barrier-to-autointegration factor OS=Mus musculus GN=Banf1 PE=1 SV=1	O54962	1	1	0.8	0.8	0	0	0.8	0.0016
60S ribosomal protein L7a OS=Mus musculus GN=Rpl7a PE=2 SV=2	P12970	1	1	2	1.7	0	0.114666	1.85	0
Ras-related protein Rab-21 OS=Mus musculus GN=Rab21 PE=1 SV=4	P35282	1	1	1.5	1.3	0	0.101015	1.4	0
Adenylosuccinate lyase OS=Mus musculus GN=Adsl PE=2 SV=2	P54822	1	1	1.3	1.2	0	0.0565685	1.25	0
Alpha-2-macroglobulin receptor-associated protein OS=Mus musculus GN=Lrpap1 PE=1 SV=1	P55302	1	1	0.6	0.6	0	0	0.6	0
Mitochondrial import inner membrane translocase subunit Tim10 OS=Mus musculus GN=Timm10 PE=1 SV=1	P62073	1	1	0.6	0.6	0	0	0.6	0
Acyl-protein thioesterase 1 OS=Mus musculus GN=Lypla1 PE=1 SV=1	P97823	1	1	0.8	0.8	0	0	0.8	0
Valine--tRNA ligase, mitochondrial OS=Mus musculus GN=Vars2 PE=2 SV=2	Q3U2A8	1	1	1.2	1.2	0	0	1.2	0.0011
Poly(U)-binding-splicing factor PUF60 OS=Mus musculus GN=Puf60 PE=2 SV=2	Q3UEB3	1	1	0.7	0.8	0	0.0942809	0.75	0
Alpha-2-antiplasmin OS=Mus musculus GN=Serpinf2 PE=1 SV=1	Q61247	1	1	0.8	0.7	0	0.0942809	0.75	0
Cytoplasmic dynein 1 light intermediate chain 2 OS=Mus musculus GN=Dync1li2 PE=1 SV=2	Q6PDL0	1	1	0.9	1.1	0	0.141421	1	0.27
Protein LYRIC OS=Mus musculus GN=Mtdh PE=1 SV=1	Q80WJ7	1	1	0.8	0.9	0	0.083189	0.85	0.2
Paralemmin-2 OS=Mus musculus GN=Palm2 PE=1 SV=1	Q8BR92	1	1	0.7	0.8	0	0.0942809	0.75	0
Translational activator of cytochrome c oxidase 1 OS=Mus musculus GN=Taco1 PE=2 SV=1	Q8K0Z7	1	1	0.9	0.9	0	0	0.9	0.0034
Serine/threonine-protein phosphatase 6 regulatory subunit 3 OS=Mus musculus GN=Ppp6r3 PE=1 SV=1	Q922D4	1	1	0.9	0.9	0	0	0.9	0
40S ribosomal protein S19 OS=Mus musculus GN=Rps19 PE=1 SV=3	Q9CZX8	1	1	1.2	1.3	0	0.0565685	1.25	0
Apolipoprotein O OS=Mus musculus GN=Apoo PE=2 SV=1	Q9DCZ4	1	1	1.8	1.7	0	0.0404061	1.75	0
Serine hydrolase-like protein OS=Mus musculus GN=Serhl PE=2 SV=1	Q9EPB5	1	1	1.1	1.2	0	0.0614875	1.15	0
Unconventional myosin-XVIIIa OS=Mus musculus GN=Myo18a PE=1 SV=2	Q9JMH9	1	1	1.4	1.4	0	0	1.4	0.00093
Cluster of Metastasis-associated protein MTA2 OS=Mus musculus GN=Mta2 PE=1 SV=1 (Q9R190)	Q9R190	1	1	1.7	1.1	0	0.303046	1.4	0.027
Cluster of Synaptosomal-associated protein 23 OS=Mus musculus GN=Snap23 PE=1 SV=1 (O09044)	O09044	1	1	0.7	0.6	0	0.108786	0.65	0
Complement factor B OS=Mus musculus GN=Cfb PE=1 SV=2	P04186	1	1	1.1	1.1	0	0	1.1	0.0074
Myelin basic protein OS=Mus musculus GN=Mbp PE=1 SV=2	P04370	1	1	2.3	2.3	0	0	2.3	0
Lysosome-associated membrane glycoprotein 1 OS=Mus musculus GN=Lamp1 PE=1 SV=2	P11438	1	1	1.2	1.1	0	0.0614875	1.15	0
Neural cell adhesion molecule 1 OS=Mus musculus GN=Ncam1 PE=1 SV=3	P13595	1	1	1.2	1.1	0	0.0614875	1.15	0.035
Cluster of Choline-phosphate cytidylyltransferase A OS=Mus musculus GN=Pcyt1a PE=1 SV=1 (P49586)	P49586 [2]	1	1	1.7	1	0	0.366648	1.35	0.023
Transcription elongation factor B polypeptide 2 OS=Mus musculus GN=Tceb2 PE=1 SV=1	P62869	1	1	0.6	0.6	0	0	0.6	0
60S ribosomal protein L8 OS=Mus musculus GN=Rpl8 PE=2 SV=2	P62918	1	1	1.1	1.2	0	0.0614875	1.15	0
Transforming growth factor-beta-induced protein ig-h3 OS=Mus musculus GN=Tgfbi PE=2 SV=1	P82198	1	1	1	1	0	0	1	0.78
Mitogen-activated protein kinase 3 OS=Mus musculus GN=Mapk3 PE=1 SV=5	Q63844	1	1	1	1.1	0	0.0673435	1.05	0.18
Amine oxidase [flavin-containing] A OS=Mus musculus GN=Maoa PE=1 SV=3	Q64133	1	1	1.5	2	0	0.202031	1.75	< 0.0001
Sortilin OS=Mus musculus GN=Sort1 PE=1 SV=1	Q6PHU5	1	1	0.9	0.9	0	0	0.9	0.083
Probable ATP-dependent RNA helicase DDX58 OS=Mus musculus GN=Ddx58 PE=1 SV=2	Q6Q899	1	1	1.2	1.1	0	0.0614875	1.15	0.028
Malectin OS=Mus musculus GN=Mlec PE=2 SV=2	Q6ZQI3	1	1	1.4	1.4	0	0	1.4	0
Cell division cycle and apoptosis regulator protein 1 OS=Mus musculus GN=Ccar1 PE=1 SV=1	Q8CH18	1	1	0.8	0.8	0	0	0.8	0
Cytochrome c oxidase assembly protein COX19 OS=Mus musculus GN=Cox19 PE=3 SV=1	Q8K0C8	1	1	0.5	0.6	0	0.128565	0.55	0
Carbonyl reductase family member 4 OS=Mus musculus GN=Cbr4 PE=2 SV=2	Q91VT4	1	1	1.7	1.6	0	0.042855	1.65	0
60S ribosomal protein L17 OS=Mus musculus GN=Rpl17 PE=2 SV=3	Q9CPR4	1	1	1	1	0	0	1	0.73
Calcyclin-binding protein OS=Mus musculus GN=Cacybp PE=1 SV=1	Q9CXW3	1	1	0.5	0.6	0	0.128565	0.55	0
39S ribosomal protein L45, mitochondrial OS=Mus musculus GN=Mrpl45 PE=2 SV=1	Q9D0Q7	1	1	1.4	1.3	0	0.0523783	1.35	0
Mitochondrial thiamine pyrophosphate carrier OS=Mus musculus GN=Slc25a19 PE=2 SV=1	Q9DAM5	1	1	2.1	2.1	0	0	2.1	0
SH3 domain-binding glutamic acid-rich-like protein OS=Mus musculus GN=Sh3bgrl PE=3 SV=1	Q9JJU8	1	1	0.5	0.5	0	0	0.5	0
2-hydroxyacyl-CoA lyase 1 OS=Mus musculus GN=Hacl1 PE=1 SV=2	Q9QXE0	1	1	0.6	0.6	0	0	0.6	0
Proteasome subunit beta type-2 OS=Mus musculus GN=Psmb2 PE=1 SV=1	Q9R1P3	1	1	1	0.9	0	0.0744323	0.95	0.086
39S ribosomal protein L9, mitochondrial OS=Mus musculus GN=Mrpl9 PE=2 SV=2	Q99N94	1	1	1.3	1.2	0	0.0565685	1.25	0.012
Zinc finger ZZ-type and EF-hand domain-containing protein 1 OS=Mus musculus GN=Zzef1 PE=1 SV=2	Q5SSH7	1	1	1	1.1	0	0.0673435	1.05	0.41
Alpha/beta hydrolase domain-containing protein 11 OS=Mus musculus GN=Abhd11 PE=2 SV=1	Q8K4F5	1	1	1.1	1.2	0	0.0614875	1.15	0
Cluster of Nuclear autoantigen Sp-100 OS=Mus musculus GN=Sp100 PE=1 SV=2 (O35892)	O35892 [2]	No Values	No Values	No Values	No Values	#DIV/0!	#DIV/0!	#DIV/0!	1
Treacle protein OS=Mus musculus GN=Tcof1 PE=1 SV=1	O08784	1	1	0.7	0.8	0	0.0942809	0.75	0.0016
Proteasome subunit beta type-5 OS=Mus musculus GN=Psmb5 PE=1 SV=3	O55234	1	1	1	1.1	0	0.0673435	1.05	0.073
Coronin-1A OS=Mus musculus GN=Coro1a PE=1 SV=5	O89053	1	1	1.2	1.1	0	0.0614875	1.15	0.0044
Cluster of Ig heavy chain V region AC38 205.12 OS=Mus musculus PE=1 SV=1 (P06330)	P06330	1	1	1.4	1.5	0	0.048766	1.45	0
Adenylosuccinate synthetase isozyme 1 OS=Mus musculus GN=Adssl1 PE=1 SV=2	P28650	1	1	2.1	1.8	0	0.108786	1.95	0
Ras-related protein Rab-18 OS=Mus musculus GN=Rab18 PE=2 SV=2	P35293	1	1	1.5	1.4	0	0.048766	1.45	0
Cluster of Signal transducer and activator of transcription 5B OS=Mus musculus GN=Stat5b PE=1 SV=1 (P42232)	P42232 [2]	1	No Values	0.8	No Values	#DIV/0!	#DIV/0!	0.8	0.28
Ran GTPase-activating protein 1 OS=Mus musculus GN=Rangap1 PE=1 SV=2	P46061	1	1	0.9	0.8	0	0.083189	0.85	0.021
Leucine-rich repeat-containing protein 47 OS=Mus musculus GN=Lrrc47 PE=1 SV=1	Q505F5	1	1	0.7	0.9	0	0.176777	0.8	0
Probable ATP-dependent RNA helicase DDX46 OS=Mus musculus GN=Ddx46 PE=1 SV=2	Q569Z5	1	1	1.1	1.1	0	0	1.1	0.15
Cluster of Lamina-associated polypeptide 2, isoforms alpha/zeta OS=Mus musculus GN=Tmpo PE=1 SV=4 (Q61033)	Q61033 [2]	1	1	1.9	1.1	0	0.377124	1.5	0.13
Kinectin OS=Mus musculus GN=Ktn1 PE=1 SV=1	Q61595	1	1	1	1	0	0	1	0.26
ATP-dependent RNA helicase DDX19A OS=Mus musculus GN=Ddx19a PE=2 SV=2	Q61655	1	1	0.9	0.8	0	0.083189	0.85	0.00072
Collagen alpha-1(XIV) chain OS=Mus musculus GN=Col14a1 PE=2 SV=2	Q80X19	1	1	0.9	0.9	0	0	0.9	0.15
ER membrane protein complex subunit 1 OS=Mus musculus GN=Emc1 PE=1 SV=1	Q8C7X2	1	1	1.8	1.5	0	0.128565	1.65	0
Mitochondrial antiviral-signaling protein OS=Mus musculus GN=Mavs PE=1 SV=1	Q8VCF0	1	1	0.9	1	0	0.0744323	0.95	0.64
Myosin light chain kinase 2, skeletal/cardiac muscle OS=Mus musculus GN=Mylk2 PE=2 SV=2	Q8VCR8	1	1	1.2	1.2	0	0	1.2	0.00014
Protein TBRG4 OS=Mus musculus GN=Tbrg4 PE=2 SV=1	Q91YM4	1	1	1.4	1.3	0	0.0523783	1.35	0
Trimethyllysine dioxygenase, mitochondrial OS=Mus musculus GN=Tmlhe PE=2 SV=2	Q91ZE0	1	1	1.1	1.1	0	0	1.1	0.024
Dehydrogenase/reductase SDR family member 7B OS=Mus musculus GN=Dhrs7b PE=2 SV=1	Q99J47	1	1	2.1	2.3	0	0.0642824	2.2	0
Tubulointerstitial nephritis antigen-like OS=Mus musculus GN=Tinagl1 PE=1 SV=1	Q99JR5	1	1	1.2	1.1	0	0.0614875	1.15	0.003
Trans-L-3-hydroxyproline dehydratase OS=Mus musculus GN=L3hypdh PE=1 SV=1	Q9CXA2	1	1	0.9	0.9	0	0	0.9	0.074
Obg-like ATPase 1 OS=Mus musculus GN=Ola1 PE=1 SV=1	Q9CZ30	1	1	1.3	1.1	0	0.117851	1.2	0.0026
Mitochondrial peptide methionine sulfoxide reductase OS=Mus musculus GN=Msra PE=1 SV=1	Q9D6Y7	1	1	0.9	0.8	0	0.083189	0.85	0
Acylglycerol kinase, mitochondrial OS=Mus musculus GN=Agk PE=1 SV=1	Q9ESW4	1	1	1.9	1.8	0	0.038222	1.85	0
Glycogenin-1 OS=Mus musculus GN=Gyg1 PE=2 SV=3	Q9R062	1	1	0.8	0.8	0	0	0.8	0
Sulfide:quinone oxidoreductase, mitochondrial OS=Mus musculus GN=Sqrdl PE=2 SV=3	Q9R112	1	1	1.5	1.8	0	0.128565	1.65	0
Transcriptional regulator ATRX OS=Mus musculus GN=Atrx PE=1 SV=3	Q61687	1	1	0.6	0.9	0	0.282843	0.75	0.043
Collagen alpha-1(IV) chain OS=Mus musculus GN=Col4a1 PE=2 SV=4	P02463	1	1	1.6	1.5	0	0.0456198	1.55	0
Serine/threonine-protein kinase 10 OS=Mus musculus GN=Stk10 PE=1 SV=2	O55098	1	1	0.8	1.1	0	0.223297	0.95	0.51
Clathrin light chain A OS=Mus musculus GN=Clta PE=1 SV=2	O08585	1	1	0.5	0.5	0	0	0.5	0
Fumarylacetoacetase OS=Mus musculus GN=Fah PE=1 SV=2	P35505	1	1	0.9	0.8	0	0.083189	0.85	0
Heterogeneous nuclear ribonucleoprotein A1 OS=Mus musculus GN=Hnrnpa1 PE=1 SV=2	P49312	1	1	0.6	0.6	0	0	0.6	0
Myotrophin OS=Mus musculus GN=Mtpn PE=1 SV=2	P62774	1	1	0.6	0.6	0	0	0.6	0
Rho-associated protein kinase 1 OS=Mus musculus GN=Rock1 PE=1 SV=1	P70335	1	1	0.9	1	0	0.0744323	0.95	0.87
Histidine triad nucleotide-binding protein 1 OS=Mus musculus GN=Hint1 PE=1 SV=3	P70349	1	1	0.5	0.5	0	0	0.5	0
Na(+)/H(+) exchange regulatory cofactor NHE-RF1 OS=Mus musculus GN=Slc9a3r1 PE=1 SV=3	P70441	1	1	0.6	0.8	0	0.202031	0.7	< 0.0001
Protein phosphatase 1G OS=Mus musculus GN=Ppm1g PE=2 SV=3	Q61074	1	1	0.8	0.7	0	0.0942809	0.75	0
Mitochondrial Rho GTPase 1 OS=Mus musculus GN=Rhot1 PE=2 SV=1	Q8BG51	1	1	1.7	1.6	0	0.042855	1.65	0
UPF0587 protein C1orf123 homolog OS=Mus musculus PE=2 SV=1	Q8BHG2	1	1	0.6	0.7	0	0.108786	0.65	0
Golgi resident protein GCP60 OS=Mus musculus GN=Acbd3 PE=1 SV=3	Q8BMP6	1	1	0.7	0.9	0	0.176777	0.8	0.0013
Methylmalonic aciduria type A homolog, mitochondrial OS=Mus musculus GN=Mmaa PE=2 SV=1	Q8C7H1	1	1	1.3	1.2	0	0.0565685	1.25	0
Peroxisomal biogenesis factor 19 OS=Mus musculus GN=Pex19 PE=1 SV=1	Q8VCI5	1	1	0.6	0.6	0	0	0.6	0
Huntingtin-interacting protein 1 OS=Mus musculus GN=Hip1 PE=1 SV=2	Q8VD75	1	1	1	1	0	0	1	0.87
Serine/arginine-rich splicing factor 4 OS=Mus musculus GN=Srsf4 PE=2 SV=1	Q8VE97	1	1	0.6	0.6	0	0	0.6	0
Glyoxylate reductase/hydroxypyruvate reductase OS=Mus musculus GN=Grhpr PE=1 SV=1	Q91Z53	1	1	1.1	1.2	0	0.0614875	1.15	0.00021
Flavin reductase (NADPH) OS=Mus musculus GN=Blvrb PE=2 SV=3	Q923D2	1	1	0.5	0.5	0	0	0.5	0
EMILIN-1 OS=Mus musculus GN=Emilin1 PE=1 SV=1	Q99K41	1	1	0.8	0.8	0	0	0.8	0
Probable histidine--tRNA ligase, mitochondrial OS=Mus musculus GN=Hars2 PE=2 SV=1	Q99KK9	1	1	1.2	1.1	0	0.0614875	1.15	0.0094
Peroxisomal coenzyme A diphosphatase NUDT7 OS=Mus musculus GN=Nudt7 PE=1 SV=2	Q99P30	1	1	0.6	0.5	0	0.128565	0.55	0
Cluster of U2 small nuclear ribonucleoprotein B'' OS=Mus musculus GN=Snrpb2 PE=2 SV=1 (Q9CQI7)	Q9CQI7	1	1	1.4	1.4	0	0	1.4	0.018
Tubulin polymerization-promoting protein family member 3 OS=Mus musculus GN=Tppp3 PE=1 SV=1	Q9CRB6	1	1	0.8	0.8	0	0	0.8	0
Mitochondrial chaperone BCS1 OS=Mus musculus GN=Bcs1l PE=1 SV=1	Q9CZP5	1	1	1.8	1.9	0	0.038222	1.85	0
Coronin-7 OS=Mus musculus GN=Coro7 PE=2 SV=2	Q9D2V7	1	1	0.8	1	0	0.157135	0.9	0.024
Dolichyl-diphosphooligosaccharide--protein glycosyltransferase subunit 2 OS=Mus musculus GN=Rpn2 PE=2 SV=1	Q9DBG6	1	1	2	2.1	0	0.034493	2.05	0
Multifunctional protein ADE2 OS=Mus musculus GN=Paics PE=1 SV=4	Q9DCL9	1	1	1.1	1.1	0	0	1.1	0.097
Ankycorbin OS=Mus musculus GN=Rai14 PE=1 SV=1	Q9EP71	1	1	1	0.9	0	0.0744323	0.95	0.36
EH domain-containing protein 4 OS=Mus musculus GN=Ehd4 PE=1 SV=1	Q9EQP2	1	1	1.2	1.3	0	0.0565685	1.25	0
Pre-mRNA-processing factor 40 homolog A OS=Mus musculus GN=Prpf40a PE=1 SV=1	Q9R1C7	1	1	0.9	0.7	0	0.176777	0.8	0.048
Actin-related protein 2/3 complex subunit 1B OS=Mus musculus GN=Arpc1b PE=1 SV=4	Q9WV32	1	1	1.1	1.1	0	0	1.1	0.00023
3'(2'),5'-bisphosphate nucleotidase 1 OS=Mus musculus GN=Bpnt1 PE=1 SV=2	Q9Z0S1	1	1	1.2	1	0	0.128565	1.1	0.012
Vesicle-trafficking protein SEC22b OS=Mus musculus GN=Sec22b PE=1 SV=3	O08547	1	1	1.3	1.4	0	0.0523783	1.35	0
Transcription elongation factor SPT5 OS=Mus musculus GN=Supt5h PE=1 SV=1	O55201	1	1	0.9	0.8	0	0.083189	0.85	0.012
Bisphosphoglycerate mutase OS=Mus musculus GN=Bpgm PE=2 SV=2	P15327	1	1	0.8	0.8	0	0	0.8	0
AP-2 complex subunit alpha-1 OS=Mus musculus GN=Ap2a1 PE=1 SV=1	P17426	1	1	1.1	1.4	0	0.169706	1.25	0.00046
Chromobox protein homolog 3 OS=Mus musculus GN=Cbx3 PE=1 SV=2	P23198	1	1	0.6	0.7	0	0.108786	0.65	0
Cluster of Dual specificity mitogen-activated protein kinase kinase 1 OS=Mus musculus GN=Map2k1 PE=1 SV=2 (P31938)	P31938	1	1	1.1	1	0	0.0673435	1.05	0.31
Histone-lysine N-methyltransferase Smyd1 OS=Mus musculus GN=Smyd1 PE=1 SV=3	P97443	1	1	2	1.7	0	0.114666	1.85	0
Corticosteroid-binding globulin OS=Mus musculus GN=Serpina6 PE=1 SV=1	Q06770	1	1	0.4	0.5	0	0.157135	0.45	0
Exocyst complex component 5 OS=Mus musculus GN=Exoc5 PE=1 SV=2	Q3TPX4	1	1	1.1	1.2	0	0.0614875	1.15	0.047
Keratin, type II cytoskeletal 2 epidermal OS=Mus musculus GN=Krt2 PE=1 SV=1	Q3TTY5	1	1	0.6	0.5	0	0.128565	0.55	0
Threonine--tRNA ligase, mitochondrial OS=Mus musculus GN=Tars2 PE=2 SV=1	Q3UQ84	1	1	1.4	1	0	0.235702	1.2	0.011
Growth factor receptor-bound protein 2 OS=Mus musculus GN=Grb2 PE=1 SV=1	Q60631	1	1	0.7	0.8	0	0.0942809	0.75	0
Fascin OS=Mus musculus GN=Fscn1 PE=1 SV=4	Q61553	1	1	0.9	1	0	0.0744323	0.95	0.2
Transcription intermediary factor 1-beta OS=Mus musculus GN=Trim28 PE=1 SV=3	Q62318	1	1	1.2	1.1	0	0.0614875	1.15	0.00011
Peptidyl-prolyl cis-trans isomerase FKBP3 OS=Mus musculus GN=Fkbp3 PE=1 SV=2	Q62446	1	1	0.5	0.6	0	0.128565	0.55	0
Probable aminopeptidase NPEPL1 OS=Mus musculus GN=Npepl1 PE=2 SV=1	Q6NSR8	1	1	1	1.2	0	0.128565	1.1	0.11
28S ribosomal protein S7, mitochondrial OS=Mus musculus GN=Mrps7 PE=2 SV=1	Q80X85	1	1	1.4	1.6	0	0.0942809	1.5	0
GDH/6PGL endoplasmic bifunctional protein OS=Mus musculus GN=H6pd PE=2 SV=2	Q8CFX1	1	1	1.1	1.1	0	0	1.1	0.00021
Rho guanine nucleotide exchange factor 12 OS=Mus musculus GN=Arhgef12 PE=1 SV=2	Q8R4H2	1	1	0.9	0.9	0	0	0.9	0.12
Paxillin OS=Mus musculus GN=Pxn PE=1 SV=1	Q8VI36	1	1	0.7	0.9	0	0.176777	0.8	0
Metalloreductase STEAP4 OS=Mus musculus GN=Steap4 PE=2 SV=1	Q923B6	1	1	1.6	1.4	0	0.0942809	1.5	0
Beta-lactamase-like protein 2 OS=Mus musculus GN=Lactb2 PE=1 SV=1	Q99KR3	1	1	0.6	0.6	0	0	0.6	0
Asporin OS=Mus musculus GN=Aspn PE=1 SV=1	Q99MQ4	1	1	1.3	1.3	0	0	1.3	0
Splicing factor 3B subunit 1 OS=Mus musculus GN=Sf3b1 PE=1 SV=1	Q99NB9	1	1	1.2	1.4	0	0.108786	1.3	0
Cluster of EF-hand domain-containing protein D2 OS=Mus musculus GN=Efhd2 PE=1 SV=1 (Q9D8Y0)	Q9D8Y0	1	1	0.7	0.6	0	0.108786	0.65	0
28S ribosomal protein S15, mitochondrial OS=Mus musculus GN=Mrps15 PE=2 SV=2	Q9DC71	1	1	1.2	1.4	0	0.108786	1.3	0
Iron-sulfur cluster assembly 2 homolog, mitochondrial OS=Mus musculus GN=Isca2 PE=2 SV=2	Q9DCB8	1	1	0.7	0.7	0	0	0.7	0
Protein SON OS=Mus musculus GN=Son PE=1 SV=2	Q9QX47	1	1	0.8	0.8	0	0	0.8	0.00061
Ubiquitin carboxyl-terminal hydrolase isozyme L1 OS=Mus musculus GN=Uchl1 PE=1 SV=1	Q9R0P9	1	1	0.8	0.8	0	0	0.8	0
Eukaryotic translation initiation factor 4H OS=Mus musculus GN=Eif4h PE=1 SV=3	Q9WUK2	1	1	0.7	0.7	0	0	0.7	0
Eukaryotic translation initiation factor 3 subunit G OS=Mus musculus GN=Eif3g PE=1 SV=2	Q9Z1D1	1	1	0.7	0.6	0	0.108786	0.65	0
Low molecular weight phosphotyrosine protein phosphatase OS=Mus musculus GN=Acp1 PE=1 SV=3	Q9D358	1	1	0.6	0.6	0	0	0.6	0
Glutathione S-transferase P 1 OS=Mus musculus GN=Gstp1 PE=1 SV=2	P19157	1	1	0.7	0.7	0	0	0.7	0
ATP synthase subunit g, mitochondrial OS=Mus musculus GN=Atp5l PE=1 SV=1	Q9CPQ8	1	1	1.9	1.7	0	0.0785674	1.8	0
Sodium/potassium-transporting ATPase subunit beta-3 OS=Mus musculus GN=Atp1b3 PE=1 SV=1	P97370	1	1	1.8	1.2	0	0.282843	1.5	0.00014
60S ribosomal protein L14 OS=Mus musculus GN=Rpl14 PE=2 SV=3	Q9CR57	1	1	2.3	2.4	0	0.0300897	2.35	0
Pre-mRNA-processing factor 6 OS=Mus musculus GN=Prpf6 PE=2 SV=1	Q91YR7	1	1	1.5	1.1	0	0.217571	1.3	0.17
RNA-binding protein 25 OS=Mus musculus GN=Rbm25 PE=1 SV=2	B2RY56	1	1	0.8	0.7	0	0.0942809	0.75	0
Activated RNA polymerase II transcriptional coactivator p15 OS=Mus musculus GN=Sub1 PE=1 SV=3	P11031	1	1	0.6	0.6	0	0	0.6	0
Lactadherin OS=Mus musculus GN=Mfge8 PE=1 SV=3	P21956	1	1	1	1	0	0	1	0.58
Nucleolar transcription factor 1 OS=Mus musculus GN=Ubtf PE=1 SV=1	P25976	1	1	0.8	1.4	0	0.385695	1.1	0.12
Serine--tRNA ligase, cytoplasmic OS=Mus musculus GN=Sars PE=2 SV=3	P26638	1	1	1.1	1.1	0	0	1.1	0.019
NEDD8-conjugating enzyme Ubc12 OS=Mus musculus GN=Ube2m PE=2 SV=1	P61082	1	1	0.7	0.7	0	0	0.7	0
Ubiquitin-conjugating enzyme E2 K OS=Mus musculus GN=Ube2k PE=1 SV=3	P61087	1	1	0.9	0.9	0	0	0.9	0
60S ribosomal protein L31 OS=Mus musculus GN=Rpl31 PE=2 SV=1	P62900	1	1	0.8	0.9	0	0.083189	0.85	0.0074
55 kDa erythrocyte membrane protein OS=Mus musculus GN=Mpp1 PE=1 SV=1	P70290	1	1	1.3	1.1	0	0.117851	1.2	0.0023
Protein transport protein Sec23A OS=Mus musculus GN=Sec23a PE=1 SV=2	Q01405	1	1	1.1	1.2	0	0.0614875	1.15	0.00071
NLR family member X1 OS=Mus musculus GN=Nlrx1 PE=2 SV=1	Q3TL44	1	1	1.6	2.1	0	0.19111	1.85	0
Probable arginine--tRNA ligase, mitochondrial OS=Mus musculus GN=Rars2 PE=2 SV=1	Q3U186	1	1	1.5	1.3	0	0.101015	1.4	0
Long-chain fatty acid transport protein 1 OS=Mus musculus GN=Slc27a1 PE=1 SV=1	Q60714	1	1	1.5	1.5	0	0	1.5	0
Drebrin-like protein OS=Mus musculus GN=Dbnl PE=1 SV=2	Q62418	1	1	0.6	0.6	0	0	0.6	0
Ubiquitin carboxyl-terminal hydrolase 7 OS=Mus musculus GN=Usp7 PE=1 SV=1	Q6A4J8	1	1	1.1	0.9	0	0.141421	1	0.76
Alpha-taxilin OS=Mus musculus GN=Txlna PE=2 SV=1	Q6PAM1	1	1	0.6	0.7	0	0.108786	0.65	0
Phosphatidylinositol-binding clathrin assembly protein OS=Mus musculus GN=Picalm PE=1 SV=1	Q7M6Y3	1	1	1.3	1.1	0	0.117851	1.2	0.017
Rab3 GTPase-activating protein non-catalytic subunit OS=Mus musculus GN=Rab3gap2 PE=1 SV=2	Q8BMG7	1	1	1.2	1.1	0	0.0614875	1.15	0.061
Cell surface glycoprotein MUC18 OS=Mus musculus GN=Mcam PE=1 SV=1	Q8R2Y2	1	1	1	1	0	0	1	0.37
Eukaryotic initiation factor 4A-III OS=Mus musculus GN=Eif4a3 PE=2 SV=3	Q91VC3	1	1	1.2	1.3	0	0.0565685	1.25	0
Torsin-1A-interacting protein 1 OS=Mus musculus GN=Tor1aip1 PE=1 SV=3	Q921T2	1	1	1.2	1.3	0	0.0565685	1.25	0
NADH dehydrogenase [ubiquinone] complex I, assembly factor 7 OS=Mus musculus GN=Ndufaf7 PE=2 SV=4	Q9CWG8	1	1	1	1	0	0	1	0.71
Alpha-aminoadipic semialdehyde dehydrogenase OS=Mus musculus GN=Aldh7a1 PE=1 SV=4	Q9DBF1	1	1	1.1	1.2	0	0.0614875	1.15	0.00054
Peroxisomal bifunctional enzyme OS=Mus musculus GN=Ehhadh PE=1 SV=4	Q9DBM2	1	1	1.3	1.2	0	0.0565685	1.25	0
High mobility group nucleosome-binding domain-containing protein 5 OS=Mus musculus GN=Hmgn5 PE=1 SV=2	Q9JL35	1	1	0.5	0.6	0	0.128565	0.55	0.00035
Alpha-N-acetylgalactosaminidase OS=Mus musculus GN=Naga PE=2 SV=2	Q9QWR8	1	1	1	1	0	0	1	0.94
Evolutionarily conserved signaling intermediate in Toll pathway, mitochondrial OS=Mus musculus GN=Ecsit PE=1 SV=2	Q9QZH6	1	1	1.2	1.3	0	0.0565685	1.25	0
Cathepsin F OS=Mus musculus GN=Ctsf PE=2 SV=1	Q9R013	1	1	0.7	0.7	0	0	0.7	0
Cluster of Plexin-A1 OS=Mus musculus GN=Plxna1 PE=1 SV=1 (P70206)	P70206	1	1	0.9	1.7	0	0.435143	1.3	0.92
Agrin OS=Mus musculus GN=Agrn PE=1 SV=1	A2ASQ1	1	1	1.2	0.9	0	0.202031	1.05	0.93
Heme oxygenase 2 OS=Mus musculus GN=Hmox2 PE=2 SV=1	O70252	1	1	1.2	1.1	0	0.0614875	1.15	0.0019
Myristoylated alanine-rich C-kinase substrate OS=Mus musculus GN=Marcks PE=1 SV=2	P26645	1	1	0.6	0.5	0	0.128565	0.55	0
AP-1 complex subunit mu-1 OS=Mus musculus GN=Ap1m1 PE=1 SV=3	P35585	1	1	0.8	1.2	0	0.282843	1	0.69
Collagen alpha-1(XVIII) chain OS=Mus musculus GN=Col18a1 PE=1 SV=4	P39061	1	1	1.3	1.5	0	0.101015	1.4	0
60S ribosomal protein L28 OS=Mus musculus GN=Rpl28 PE=1 SV=2	P41105	1	1	1.6	1.6	0	0	1.6	0
Protein 4.1 OS=Mus musculus GN=Epb41 PE=1 SV=2	P48193	1	1	1.2	1	0	0.128565	1.1	0.22
Cellular nucleic acid-binding protein OS=Mus musculus GN=Cnbp PE=2 SV=2	P53996	1	1	0.6	0.6	0	0	0.6	0
Erythrocyte band 7 integral membrane protein OS=Mus musculus GN=Stom PE=1 SV=3	P54116	1	1	1.4	1.4	0	0	1.4	0
ATP-binding cassette sub-family E member 1 OS=Mus musculus GN=Abce1 PE=2 SV=1	P61222	1	1	1.5	1.4	0	0.048766	1.45	0
Calcium uniporter protein, mitochondrial OS=Mus musculus GN=Mcu PE=1 SV=2	Q3UMR5	1	1	1.5	1.6	0	0.0456198	1.55	0
Oxidation resistance protein 1 OS=Mus musculus GN=Oxr1 PE=1 SV=3	Q4KMM3	1	1	0.8	0.7	0	0.0942809	0.75	0.00084
Phosphoribosylformylglycinamidine synthase OS=Mus musculus GN=Pfas PE=2 SV=1	Q5SUR0	1	1	0.9	0.8	0	0.083189	0.85	0
DnaJ homolog subfamily C member 11 OS=Mus musculus GN=Dnajc11 PE=2 SV=2	Q5U458	1	1	2.4	2.4	0	0	2.4	0
Cluster of Histone-binding protein RBBP4 OS=Mus musculus GN=Rbbp4 PE=1 SV=5 (Q60972)	Q60972 [2]	1	1	0.8	0.6	0	0.202031	0.7	0.028
Cluster of Guanine nucleotide-binding protein G(I)/G(S)/G(O) subunit gamma-T2 OS=Mus musculus GN=Gngt2 PE=2 SV=2 (Q61017)	Q61017	1	1	0.7	0.6	0	0.108786	0.65	0.11
Cluster of Atlastin-2 OS=Mus musculus GN=Atl2 PE=1 SV=1 (Q6PA06)	Q6PA06	1	1	1.6	2.2	0	0.223297	1.9	< 0.0001
Serine/threonine-protein phosphatase 2A 65 kDa regulatory subunit A beta isoform OS=Mus musculus GN=Ppp2r1b PE=1 SV=2	Q7TNP2	1	1	0.8	0.7	0	0.0942809	0.75	0
Phosphoenolpyruvate carboxykinase [GTP], mitochondrial OS=Mus musculus GN=Pck2 PE=2 SV=1	Q8BH04	1	1	1	1	0	0	1	0.83
Wiskott-Aldrich syndrome protein family member 2 OS=Mus musculus GN=Wasf2 PE=1 SV=1	Q8BH43	1	1	0.8	0.8	0	0	0.8	0
Cluster of Cleavage stimulation factor subunit 2 OS=Mus musculus GN=Cstf2 PE=1 SV=2 (Q8BIQ5)	Q8BIQ5	1	1	0.8	0.6	0	0.202031	0.7	0.00016
Protein FAM73B OS=Mus musculus GN=Fam73b PE=1 SV=1	Q8BK03	1	1	1.2	1.3	0	0.0565685	1.25	0.00078
Cluster of ADP-ribosylation factor 2 OS=Mus musculus GN=Arf2 PE=1 SV=2 (Q8BSL7)	Q8BSL7	1	1	1.6	1.8	0	0.083189	1.7	0
Synaptopodin 2-like protein OS=Mus musculus GN=Synpo2l PE=2 SV=1	Q8BWB1	1	1	1.2	1.1	0	0.0614875	1.15	0.1
NAD-dependent protein deacylase sirtuin-5, mitochondrial OS=Mus musculus GN=Sirt5 PE=1 SV=1	Q8K2C6	1	1	0.7	0.8	0	0.0942809	0.75	0
UPF0598 protein C8orf82 homolog OS=Mus musculus PE=2 SV=1	Q8VE95	1	1	1.1	1.3	0	0.117851	1.2	0.00014
Sperm-specific antigen 2 homolog OS=Mus musculus GN=Ssfa2 PE=1 SV=3	Q922B9	1	1	0.9	0.8	0	0.083189	0.85	0
Cluster of Ras-related protein Rap-1b OS=Mus musculus GN=Rap1b PE=2 SV=2 (Q99JI6)	Q99JI6	1	1	1.7	1.4	0	0.136859	1.55	0
Hepatocyte growth factor-regulated tyrosine kinase substrate OS=Mus musculus GN=Hgs PE=1 SV=2	Q99LI8	1	1	0.7	1	0	0.249567	0.85	0.0086
39S ribosomal protein L1, mitochondrial OS=Mus musculus GN=Mrpl1 PE=1 SV=2	Q99N96	1	1	1.2	1.4	0	0.108786	1.3	0.00027
Actin-related protein 2/3 complex subunit 5 OS=Mus musculus GN=Arpc5 PE=2 SV=3	Q9CPW4	1	1	0.8	0.8	0	0	0.8	0
Ragulator complex protein LAMTOR1 OS=Mus musculus GN=Lamtor1 PE=1 SV=1	Q9CQ22	1	1	0.9	0.8	0	0.083189	0.85	0.014
Uncharacterized protein C6orf203 homolog OS=Mus musculus PE=1 SV=1	Q9CQF4	1	1	0.8	0.7	0	0.0942809	0.75	0
Mitochondrial fission regulator 1-like OS=Mus musculus GN=Mtfr1l PE=1 SV=1	Q9CWE0	1	1	0.7	0.7	0	0	0.7	0
Tubulin-folding cofactor B OS=Mus musculus GN=Tbcb PE=1 SV=2	Q9D1E6	1	1	0.6	0.6	0	0	0.6	0
Sorting nexin-5 OS=Mus musculus GN=Snx5 PE=1 SV=1	Q9D8U8	1	1	1	1.1	0	0.0673435	1.05	0.4
Geranylgeranyl transferase type-2 subunit alpha OS=Mus musculus GN=Rabggta PE=1 SV=1	Q9JHK4	1	1	0.9	0.9	0	0	0.9	0.0054
Mitochondrial import receptor subunit TOM40 homolog OS=Mus musculus GN=Tomm40 PE=1 SV=3	Q9QYA2	1	1	1.7	1.8	0	0.0404061	1.75	0
Coatomer subunit gamma-1 OS=Mus musculus GN=Copg1 PE=2 SV=1	Q9QZE5	1	1	1.1	0.8	0	0.223297	0.95	0.16
Cluster of RNA-binding motif protein, X chromosome OS=Mus musculus GN=Rbmx PE=1 SV=1 (Q9WV02)	Q9WV02 [2]	1	No Values	1.1	No Values	#DIV/0!	#DIV/0!	1.1	0.32
DNA-directed RNA polymerase II subunit RPB1 OS=Mus musculus GN=Polr2a PE=1 SV=3	P08775	1	1	1	1.1	0	0.0673435	1.05	0.46
Mitochondrial coenzyme A transporter SLC25A42 OS=Mus musculus GN=Slc25a42 PE=2 SV=1	Q8R0Y8	1	1	1.4	2.1	0	0.282843	1.75	0.00093
E3 ubiquitin-protein ligase BRE1B OS=Mus musculus GN=Rnf40 PE=2 SV=2	Q3U319	1	1	1	0.5	0	0.471405	0.75	0.25
Collagen alpha-1(XXVIII) chain OS=Mus musculus GN=Col28a1 PE=2 SV=1	Q2UY11	1	1	1.3	1.5	0	0.101015	1.4	0.25
Neutral alpha-glucosidase C OS=Mus musculus GN=Ganc PE=2 SV=2	Q8BVW0	1	1	0.8	0.9	0	0.083189	0.85	0.05
Isochorismatase domain-containing protein 1 OS=Mus musculus GN=Isoc1 PE=2 SV=1	Q91V64	1	1	1	1	0	0	1	0.63
Protein S100-A6 OS=Mus musculus GN=S100a6 PE=1 SV=3	P14069	1	1	0.5	0.6	0	0.128565	0.55	0
Cytospin-B OS=Mus musculus GN=Specc1 PE=1 SV=2	Q5SXY1	1	1	1.2	0.9	0	0.202031	1.05	1
Ubiquitin carboxyl-terminal hydrolase 24 OS=Mus musculus GN=Usp24 PE=1 SV=1	B1AY13	1	1	0.8	1.2	0	0.282843	1	0.6
STE20-like serine/threonine-protein kinase OS=Mus musculus GN=Slk PE=1 SV=2	O54988	1	1	1.2	1.1	0	0.0614875	1.15	0.019
Proteasome subunit alpha type-3 OS=Mus musculus GN=Psma3 PE=1 SV=3	O70435	1	1	0.9	0.9	0	0	0.9	0
COP9 signalosome complex subunit 3 OS=Mus musculus GN=Cops3 PE=1 SV=3	O88543	1	1	1.2	1.2	0	0	1.2	0.0049
Chymase OS=Mus musculus GN=Cma1 PE=1 SV=2	P21844	1	1	1.5	1.9	0	0.166378	1.7	0
AP-1 complex subunit gamma-1 OS=Mus musculus GN=Ap1g1 PE=1 SV=3	P22892	1	1	1.4	1.4	0	0	1.4	0
Hydroxymethylglutaryl-CoA lyase, mitochondrial OS=Mus musculus GN=Hmgcl PE=1 SV=2	P38060	1	1	0.8	0.9	0	0.083189	0.85	0
Nuclear protein localization protein 4 homolog OS=Mus musculus GN=Nploc4 PE=1 SV=3	P60670	1	1	0.9	1	0	0.0744323	0.95	0.8
60S ribosomal protein L26 OS=Mus musculus GN=Rpl26 PE=2 SV=1	P61255	1	1	1.3	1.3	0	0	1.3	0
Tripartite motif-containing protein 72 OS=Mus musculus GN=Trim72 PE=1 SV=1	Q1XH17	1	1	1.7	1.9	0	0.0785674	1.8	0
LIM and calponin homology domains-containing protein 1 OS=Mus musculus GN=Limch1 PE=1 SV=2	Q3UH68	1	1	1	0.7	0	0.249567	0.85	0.23
Protein phosphatase 1 regulatory subunit 7 OS=Mus musculus GN=Ppp1r7 PE=1 SV=2	Q3UM45	1	1	0.7	0.7	0	0	0.7	0
TBC1 domain family member 9B OS=Mus musculus GN=Tbc1d9b PE=2 SV=1	Q5SVR0	1	1	0.9	1.1	0	0.141421	1	0.82
Phosphatidylinositol 3,4,5-trisphosphate 5-phosphatase 2 OS=Mus musculus GN=Inppl1 PE=1 SV=1	Q6P549	1	1	1.1	0.7	0	0.31427	0.9	0.96
Echinoderm microtubule-associated protein-like 2 OS=Mus musculus GN=Eml2 PE=2 SV=1	Q7TNG5	1	1	0.8	1	0	0.157135	0.9	0.048
Aspartyl/asparaginyl beta-hydroxylase OS=Mus musculus GN=Asph PE=2 SV=1	Q8BSY0	1	1	1.3	1.4	0	0.0523783	1.35	0.0002
Cluster of YTH domain family protein 3 OS=Mus musculus GN=Ythdf3 PE=1 SV=2 (Q8BYK6)	Q8BYK6	1	1	0.9	0.9	0	0	0.9	0.0013
Thimet oligopeptidase OS=Mus musculus GN=Thop1 PE=1 SV=1	Q8C1A5	1	1	0.9	1	0	0.0744323	0.95	0.27
Acylpyruvase FAHD1, mitochondrial OS=Mus musculus GN=Fahd1 PE=1 SV=2	Q8R0F8	1	1	1	1.2	0	0.128565	1.1	0.088
FAD synthase OS=Mus musculus GN=Flad1 PE=1 SV=1	Q8R123	1	1	1	1	0	0	1	0.92
Thioredoxin domain-containing protein 5 OS=Mus musculus GN=Txndc5 PE=1 SV=2	Q91W90	1	1	0.5	0.5	0	0	0.5	0
Argininosuccinate lyase OS=Mus musculus GN=Asl PE=2 SV=1	Q91YI0	1	1	1.2	1.1	0	0.0614875	1.15	0.0019
Cluster of Serine/threonine-protein kinase 24 OS=Mus musculus GN=Stk24 PE=1 SV=1 (Q99KH8)	Q99KH8	1	1	0.7	0.8	0	0.0942809	0.75	0
Mitochondrial nucleoid factor 1 OS=Mus musculus GN=Mnf1 PE=1 SV=1	Q9CQY6	1	1	1.3	1.2	0	0.0565685	1.25	0.00036
Gamma-soluble NSF attachment protein OS=Mus musculus GN=Napg PE=1 SV=1	Q9CWZ7	1	1	0.6	0.5	0	0.128565	0.55	0
ATP-dependent (S)-NAD(P)H-hydrate dehydratase OS=Mus musculus GN=Carkd PE=1 SV=1	Q9CZ42	1	1	1.1	1	0	0.0673435	1.05	0.096
Cullin-2 OS=Mus musculus GN=Cul2 PE=1 SV=2	Q9D4H8	1	1	1.3	1.2	0	0.0565685	1.25	0.00051
Endophilin-B1 OS=Mus musculus GN=Sh3glb1 PE=1 SV=1	Q9JK48	1	1	0.8	0.8	0	0	0.8	0
Proteasome subunit alpha type-6 OS=Mus musculus GN=Psma6 PE=1 SV=1	Q9QUM9	1	1	0.8	0.8	0	0	0.8	0
Gamma-adducin OS=Mus musculus GN=Add3 PE=1 SV=2	Q9QYB5	1	1	1.2	1.1	0	0.0614875	1.15	0.012
SUMO-activating enzyme subunit 1 OS=Mus musculus GN=Sae1 PE=2 SV=1	Q9R1T2	1	1	0.9	0.9	0	0	0.9	0.0047
39S ribosomal protein L15, mitochondrial OS=Mus musculus GN=Mrpl15 PE=1 SV=1	Q9CPR5	1	1	1.2	1.3	0	0.0565685	1.25	0.0017
TBC1 domain family member 2B OS=Mus musculus GN=Tbc1d2b PE=1 SV=2	Q3U0J8	No Values	1	No Values	0.9	#DIV/0!	#DIV/0!	0.9	0.12
Voltage-dependent calcium channel subunit alpha-2/delta-1 OS=Mus musculus GN=Cacna2d1 PE=1 SV=1	O08532	1	1	1.3	1.1	0	0.117851	1.2	0.0062
Collagen alpha-1(XV) chain OS=Mus musculus GN=Col15a1 PE=1 SV=2	O35206	1	1	0.8	0.8	0	0	0.8	0
Dolichyl-diphosphooligosaccharide--protein glycosyltransferase 48 kDa subunit OS=Mus musculus GN=Ddost PE=1 SV=2	O54734	1	1	1.4	1.2	0	0.108786	1.3	0
Palmitoyl-protein thioesterase 1 OS=Mus musculus GN=Ppt1 PE=2 SV=2	O88531	1	1	1	1	0	0	1	0.76
Tryptophan--tRNA ligase, cytoplasmic OS=Mus musculus GN=Wars PE=1 SV=2	P32921	1	1	1	1	0	0	1	0.81
Corticosteroid 11-beta-dehydrogenase isozyme 1 OS=Mus musculus GN=Hsd11b1 PE=1 SV=3	P50172	1	1	1.9	1.7	0	0.0785674	1.8	0
Phosphatidylinositol transfer protein beta isoform OS=Mus musculus GN=Pitpnb PE=1 SV=2	P53811	1	1	0.8	1	0	0.157135	0.9	0.1
60S ribosomal protein L18a OS=Mus musculus GN=Rpl18a PE=1 SV=1	P62717	1	1	1.7	1.7	0	0	1.7	0
Ras-related protein Ral-A OS=Mus musculus GN=Rala PE=1 SV=1	P63321	1	1	1.9	1.8	0	0.038222	1.85	0
Exportin-1 OS=Mus musculus GN=Xpo1 PE=1 SV=1	Q6P5F9	1	1	1.1	1.2	0	0.0614875	1.15	0.017
Tyrosine-protein phosphatase non-receptor type 23 OS=Mus musculus GN=Ptpn23 PE=1 SV=2	Q6PB44	1	1	1	0.8	0	0.157135	0.9	0.073
Nucleosome assembly protein 1-like 4 OS=Mus musculus GN=Nap1l4 PE=1 SV=1	Q78ZA7	1	1	0.7	0.6	0	0.108786	0.65	0
HIV Tat-specific factor 1 homolog OS=Mus musculus GN=Htatsf1 PE=1 SV=1	Q8BGC0	1	1	0.6	0.6	0	0	0.6	0
NADP-dependent malic enzyme, mitochondrial OS=Mus musculus GN=Me3 PE=1 SV=2	Q8BMF3	1	1	1.2	1.2	0	0	1.2	0
ADP-ribosylation factor-binding protein GGA1 OS=Mus musculus GN=Gga1 PE=1 SV=1	Q8R0H9	1	1	0.8	0.8	0	0	0.8	0
Ubiquitin carboxyl-terminal hydrolase 15 OS=Mus musculus GN=Usp15 PE=2 SV=1	Q8R5H1	1	1	1	0.8	0	0.157135	0.9	0.024
Lipoyltransferase 1, mitochondrial OS=Mus musculus GN=Lipt1 PE=2 SV=1	Q8VCM4	1	1	1.3	1.1	0	0.117851	1.2	0
Vacuolar protein sorting-associated protein 4A OS=Mus musculus GN=Vps4a PE=1 SV=1	Q8VEJ9	1	1	0.7	0.7	0	0	0.7	0.00021
cGMP-dependent 3',5'-cyclic phosphodiesterase OS=Mus musculus GN=Pde2a PE=1 SV=3	Q922S4	1	1	1.3	1	0	0.184463	1.15	0.083
Cluster of LIM and senescent cell antigen-like-containing domain protein 1 OS=Mus musculus GN=Lims1 PE=1 SV=3 (Q99JW4)	Q99JW4	1	1	1.3	1.3	0	0	1.3	0.071
Cyclin-G-associated kinase OS=Mus musculus GN=Gak PE=1 SV=2	Q99KY4	1	1	1.6	1	0	0.326357	1.3	0.14
Methylmalonyl-CoA epimerase, mitochondrial OS=Mus musculus GN=Mcee PE=2 SV=1	Q9D1I5	1	1	0.8	0.8	0	0	0.8	0.00033
Peroxisomal NADH pyrophosphatase NUDT12 OS=Mus musculus GN=Nudt12 PE=2 SV=1	Q9DCN1	1	1	1	1	0	0	1	0.4
Serine beta-lactamase-like protein LACTB, mitochondrial OS=Mus musculus GN=Lactb PE=1 SV=1	Q9EP89	1	1	1.3	1.4	0	0.0523783	1.35	0.00046
Exportin-2 OS=Mus musculus GN=Cse1l PE=2 SV=1	Q9ERK4	1	1	1.1	1	0	0.0673435	1.05	0.42
Protein quaking OS=Mus musculus GN=Qki PE=1 SV=1	Q9QYS9	1	1	0.7	0.6	0	0.108786	0.65	0
Large proline-rich protein BAG6 OS=Mus musculus GN=Bag6 PE=1 SV=1	Q9Z1R2	1	1	0.8	0.8	0	0	0.8	0.00019
Nucleophosmin OS=Mus musculus GN=Npm1 PE=1 SV=1	Q61937	1	1	0.6	0.6	0	0	0.6	0
Tensin-3 OS=Mus musculus GN=Tns3 PE=1 SV=1	Q5SSZ5	1	1	1.2	1.4	0	0.108786	1.3	0.028
Eukaryotic translation initiation factor 4 gamma 3 OS=Mus musculus GN=Eif4g3 PE=1 SV=2	Q80XI3	No Values	1	No Values	1.2	#DIV/0!	#DIV/0!	1.2	0.32
Pinin OS=Mus musculus GN=Pnn PE=1 SV=4	O35691	1	1	0.8	0.7	0	0.0942809	0.75	0.00017
ATP-dependent zinc metalloprotease YME1L1 OS=Mus musculus GN=Yme1l1 PE=2 SV=1	O88967	1	1	1.7	1.4	0	0.136859	1.55	0
40S ribosomal protein S16 OS=Mus musculus GN=Rps16 PE=2 SV=4	P14131	1	1	1.5	2	0	0.202031	1.75	< 0.0001
Thrombospondin-1 OS=Mus musculus GN=Thbs1 PE=1 SV=1	P35441	1	1	0.9	1.1	0	0.141421	1	0.75
26S protease regulatory subunit 4 OS=Mus musculus GN=Psmc1 PE=1 SV=1	P62192	1	1	1.1	1	0	0.0673435	1.05	0.029
DnaJ homolog subfamily A member 1 OS=Mus musculus GN=Dnaja1 PE=1 SV=1	P63037	1	1	0.9	0.9	0	0	0.9	0.0053
Vasodilator-stimulated phosphoprotein OS=Mus musculus GN=Vasp PE=1 SV=4	P70460	1	1	0.8	0.7	0	0.0942809	0.75	0
Platelet endothelial cell adhesion molecule OS=Mus musculus GN=Pecam1 PE=1 SV=1	Q08481	1	1	1.3	1.4	0	0.0523783	1.35	0
S-adenosylmethionine synthase isoform type-2 OS=Mus musculus GN=Mat2a PE=2 SV=2	Q3THS6	1	1	1.1	1.1	0	0	1.1	0.051
Hepatoma-derived growth factor-related protein 2 OS=Mus musculus GN=Hdgfrp2 PE=1 SV=1	Q3UMU9	1	1	0.7	0.6	0	0.108786	0.65	0.00021
FCH domain only protein 2 OS=Mus musculus GN=Fcho2 PE=1 SV=1	Q3UQN2	1	1	1	1	0	0	1	0.92
Protein CDV3 OS=Mus musculus GN=Cdv3 PE=1 SV=2	Q4VAA2	1	1	0.7	0.6	0	0.108786	0.65	0
Transmembrane protein 65 OS=Mus musculus GN=Tmem65 PE=2 SV=1	Q4VAE3	1	1	2.8	2.1	0	0.202031	2.45	< 0.0001
Junctional protein associated with coronary artery disease OS=Mus musculus GN=Jcad PE=1 SV=2	Q5DTX6	1	1	0.8	0.7	0	0.0942809	0.75	0.0063
Cluster of 5'-AMP-activated protein kinase catalytic subunit alpha-1 OS=Mus musculus GN=Prkaa1 PE=1 SV=2 (Q5EG47)	Q5EG47 [2]	1	1	0.8	1.2	0	0.282843	1	0.67
Serine/threonine-protein phosphatase 5 OS=Mus musculus GN=Ppp5c PE=2 SV=2	Q60676	1	1	1.1	1	0	0.0673435	1.05	0.87
ATP-binding cassette sub-family D member 2 OS=Mus musculus GN=Abcd2 PE=1 SV=1	Q61285	1	1	1.4	1.7	0	0.136859	1.55	0.00017
Inter-alpha-trypsin inhibitor heavy chain H1 OS=Mus musculus GN=Itih1 PE=1 SV=2	Q61702	1	1	1	0.8	0	0.157135	0.9	0.088
Importin-5 OS=Mus musculus GN=Ipo5 PE=1 SV=3	Q8BKC5	1	1	0.9	0.9	0	0	0.9	0.023
Ubiquitin carboxyl-terminal hydrolase 47 OS=Mus musculus GN=Usp47 PE=1 SV=2	Q8BY87	1	1	0.7	0.7	0	0	0.7	0.00016
NHL repeat-containing protein 2 OS=Mus musculus GN=Nhlrc2 PE=2 SV=1	Q8BZW8	1	1	0.8	0.8	0	0	0.8	0.00089
Phenylalanine--tRNA ligase alpha subunit OS=Mus musculus GN=Farsa PE=2 SV=1	Q8C0C7	1	1	0.9	0.8	0	0.083189	0.85	0.022
Synaptopodin OS=Mus musculus GN=Synpo PE=1 SV=2	Q8CC35	1	1	1.1	1.2	0	0.0614875	1.15	0.014
BolA-like protein 3 OS=Mus musculus GN=Bola3 PE=2 SV=1	Q8CEI1	1	1	0.6	0.7	0	0.108786	0.65	0
Putative N-acetylglucosamine-6-phosphate deacetylase OS=Mus musculus GN=Amdhd2 PE=2 SV=1	Q8JZV7	1	1	0.8	0.9	0	0.083189	0.85	0.18
Coiled-coil-helix-coiled-coil-helix domain-containing protein 7 OS=Mus musculus GN=Chchd7 PE=2 SV=1	Q8K2Q5	1	1	0.8	0.8	0	0	0.8	0.0018
Bleomycin hydrolase OS=Mus musculus GN=Blmh PE=2 SV=1	Q8R016	1	1	0.8	0.9	0	0.083189	0.85	0.016
Spartin OS=Mus musculus GN=Spg20 PE=2 SV=1	Q8R1X6	1	1	1	0.9	0	0.0744323	0.95	0.82
Vacuolar protein sorting-associated protein 18 homolog OS=Mus musculus GN=Vps18 PE=1 SV=2	Q8R307	1	1	1.2	1	0	0.128565	1.1	0.17
39S ribosomal protein L50, mitochondrial OS=Mus musculus GN=Mrpl50 PE=2 SV=2	Q8VDT9	1	1	0.7	0.6	0	0.108786	0.65	0
Pre-mRNA-processing factor 19 OS=Mus musculus GN=Prpf19 PE=2 SV=1	Q99KP6	1	1	1.1	1.1	0	0	1.1	0.0004
Eukaryotic translation initiation factor 2 subunit 2 OS=Mus musculus GN=Eif2s2 PE=1 SV=1	Q99L45	1	1	1	0.8	0	0.157135	0.9	0.056
Beta-1-syntrophin OS=Mus musculus GN=Sntb1 PE=1 SV=4	Q99L88	1	1	1	1.2	0	0.128565	1.1	0.42
Mesencephalic astrocyte-derived neurotrophic factor OS=Mus musculus GN=Manf PE=1 SV=1	Q9CXI5	1	1	0.8	0.8	0	0	0.8	0
3-oxoacyl-[acyl-carrier-protein] synthase, mitochondrial OS=Mus musculus GN=Oxsm PE=2 SV=1	Q9D404	1	1	1	1.1	0	0.0673435	1.05	0.43
LDLR chaperone MESD OS=Mus musculus GN=Mesdc2 PE=1 SV=1	Q9ERE7	1	1	0.7	0.7	0	0	0.7	0
Isochorismatase domain-containing protein 2A, mitochondrial OS=Mus musculus GN=Isoc2a PE=2 SV=1	P85094	1	1	1.4	1.6	0	0.0942809	1.5	0
Casein kinase II subunit beta OS=Mus musculus GN=Csnk2b PE=1 SV=1	P67871	1	1	0.9	0.9	0	0	0.9	0.00041
40S ribosomal protein S7 OS=Mus musculus GN=Rps7 PE=2 SV=1	P62082	1	1	1.2	1.3	0	0.0565685	1.25	0
Protein FAM210A OS=Mus musculus GN=Fam210a PE=2 SV=1	Q8BGY7	1	1	2.3	1.6	0	0.253833	1.95	0.00016
Chromodomain-helicase-DNA-binding protein 4 OS=Mus musculus GN=Chd4 PE=1 SV=1	Q6PDQ2	1	1	1	1.3	0	0.184463	1.15	0.11
Glutathione peroxidase 3 OS=Mus musculus GN=Gpx3 PE=2 SV=2	P46412	1	1	0.9	0.9	0	0	0.9	0.034
Kinesin-like protein KIF1C OS=Mus musculus GN=Kif1c PE=1 SV=2	O35071	1	1	1.4	0.9	0	0.307438	1.15	0.56
Cytochrome c oxidase assembly protein 3 homolog, mitochondrial OS=Mus musculus GN=Coa3 PE=2 SV=1	Q9D2R6	1	1	1.5	1.5	0	0	1.5	0
Fibrillin-2 OS=Mus musculus GN=Fbn2 PE=1 SV=2	Q61555	1	1	0.6	0.6	0	0	0.6	0.00035
Copper transport protein ATOX1 OS=Mus musculus GN=Atox1 PE=2 SV=1	O08997	1	1	0.5	0.5	0	0	0.5	0
Exocyst complex component 4 OS=Mus musculus GN=Exoc4 PE=1 SV=2	O35382	1	1	1.1	1.1	0	0	1.1	0.31
Dipeptidase 1 OS=Mus musculus GN=Dpep1 PE=1 SV=2	P31428	1	1	1	1	0	0	1	0.59
Perilipin-2 OS=Mus musculus GN=Plin2 PE=2 SV=2	P43883	1	1	1.1	1.1	0	0	1.1	0.045
40S ribosomal protein S15a OS=Mus musculus GN=Rps15a PE=2 SV=2	P62245	1	1	1.1	1.3	0	0.117851	1.2	0.096
Collagen alpha-2(I) chain OS=Mus musculus GN=Col1a2 PE=2 SV=2	Q01149	1	1	0.7	0.8	0	0.0942809	0.75	0.0015
Junction plakoglobin OS=Mus musculus GN=Jup PE=1 SV=3	Q02257	1	1	1.2	1.2	0	0	1.2	0.00086
Serine/arginine repetitive matrix protein 1 OS=Mus musculus GN=Srrm1 PE=1 SV=2	Q52KI8	1	1	0.6	0.7	0	0.108786	0.65	0.67
Heat shock protein beta-6 OS=Mus musculus GN=Hspb6 PE=1 SV=1	Q5EBG6	1	1	1.2	1.2	0	0	1.2	0
Host cell factor 1 OS=Mus musculus GN=Hcfc1 PE=1 SV=2	Q61191	1	1	0.8	0.7	0	0.0942809	0.75	0.0054
NADPH:adrenodoxin oxidoreductase, mitochondrial OS=Mus musculus GN=Fdxr PE=2 SV=1	Q61578	1	1	1.4	1.2	0	0.108786	1.3	0
Protein NDRG1 OS=Mus musculus GN=Ndrg1 PE=1 SV=1	Q62433	1	1	0.9	0.8	0	0.083189	0.85	0.00094
Xaa-Pro aminopeptidase 1 OS=Mus musculus GN=Xpnpep1 PE=2 SV=1	Q6P1B1	1	1	0.8	0.8	0	0	0.8	0
Protein scribble homolog OS=Mus musculus GN=Scrib PE=1 SV=2	Q80U72	1	1	1.2	0.8	0	0.282843	1	0.6
Tubulin-specific chaperone D OS=Mus musculus GN=Tbcd PE=2 SV=1	Q8BYA0	1	1	1.1	1	0	0.0673435	1.05	0.82
Aldose 1-epimerase OS=Mus musculus GN=Galm PE=2 SV=1	Q8K157	1	1	0.8	0.8	0	0	0.8	0.0032
Calcium-independent phospholipase A2-gamma OS=Mus musculus GN=Pnpla8 PE=2 SV=1	Q8K1N1	1	1	1.8	1.6	0	0.083189	1.7	0
FYVE and coiled-coil domain-containing protein 1 OS=Mus musculus GN=Fyco1 PE=1 SV=1	Q8VDC1	1	1	1	1	0	0	1	0.9
NAD-dependent protein deacetylase sirtuin-2 OS=Mus musculus GN=Sirt2 PE=1 SV=2	Q8VDQ8	1	1	1	1	0	0	1	0.69
Twinfilin-1 OS=Mus musculus GN=Twf1 PE=1 SV=2	Q91YR1	1	1	0.8	0.8	0	0	0.8	0.00069
Protein bicaudal D homolog 2 OS=Mus musculus GN=Bicd2 PE=1 SV=1	Q921C5	1	1	0.8	0.8	0	0	0.8	0.0032
Nuclear pore complex protein Nup155 OS=Mus musculus GN=Nup155 PE=2 SV=1	Q99P88	1	1	1	1.4	0	0.235702	1.2	0.2
Histidine triad nucleotide-binding protein 3 OS=Mus musculus GN=Hint3 PE=2 SV=1	Q9CPS6	1	1	0.9	0.9	0	0	0.9	0.00039
Basic leucine zipper and W2 domain-containing protein 1 OS=Mus musculus GN=Bzw1 PE=1 SV=1	Q9CQC6	1	1	0.9	0.9	0	0	0.9	0.06
SRA stem-loop-interacting RNA-binding protein, mitochondrial OS=Mus musculus GN=Slirp PE=1 SV=2	Q9D8T7	1	1	0.7	0.7	0	0	0.7	0
LIM domain and actin-binding protein 1 OS=Mus musculus GN=Lima1 PE=1 SV=3	Q9ERG0	1	1	0.9	0.9	0	0	0.9	0.028
Beta-parvin OS=Mus musculus GN=Parvb PE=1 SV=1	Q9ES46	1	1	1.3	1.3	0	0	1.3	0.0035
Cluster of Protein arginine N-methyltransferase 1 OS=Mus musculus GN=Prmt1 PE=1 SV=1 (Q9JIF0)	Q9JIF0	1	1	0.8	0.8	0	0	0.8	0.0008
Proteasome subunit alpha type-1 OS=Mus musculus GN=Psma1 PE=1 SV=1	Q9R1P4	1	1	1.2	1.2	0	0	1.2	0.002
Methyl-CpG-binding protein 2 OS=Mus musculus GN=Mecp2 PE=1 SV=1	Q9Z2D6	1	1	0.9	1	0	0.0744323	0.95	0.39
U4/U6.U5 tri-snRNP-associated protein 1 OS=Mus musculus GN=Sart1 PE=2 SV=1	Q9Z315	1	1	0.8	0.8	0	0	0.8	0.0032
High mobility group protein HMG-I/HMG-Y OS=Mus musculus GN=Hmga1 PE=1 SV=4	P17095	1	1	0.7	0.8	0	0.0942809	0.75	0
N-alpha-acetyltransferase 25, NatB auxiliary subunit OS=Mus musculus GN=Naa25 PE=1 SV=1	Q8BWZ3	1	1	1	1	0	0	1	0.65
Protein SCO1 homolog, mitochondrial OS=Mus musculus GN=Sco1 PE=2 SV=1	Q5SUC9	1	1	1.8	1.5	0	0.128565	1.65	0
Growth arrest and DNA damage-inducible proteins-interacting protein 1 OS=Mus musculus GN=Gadd45gip1 PE=2 SV=1	Q9CR59	1	1	0.8	0.9	0	0.083189	0.85	0.11
Cell division cycle 5-like protein OS=Mus musculus GN=Cdc5l PE=1 SV=2	Q6A068	1	1	0.8	1.1	0	0.223297	0.95	0.6
Nuclear autoantigenic sperm protein OS=Mus musculus GN=Nasp PE=1 SV=2	Q99MD9	1	1	0.6	0.7	0	0.108786	0.65	0.0027
Coiled-coil and C2 domain-containing protein 1B OS=Mus musculus GN=Cc2d1b PE=1 SV=1	Q8BRN9	1	1	1.1	1	0	0.0673435	1.05	0.41
E3 ubiquitin-protein ligase BRE1A OS=Mus musculus GN=Rnf20 PE=1 SV=2	Q5DTM8	1	1	0.7	2.7	0	0.83189	1.7	0.39
Protein S100-A10 OS=Mus musculus GN=S100a10 PE=2 SV=2	P08207	1	1	0.6	0.6	0	0	0.6	0
Reticulon-3 OS=Mus musculus GN=Rtn3 PE=1 SV=2	Q9ES97	1	1	1.5	1.6	0	0.0456198	1.55	0
Protein diaphanous homolog 1 OS=Mus musculus GN=Diaph1 PE=1 SV=1	O08808	1	1	1.2	1.4	0	0.108786	1.3	0.016
Proteasome subunit beta type-1 OS=Mus musculus GN=Psmb1 PE=1 SV=1	O09061	1	1	0.9	0.9	0	0	0.9	0.012
Exocyst complex component 7 OS=Mus musculus GN=Exoc7 PE=1 SV=2	O35250	1	1	1.3	1.2	0	0.0565685	1.25	0.0087
Apoptosis inhibitor 5 OS=Mus musculus GN=Api5 PE=2 SV=2	O35841	1	1	1.2	1.3	0	0.0565685	1.25	0.0052
Peripheral plasma membrane protein CASK OS=Mus musculus GN=Cask PE=1 SV=2	O70589	1	1	1.2	1.3	0	0.0565685	1.25	0.0024
Serum amyloid P-component OS=Mus musculus GN=Apcs PE=1 SV=2	P12246	1	1	11.9	9	0	0.196231	10.45	0
Ferrochelatase, mitochondrial OS=Mus musculus GN=Fech PE=1 SV=2	P22315	1	1	1.4	1.5	0	0.048766	1.45	0
Plasma kallikrein OS=Mus musculus GN=Klkb1 PE=1 SV=2	P26262	1	1	0.6	0.7	0	0.108786	0.65	0
Signal transducer and activator of transcription 1 OS=Mus musculus GN=Stat1 PE=1 SV=1	P42225	1	1	1.1	1.2	0	0.0614875	1.15	0.02
Tetranectin OS=Mus musculus GN=Clec3b PE=1 SV=2	P43025	1	1	0.6	0.6	0	0	0.6	0
Tubulin-specific chaperone A OS=Mus musculus GN=Tbca PE=2 SV=3	P48428	1	1	0.6	0.6	0	0	0.6	0
40S ribosomal protein S13 OS=Mus musculus GN=Rps13 PE=1 SV=2	P62301	1	1	1.3	1.5	0	0.101015	1.4	0
Uncharacterized protein C1orf170 homolog OS=Mus musculus PE=2 SV=1	Q149B8	1	1	1.4	1.3	0	0.0523783	1.35	0
Alanine--tRNA ligase, mitochondrial OS=Mus musculus GN=Aars2 PE=2 SV=1	Q14CH7	1	1	1	1	0	0	1	0.6
Protein phosphatase 1 regulatory subunit 12C OS=Mus musculus GN=Ppp1r12c PE=1 SV=1	Q3UMT1	1	1	0.9	0.8	0	0.083189	0.85	0.00024
Syntaxin-binding protein 3 OS=Mus musculus GN=Stxbp3 PE=1 SV=1	Q60770	1	1	1.6	1.7	0	0.042855	1.65	0
Rho guanine nucleotide exchange factor 1 OS=Mus musculus GN=Arhgef1 PE=1 SV=2	Q61210	1	1	1	1	0	0	1	0.77
Glutathione S-transferase theta-1 OS=Mus musculus GN=Gstt1 PE=1 SV=4	Q64471	1	1	1.1	1.2	0	0.0614875	1.15	0.0013
Centrosomal protein of 170 kDa OS=Mus musculus GN=Cep170 PE=1 SV=2	Q6A065	1	No Values	0.8	No Values	#DIV/0!	#DIV/0!	0.8	0.047
Lysophosphatidic acid phosphatase type 6 OS=Mus musculus GN=Acp6 PE=2 SV=1	Q8BP40	1	1	1	0.9	0	0.0744323	0.95	0.066
Leucyl-cystinyl aminopeptidase OS=Mus musculus GN=Lnpep PE=1 SV=1	Q8C129	1	1	1	0.9	0	0.0744323	0.95	0.36
DCC-interacting protein 13-alpha OS=Mus musculus GN=Appl1 PE=1 SV=1	Q8K3H0	1	1	0.9	1	0	0.0744323	0.95	0.26
Optineurin OS=Mus musculus GN=Optn PE=1 SV=1	Q8K3K8	1	1	0.6	0.5	0	0.128565	0.55	0
Nuclear pore complex protein Nup133 OS=Mus musculus GN=Nup133 PE=1 SV=2	Q8R0G9	1	1	0.9	1.3	0	0.25713	1.1	0.2
1-phosphatidylinositol 4,5-bisphosphate phosphodiesterase delta-1 OS=Mus musculus GN=Plcd1 PE=2 SV=2	Q8R3B1	1	1	1	1	0	0	1	0.62
Protein kinase C delta-binding protein OS=Mus musculus GN=Prkcdbp PE=1 SV=1	Q91VJ2	1	1	0.8	0.8	0	0	0.8	0
Egl nine homolog 1 OS=Mus musculus GN=Egln1 PE=2 SV=2	Q91YE3	1	1	0.9	1	0	0.0744323	0.95	0.77
ATP synthase mitochondrial F1 complex assembly factor 2 OS=Mus musculus GN=Atpaf2 PE=2 SV=1	Q91YY4	1	1	1.2	1.1	0	0.0614875	1.15	0.0045
Influenza virus NS1A-binding protein homolog OS=Mus musculus GN=Ivns1abp PE=1 SV=2	Q920Q8	1	1	1.1	1	0	0.0673435	1.05	0.46
UBX domain-containing protein 1 OS=Mus musculus GN=Ubxn1 PE=1 SV=1	Q922Y1	1	1	0.6	0.6	0	0	0.6	0
Lipoyl synthase, mitochondrial OS=Mus musculus GN=Lias PE=2 SV=1	Q99M04	1	1	0.9	0.9	0	0	0.9	0.0058
Coactosin-like protein OS=Mus musculus GN=Cotl1 PE=1 SV=3	Q9CQI6	1	1	1	0.8	0	0.157135	0.9	0.0016
FACT complex subunit SSRP1 OS=Mus musculus GN=Ssrp1 PE=1 SV=2	Q08943	1	1	1	0.8	0	0.157135	0.9	0.18
Kinesin-like protein KIF13A OS=Mus musculus GN=Kif13a PE=1 SV=1	Q9EQW7	1	1	0.8	0.9	0	0.083189	0.85	0.15
Microfibrillar-associated protein 5 OS=Mus musculus GN=Mfap5 PE=2 SV=1	Q9QZJ6	1	1	0.6	0.6	0	0	0.6	0
Transmembrane emp24 domain-containing protein 2 OS=Mus musculus GN=Tmed2 PE=1 SV=1	Q9R0Q3	1	1	1.3	1.6	0	0.146298	1.45	0
ATPase Asna1 OS=Mus musculus GN=Asna1 PE=1 SV=2	O54984	1	1	0.8	0.9	0	0.083189	0.85	0
Mitochondrial intermediate peptidase OS=Mus musculus GN=Mipep PE=2 SV=1	A6H611	1	1	1.1	1.3	0	0.117851	1.2	0.019
Ubiquitin-protein ligase E3A OS=Mus musculus GN=Ube3a PE=2 SV=1	O08759	1	1	0.8	0.8	0	0	0.8	0
Flotillin-1 OS=Mus musculus GN=Flot1 PE=1 SV=1	O08917	1	1	1.6	1.2	0	0.202031	1.4	0.00094
Putative pre-mRNA-splicing factor ATP-dependent RNA helicase DHX15 OS=Mus musculus GN=Dhx15 PE=2 SV=2	O35286	1	1	1.2	1.2	0	0	1.2	0.015
Prefoldin subunit 2 OS=Mus musculus GN=Pfdn2 PE=2 SV=2	O70591	1	1	0.7	0.6	0	0.108786	0.65	0
High mobility group protein B2 OS=Mus musculus GN=Hmgb2 PE=1 SV=3	P30681	1	1	0.7	0.8	0	0.0942809	0.75	0.00028
Galactocerebrosidase OS=Mus musculus GN=Galc PE=1 SV=2	P54818	1	1	1.2	1.1	0	0.0614875	1.15	0.12
Solute carrier family 12 member 2 OS=Mus musculus GN=Slc12a2 PE=1 SV=2	P55012	1	1	1.2	1.1	0	0.0614875	1.15	0.0027
RuvB-like 1 OS=Mus musculus GN=Ruvbl1 PE=1 SV=1	P60122	1	1	0.8	0.9	0	0.083189	0.85	0.0023
Prefoldin subunit 3 OS=Mus musculus GN=Vbp1 PE=2 SV=2	P61759	1	1	0.7	0.7	0	0	0.7	0
Uroporphyrinogen decarboxylase OS=Mus musculus GN=Urod PE=1 SV=2	P70697	1	1	1.1	1.1	0	0	1.1	0.26
Delta-sarcoglycan OS=Mus musculus GN=Sgcd PE=1 SV=1	P82347	1	1	0.9	0.8	0	0.083189	0.85	0.0008
Enoyl-CoA hydratase domain-containing protein 2, mitochondrial OS=Mus musculus GN=Echdc2 PE=2 SV=2	Q3TLP5	1	1	0.8	1	0	0.157135	0.9	0.12
Coiled-coil domain-containing protein 51 OS=Mus musculus GN=Ccdc51 PE=2 SV=1	Q3URS9	1	1	1.2	1.3	0	0.0565685	1.25	0.001
SH3 and multiple ankyrin repeat domains protein 3 OS=Mus musculus GN=Shank3 PE=1 SV=2	Q4ACU6	1	1	0.9	0.6	0	0.282843	0.75	0.34
RNA-binding protein EWS OS=Mus musculus GN=Ewsr1 PE=1 SV=2	Q61545	1	1	0.7	0.7	0	0	0.7	0
Inter-alpha-trypsin inhibitor heavy chain H3 OS=Mus musculus GN=Itih3 PE=1 SV=3	Q61704	1	1	1.4	1.6	0	0.0942809	1.5	0
Complement component receptor 1-like protein OS=Mus musculus GN=Cr1l PE=1 SV=1	Q64735	1	1	1.2	1.2	0	0	1.2	0.0075
Cluster of Transportin-1 OS=Mus musculus GN=Tnpo1 PE=1 SV=2 (Q8BFY9)	Q8BFY9	1	1	1.3	1.2	0	0.0565685	1.25	0.39
Putative transferase CAF17 homolog, mitochondrial OS=Mus musculus GN=Iba57 PE=2 SV=1	Q8CAK1	1	1	1.4	1.3	0	0.0523783	1.35	0
Bcl-2-associated transcription factor 1 OS=Mus musculus GN=Bclaf1 PE=1 SV=2	Q8K019	1	1	1.1	0.6	0	0.415945	0.85	0.076
Glycogen [starch] synthase, liver OS=Mus musculus GN=Gys2 PE=1 SV=2	Q8VCB3	1	1	1.1	1	0	0.0673435	1.05	0.29
Transmembrane protein 143 OS=Mus musculus GN=Tmem143 PE=2 SV=1	Q8VD26	1	1	2.3	2.7	0	0.113137	2.5	0
28S ribosomal protein S23, mitochondrial OS=Mus musculus GN=Mrps23 PE=2 SV=1	Q8VE22	1	1	1.2	1.1	0	0.0614875	1.15	0
Inositol monophosphatase 2 OS=Mus musculus GN=Impa2 PE=1 SV=1	Q91UZ5	1	1	0.9	0.9	0	0	0.9	0
Methionine adenosyltransferase 2 subunit beta OS=Mus musculus GN=Mat2b PE=2 SV=1	Q99LB6	1	1	1	0.9	0	0.0744323	0.95	0.064
COP9 signalosome complex subunit 1 OS=Mus musculus GN=Gps1 PE=1 SV=1	Q99LD4	1	1	1.2	1.1	0	0.0614875	1.15	0.0017
Mitochondrial fission process protein 1 OS=Mus musculus GN=Mtfp1 PE=1 SV=1	Q9CRB8	1	1	1.5	1.5	0	0	1.5	0
OCIA domain-containing protein 1 OS=Mus musculus GN=Ociad1 PE=1 SV=1	Q9CRD0	1	1	1.2	1.2	0	0	1.2	0
Selenoprotein O OS=Mus musculus GN=Selo PE=1 SV=4	Q9DBC0	1	1	1	0.9	0	0.0744323	0.95	0.14
Vesicular integral-membrane protein VIP36 OS=Mus musculus GN=Lman2 PE=2 SV=2	Q9DBH5	1	1	1.3	1.6	0	0.146298	1.45	0
Acyl-protein thioesterase 2 OS=Mus musculus GN=Lypla2 PE=1 SV=1	Q9WTL7	1	1	0.9	0.9	0	0	0.9	0.0044
Interferon-induced guanylate-binding protein 2 OS=Mus musculus GN=Gbp2 PE=1 SV=1	Q9Z0E6	1	1	1.8	1.7	0	0.0404061	1.75	0
AP-3 complex subunit beta-1 OS=Mus musculus GN=Ap3b1 PE=1 SV=2	Q9Z1T1	1	1	1.2	1.4	0	0.108786	1.3	0.0026
Inter-alpha-trypsin inhibitor heavy chain H5 OS=Mus musculus GN=Itih5 PE=2 SV=1	Q8BJD1	1	1	1.7	1.4	0	0.136859	1.55	0.0039
Nicotinamide mononucleotide adenylyltransferase 3 OS=Mus musculus GN=Nmnat3 PE=2 SV=1	Q99JR6	1	1	1.1	1.1	0	0	1.1	0.059
Calcium-binding and coiled-coil domain-containing protein 1 OS=Mus musculus GN=Calcoco1 PE=1 SV=2	Q8CGU1	1	1	0.7	0.9	0	0.176777	0.8	0.016
Cluster of Protein RUFY3 OS=Mus musculus GN=Rufy3 PE=1 SV=1 (Q9D394)	Q9D394	1	1	1	1.1	0	0.0673435	1.05	0.52
Band 4.1-like protein 3 OS=Mus musculus GN=Epb41l3 PE=1 SV=1	Q9WV92	1	1	1.3	1.2	0	0.0565685	1.25	0.078
CLIP-associating protein 1 OS=Mus musculus GN=Clasp1 PE=1 SV=2	Q80TV8	No Values	1	No Values	0.9	#DIV/0!	#DIV/0!	0.9	0.44
Cullin-3 OS=Mus musculus GN=Cul3 PE=1 SV=1	Q9JLV5	1	1	1.2	0.9	0	0.202031	1.05	0.51
Trafficking protein particle complex subunit 11 OS=Mus musculus GN=Trappc11 PE=2 SV=1	B2RXC1	1	1	1.3	1.2	0	0.0565685	1.25	0
Kinesin light chain 1 OS=Mus musculus GN=Klc1 PE=1 SV=3	O88447	1	1	0.8	0.7	0	0.0942809	0.75	0
F-actin-capping protein subunit alpha-1 OS=Mus musculus GN=Capza1 PE=1 SV=4	P47753	1	1	0.9	0.8	0	0.083189	0.85	0
Serine hydroxymethyltransferase, cytosolic OS=Mus musculus GN=Shmt1 PE=1 SV=3	P50431	1	1	1	1	0	0	1	0.61
Serum paraoxonase/arylesterase 1 OS=Mus musculus GN=Pon1 PE=1 SV=2	P52430	1	1	1	0.9	0	0.0744323	0.95	0.19
60S ribosomal protein L10a OS=Mus musculus GN=Rpl10a PE=1 SV=3	P53026	1	1	1.5	1.5	0	0	1.5	0
Cluster of Ras-related protein Rab-2A OS=Mus musculus GN=Rab2a PE=1 SV=1 (P53994)	P53994	1	1	1.5	1.4	0	0.048766	1.45	0
FAD-linked sulfhydryl oxidase ALR OS=Mus musculus GN=Gfer PE=2 SV=2	P56213	1	1	0.9	0.8	0	0.083189	0.85	0.0086
Cluster of Serine/threonine-protein phosphatase 2A catalytic subunit beta isoform OS=Mus musculus GN=Ppp2cb PE=1 SV=1 (P62715)	P62715	1	1	0.7	0.7	0	0	0.7	0.56
60S ribosomal protein L23 OS=Mus musculus GN=Rpl23 PE=1 SV=1	P62830	1	1	1	1.1	0	0.0673435	1.05	0.15
Myosin phosphatase Rho-interacting protein OS=Mus musculus GN=Mprip PE=1 SV=2	P97434	1	1	0.8	0.9	0	0.083189	0.85	0.019
UDP-N-acetylhexosamine pyrophosphorylase-like protein 1 OS=Mus musculus GN=Uap1l1 PE=2 SV=1	Q3TW96	1	1	1.1	1.2	0	0.0614875	1.15	0.043
Mimitin, mitochondrial OS=Mus musculus GN=Ndufaf2 PE=2 SV=1	Q59J78	1	1	1.1	1.1	0	0	1.1	0.078
TOM1-like protein 2 OS=Mus musculus GN=Tom1l2 PE=1 SV=1	Q5SRX1	1	1	0.8	0.7	0	0.0942809	0.75	0
FK506-binding protein 15 OS=Mus musculus GN=Fkbp15 PE=1 SV=2	Q6P9Q6	1	1	1.5	0.9	0	0.353553	1.2	0.67
Rab3 GTPase-activating protein catalytic subunit OS=Mus musculus GN=Rab3gap1 PE=2 SV=4	Q80UJ7	1	1	0.9	1.1	0	0.141421	1	0.92
Protein VAC14 homolog OS=Mus musculus GN=Vac14 PE=1 SV=1	Q80WQ2	1	1	1	1	0	0	1	0.64
Butyrophilin-like protein 9 OS=Mus musculus GN=Btnl9 PE=2 SV=1	Q8BJE2	1	1	2	2.2	0	0.0673435	2.1	0
Copine-3 OS=Mus musculus GN=Cpne3 PE=1 SV=2	Q8BT60	1	1	0.8	0.8	0	0	0.8	0
Tensin-like C1 domain-containing phosphatase OS=Mus musculus GN=Tenc1 PE=1 SV=1	Q8CGB6	1	1	1.4	1.2	0	0.108786	1.3	0.0041
Mitochondrial Rho GTPase 2 OS=Mus musculus GN=Rhot2 PE=2 SV=1	Q8JZN7	1	1	1.5	1.6	0	0.0456198	1.55	0
Protein LZIC OS=Mus musculus GN=Lzic PE=1 SV=1	Q8K3C3	1	1	0.4	0.6	0	0.282843	0.5	< 0.0001
Cluster of Ubiquilin-1 OS=Mus musculus GN=Ubqln1 PE=1 SV=1 (Q8R317)	Q8R317	1	1	0.7	0.7	0	0	0.7	0
NEDD8-activating enzyme E1 regulatory subunit OS=Mus musculus GN=Nae1 PE=2 SV=1	Q8VBW6	1	1	1	1	0	0	1	0.85
Aminopeptidase B OS=Mus musculus GN=Rnpep PE=2 SV=2	Q8VCT3	1	1	0.9	0.9	0	0	0.9	0.0044
DBIRD complex subunit KIAA1967 homolog OS=Mus musculus PE=1 SV=2	Q8VDP4	1	1	1	0.9	0	0.0744323	0.95	0.49
Histamine N-methyltransferase OS=Mus musculus GN=Hnmt PE=1 SV=1	Q91VF2	1	1	0.9	0.9	0	0	0.9	0.00067
Neurolysin, mitochondrial OS=Mus musculus GN=Nln PE=2 SV=1	Q91YP2	1	1	1	0.9	0	0.0744323	0.95	0.023
N(G),N(G)-dimethylarginine dimethylaminohydrolase 2 OS=Mus musculus GN=Ddah2 PE=1 SV=1	Q99LD8	1	1	0.7	0.8	0	0.0942809	0.75	0.00021
39S ribosomal protein L3, mitochondrial OS=Mus musculus GN=Mrpl3 PE=2 SV=1	Q99N95	1	1	1.4	1.5	0	0.048766	1.45	0.0023
IST1 homolog OS=Mus musculus GN=Ist1 PE=2 SV=1	Q9CX00	1	1	1	1.1	0	0.0673435	1.05	0.72
Serine--tRNA ligase, mitochondrial OS=Mus musculus GN=Sars2 PE=2 SV=2	Q9JJL8	1	1	1.2	1	0	0.128565	1.1	0.0039
Carbonic anhydrase 5B, mitochondrial OS=Mus musculus GN=Ca5b PE=2 SV=2	Q9QZA0	1	1	0.6	0.7	0	0.108786	0.65	0
Lysosomal protective protein OS=Mus musculus GN=Ctsa PE=1 SV=1	P16675	1	1	0.9	1	0	0.0744323	0.95	0.41
Splicing factor U2AF 65 kDa subunit OS=Mus musculus GN=U2af2 PE=1 SV=3	P26369	1	1	0.9	0.9	0	0	0.9	0.15
Retinol dehydrogenase 13 OS=Mus musculus GN=Rdh13 PE=2 SV=1	Q8CEE7	1	1	1.6	1.4	0	0.0942809	1.5	0.00029
Keratin, type II cytoskeletal 1 OS=Mus musculus GN=Krt1 PE=1 SV=4	P04104	1	1	0.7	0.8	0	0.0942809	0.75	0
Protein NipSnap homolog 1 OS=Mus musculus GN=Nipsnap1 PE=1 SV=1	O55125	1	1	1.1	1.1	0	0	1.1	0.045
Nexilin OS=Mus musculus GN=Nexn PE=1 SV=3	Q7TPW1	1	1	1.1	0.4	0	0.659966	0.75	1
NADH dehydrogenase [ubiquinone] 1 alpha subcomplex assembly factor 5 OS=Mus musculus GN=Ndufaf5 PE=2 SV=1	A2APY7	1	1	1	1	0	0	1	0.82
26S proteasome non-ATPase regulatory subunit 14 OS=Mus musculus GN=Psmd14 PE=1 SV=2	O35593	1	1	0.8	0.8	0	0	0.8	0
Cluster of Alpha-synuclein OS=Mus musculus GN=Snca PE=1 SV=2 (O55042)	O55042 [2]	1	1	0.5	0.7	0	0.235702	0.6	0.00038
Cluster of Cytochrome P450 1A1 OS=Mus musculus GN=Cyp1a1 PE=1 SV=2 (P00184)	P00184	1	1	3.8	3.2	0	0.121218	3.5	0
4F2 cell-surface antigen heavy chain OS=Mus musculus GN=Slc3a2 PE=1 SV=1	P10852	1	1	1.4	1.4	0	0	1.4	0.0023
Nucleoside diphosphate kinase A OS=Mus musculus GN=Nme1 PE=1 SV=1	P15532	1	1	0.8	0.8	0	0	0.8	0
Epidermal growth factor receptor substrate 15 OS=Mus musculus GN=Eps15 PE=1 SV=1	P42567	1	1	0.7	0.9	0	0.176777	0.8	0.00031
Mitochondrial import inner membrane translocase subunit Tim13 OS=Mus musculus GN=Timm13 PE=1 SV=1	P62075	1	1	0.7	0.6	0	0.108786	0.65	0
Ras GTPase-activating protein-binding protein 1 OS=Mus musculus GN=G3bp1 PE=1 SV=1	P97855	1	1	0.8	0.7	0	0.0942809	0.75	0.0052
Proteasome subunit beta type-4 OS=Mus musculus GN=Psmb4 PE=1 SV=1	P99026	1	1	0.8	0.9	0	0.083189	0.85	0
Alpha-1B-glycoprotein OS=Mus musculus GN=A1bg PE=1 SV=1	Q19LI2	1	1	1.4	1.4	0	0	1.4	0
BAG family molecular chaperone regulator 1 OS=Mus musculus GN=Bag1 PE=1 SV=3	Q60739	1	1	0.7	0.6	0	0.108786	0.65	0
Asparagine synthetase [glutamine-hydrolyzing] OS=Mus musculus GN=Asns PE=2 SV=3	Q61024	1	1	1	1	0	0	1	0.88
Alpha-1-syntrophin OS=Mus musculus GN=Snta1 PE=1 SV=1	Q61234	1	1	1.4	1.5	0	0.048766	1.45	0
Trafficking kinesin-binding protein 1 OS=Mus musculus GN=Trak1 PE=1 SV=1	Q6PD31	1	1	0.7	0.6	0	0.108786	0.65	0.0027
Ubiquitin-conjugating enzyme E2 O OS=Mus musculus GN=Ube2o PE=1 SV=3	Q6ZPJ3	1	1	1.1	0.8	0	0.223297	0.95	0.92
Calcium-binding mitochondrial carrier protein Aralar1 OS=Mus musculus GN=Slc25a12 PE=1 SV=1	Q8BH59	1	1	3.8	3.6	0	0.038222	3.7	0
RUN and FYVE domain-containing protein 1 OS=Mus musculus GN=Rufy1 PE=1 SV=1	Q8BIJ7	1	1	1.1	0.8	0	0.223297	0.95	1
Sec1 family domain-containing protein 1 OS=Mus musculus GN=Scfd1 PE=2 SV=1	Q8BRF7	1	1	0.8	1	0	0.157135	0.9	0.12
Eukaryotic peptide chain release factor subunit 1 OS=Mus musculus GN=Etf1 PE=1 SV=4	Q8BWY3	1	1	1.4	1.4	0	0	1.4	0
KN motif and ankyrin repeat domain-containing protein 2 OS=Mus musculus GN=Kank2 PE=1 SV=1	Q8BX02	1	1	0.8	0.9	0	0.083189	0.85	0.00078
TBC1 domain family member 4 OS=Mus musculus GN=Tbc1d4 PE=1 SV=2	Q8BYJ6	1	1	1	1	0	0	1	0.65
Nicotinate phosphoribosyltransferase OS=Mus musculus GN=Naprt1 PE=2 SV=1	Q8CC86	1	1	1	1	0	0	1	0.41
Iron-sulfur cluster co-chaperone protein HscB, mitochondrial OS=Mus musculus GN=Hscb PE=2 SV=2	Q8K3A0	1	1	0.7	0.7	0	0	0.7	0
Serine dehydratase-like OS=Mus musculus GN=Sdsl PE=2 SV=1	Q8R238	1	1	0.8	1.1	0	0.223297	0.95	0.38
Importin-9 OS=Mus musculus GN=Ipo9 PE=1 SV=3	Q91YE6	1	1	1.1	1	0	0.0673435	1.05	0.53
Cluster of Pyrroline-5-carboxylate reductase 2 OS=Mus musculus GN=Pycr2 PE=2 SV=1 (Q922Q4)	Q922Q4	1	1	1	0.9	0	0.0744323	0.95	0.2
EH domain-binding protein 1-like protein 1 OS=Mus musculus GN=Ehbp1l1 PE=2 SV=1	Q99MS7	1	1	1.1	1.2	0	0.0614875	1.15	0.11
Ankyrin repeat domain-containing protein 17 OS=Mus musculus GN=Ankrd17 PE=1 SV=2	Q99NH0	1	1	0.9	0.9	0	0	0.9	0.34
BolA-like protein 1 OS=Mus musculus GN=Bola1 PE=1 SV=1	Q9D8S9	1	1	0.7	0.8	0	0.0942809	0.75	0.00016
Bifunctional coenzyme A synthase OS=Mus musculus GN=Coasy PE=1 SV=2	Q9DBL7	1	1	1.2	1.3	0	0.0565685	1.25	0.00027
Persulfide dioxygenase ETHE1, mitochondrial OS=Mus musculus GN=Ethe1 PE=1 SV=2	Q9DCM0	1	1	0.7	0.7	0	0	0.7	0.00013
Cysteine--tRNA ligase, cytoplasmic OS=Mus musculus GN=Cars PE=1 SV=2	Q9ER72	1	1	0.8	0.9	0	0.083189	0.85	0.074
Podocalyxin OS=Mus musculus GN=Podxl PE=1 SV=2	Q9R0M4	1	1	1.1	1.1	0	0	1.1	0.03
Vinexin OS=Mus musculus GN=Sorbs3 PE=1 SV=1	Q9R1Z8	1	1	0.7	0.9	0	0.176777	0.8	0.024
Twinfilin-2 OS=Mus musculus GN=Twf2 PE=1 SV=1	Q9Z0P5	1	1	0.8	0.9	0	0.083189	0.85	0.00026
Cluster of TSC22 domain family protein 3 OS=Mus musculus GN=Tsc22d3 PE=1 SV=2 (Q9Z2S7)	Q9Z2S7 [2]	1	1	0.7	0.4	0	0.385695	0.55	0.016
Protein AMBP OS=Mus musculus GN=Ambp PE=1 SV=2	Q07456	1	1	1.3	1.2	0	0.0565685	1.25	0.00054
Serine/threonine-protein kinase WNK1 OS=Mus musculus GN=Wnk1 PE=1 SV=2	P83741	1	1	0.7	0.8	0	0.0942809	0.75	0.009
Multiple PDZ domain protein OS=Mus musculus GN=Mpdz PE=1 SV=2	Q8VBX6	1	1	0.8	0.9	0	0.083189	0.85	0.016
Calsequestrin-2 OS=Mus musculus GN=Casq2 PE=2 SV=3	O09161	1	1	2.8	2.7	0	0.025713	2.75	0
Collagen alpha-1(V) chain OS=Mus musculus GN=Col5a1 PE=2 SV=2	O88207	1	1	0.8	0.7	0	0.0942809	0.75	0.025
Nitric oxide synthase, endothelial OS=Mus musculus GN=Nos3 PE=1 SV=4	P70313	1	1	1.7	2	0	0.114666	1.85	0.021
Cytochrome c oxidase subunit 7A1, mitochondrial OS=Mus musculus GN=Cox7a1 PE=2 SV=1	P56392	1	1	1.3	1.2	0	0.0565685	1.25	0.00032
ATP synthase subunit delta, mitochondrial OS=Mus musculus GN=Atp5d PE=1 SV=1	Q9D3D9	1	1	0.6	0.6	0	0	0.6	0
Mitochondrial import receptor subunit TOM5 homolog OS=Mus musculus GN=Tomm5 PE=3 SV=1	B1AXP6	1	1	1.3	1.6	0	0.146298	1.45	0
Protein MON2 homolog OS=Mus musculus GN=Mon2 PE=2 SV=2	Q80TL7	1	1	1.5	1.3	0	0.101015	1.4	0.05
Myb-binding protein 1A OS=Mus musculus GN=Mybbp1a PE=1 SV=2	Q7TPV4	1	1	0.8	1.5	0	0.430413	1.15	0.51
DENN domain-containing protein 4C OS=Mus musculus GN=Dennd4c PE=1 SV=1	A6H8H2	1	1	0.8	1	0	0.157135	0.9	0.13
Adenylyltransferase and sulfurtransferase MOCS3 OS=Mus musculus GN=Mocs3 PE=2 SV=1	A2BDX3	1	1	0.8	1.1	0	0.223297	0.95	1
Multimerin-2 OS=Mus musculus GN=Mmrn2 PE=2 SV=1	A6H6E2	1	1	0.9	0.7	0	0.176777	0.8	0.059
AH receptor-interacting protein OS=Mus musculus GN=Aip PE=1 SV=1	O08915	1	1	0.7	0.6	0	0.108786	0.65	0
ER membrane protein complex subunit 8 OS=Mus musculus GN=Emc8 PE=1 SV=1	O70378	1	1	1	0.8	0	0.157135	0.9	0.14
High affinity cAMP-specific and IBMX-insensitive 3',5'-cyclic phosphodiesterase 8A OS=Mus musculus GN=Pde8a PE=1 SV=1	O88502	1	1	0.9	1.2	0	0.202031	1.05	0.28
Alkaline phosphatase, tissue-nonspecific isozyme OS=Mus musculus GN=Alpl PE=1 SV=2	P09242	1	1	0.7	0.7	0	0	0.7	0
Carbonic anhydrase 1 OS=Mus musculus GN=Ca1 PE=2 SV=4	P13634	1	1	0.6	0.6	0	0	0.6	0
Glutathione S-transferase A4 OS=Mus musculus GN=Gsta4 PE=1 SV=3	P24472	1	1	0.9	1	0	0.0744323	0.95	0.071
Huntingtin OS=Mus musculus GN=Htt PE=1 SV=2	P42859	1	1	1	1.4	0	0.235702	1.2	0.076
Monocarboxylate transporter 1 OS=Mus musculus GN=Slc16a1 PE=1 SV=1	P53986	1	1	1.5	1.5	0	0	1.5	0
Catenin beta-1 OS=Mus musculus GN=Ctnnb1 PE=1 SV=1	Q02248	1	1	1.7	1.6	0	0.042855	1.65	0
Sorting nexin-27 OS=Mus musculus GN=Snx27 PE=1 SV=2	Q3UHD6	1	1	0.9	1.2	0	0.202031	1.05	0.29
Probable ATP-dependent RNA helicase DDX5 OS=Mus musculus GN=Ddx5 PE=1 SV=2	Q61656	1	1	1.4	1.4	0	0	1.4	0.00021
U1 small nuclear ribonucleoprotein 70 kDa OS=Mus musculus GN=Snrnp70 PE=1 SV=2	Q62376	1	1	0.8	0.8	0	0	0.8	0.0013
Switch-associated protein 70 OS=Mus musculus GN=Swap70 PE=1 SV=2	Q6A028	1	1	1.1	1	0	0.0673435	1.05	0.78
Cullin-associated NEDD8-dissociated protein 2 OS=Mus musculus GN=Cand2 PE=1 SV=2	Q6ZQ73	1	1	1.6	1.5	0	0.0456198	1.55	0.0023
Protein DEK OS=Mus musculus GN=Dek PE=1 SV=1	Q7TNV0	1	1	0.8	0.8	0	0	0.8	0
Tectonin beta-propeller repeat-containing protein 1 OS=Mus musculus GN=Tecpr1 PE=2 SV=1	Q80VP0	1	1	1.6	1.6	0	0	1.6	0
Uncharacterized protein C2orf47 homolog, mitochondrial OS=Mus musculus PE=2 SV=1	Q8BHE8	1	1	1.6	1.7	0	0.042855	1.65	0
26S proteasome non-ATPase regulatory subunit 5 OS=Mus musculus GN=Psmd5 PE=1 SV=4	Q8BJY1	1	1	0.9	1	0	0.0744323	0.95	0.19
Vacuolar protein sorting-associated protein 26B OS=Mus musculus GN=Vps26b PE=1 SV=1	Q8C0E2	1	1	1.3	1.3	0	0	1.3	0
Consortin OS=Mus musculus GN=Cnst PE=1 SV=1	Q8CBC4	1	1	0.6	0.6	0	0	0.6	0
Ketosamine-3-kinase OS=Mus musculus GN=Fn3krp PE=2 SV=2	Q8K274	1	1	1.1	1	0	0.0673435	1.05	0.11
Phosphopantothenate--cysteine ligase OS=Mus musculus GN=Ppcs PE=2 SV=1	Q8VDG5	1	1	0.9	0.8	0	0.083189	0.85	0
Sorting nexin-9 OS=Mus musculus GN=Snx9 PE=1 SV=1	Q91VH2	1	1	1.1	1.3	0	0.117851	1.2	0.04
ADP-ribosylation factor GTPase-activating protein 2 OS=Mus musculus GN=Arfgap2 PE=1 SV=1	Q99K28	1	1	0.7	0.7	0	0	0.7	0
39S ribosomal protein L43, mitochondrial OS=Mus musculus GN=Mrpl43 PE=2 SV=1	Q99N89	1	1	1.1	1	0	0.0673435	1.05	0.02
Single-stranded DNA-binding protein, mitochondrial OS=Mus musculus GN=Ssbp1 PE=2 SV=1	Q9CYR0	1	1	0.7	0.7	0	0	0.7	0
Vacuolar protein sorting-associated protein 28 homolog OS=Mus musculus GN=Vps28 PE=2 SV=1	Q9D1C8	1	1	0.8	0.8	0	0	0.8	0
39S ribosomal protein L53, mitochondrial OS=Mus musculus GN=Mrpl53 PE=2 SV=1	Q9D1H8	1	1	0.8	0.8	0	0	0.8	0
Splicing factor 3A subunit 3 OS=Mus musculus GN=Sf3a3 PE=2 SV=2	Q9D554	1	1	0.8	0.8	0	0	0.8	0
Kelch-like protein 40 OS=Mus musculus GN=Klhl40 PE=2 SV=1	Q9D783	1	1	1.8	1.6	0	0.083189	1.7	0
Complex III assembly factor LYRM7 OS=Mus musculus GN=Lyrm7 PE=2 SV=2	Q9DA03	1	1	0.9	0.9	0	0	0.9	0.13
Acid ceramidase OS=Mus musculus GN=Asah1 PE=1 SV=1	Q9WV54	1	1	1.2	1	0	0.128565	1.1	0.49
Heterogeneous nuclear ribonucleoprotein D-like OS=Mus musculus GN=Hnrpdl PE=1 SV=1	Q9Z130	1	1	0.6	0.7	0	0.108786	0.65	0.00066
Galectin-12 OS=Mus musculus GN=Lgals12 PE=1 SV=2	Q91VD1	1	1	1.6	1.7	0	0.042855	1.65	0
Translation initiation factor IF-3, mitochondrial OS=Mus musculus GN=Mtif3 PE=1 SV=1	Q9CZD5	1	1	0.9	0.8	0	0.083189	0.85	0.0022
Interferon regulatory factor 3 OS=Mus musculus GN=Irf3 PE=1 SV=1	P70671	1	1	1	0.9	0	0.0744323	0.95	0.17
Cluster of Ras-related protein Rab-9A OS=Mus musculus GN=Rab9a PE=1 SV=1 (Q9R0M6)	Q9R0M6	1	1	1.1	1.2	0	0.0614875	1.15	0.00037
Proteasome-associated protein ECM29 homolog OS=Mus musculus GN=Ecm29 PE=1 SV=3	Q6PDI5	1	1	1.4	1.2	0	0.108786	1.3	0.006
BCL2/adenovirus E1B 19 kDa protein-interacting protein 3 OS=Mus musculus GN=Bnip3 PE=1 SV=1	O55003	1	1	1.7	1.6	0	0.042855	1.65	0
Phosphorylase b kinase regulatory subunit beta OS=Mus musculus GN=Phkb PE=1 SV=1	Q7TSH2	1	1	1.8	2.3	0	0.172465	2.05	0.021
Cluster of Acyl-CoA desaturase 1 OS=Mus musculus GN=Scd1 PE=1 SV=2 (P13516)	P13516	1	1	1.3	1.4	0	0.0523783	1.35	0
Receptor expression-enhancing protein 5 OS=Mus musculus GN=Reep5 PE=1 SV=1	Q60870	1	1	1.5	2	0	0.202031	1.75	< 0.0001
Cluster of F-box-like/WD repeat-containing protein TBL1X OS=Mus musculus GN=Tbl1x PE=2 SV=2 (Q9QXE7)	Q9QXE7	1	1	0.7	0.7	0	0	0.7	0.016
Ras-related protein R-Ras2 OS=Mus musculus GN=Rras2 PE=1 SV=1	P62071	1	1	1.6	1.3	0	0.146298	1.45	0
Trinucleotide repeat-containing gene 6B protein OS=Mus musculus GN=Tnrc6b PE=2 SV=2	Q8BKI2	1	1	0.9	0.7	0	0.176777	0.8	0.009
Cluster of Fatty aldehyde dehydrogenase OS=Mus musculus GN=Aldh3a2 PE=2 SV=2 (P47740)	P47740	1	1	2	2	0	0	2	0.00035
Papilin OS=Mus musculus GN=Papln PE=2 SV=2	Q9EPX2	1	1	1.1	1	0	0.0673435	1.05	0.51
Cluster of Receptor-type tyrosine-protein phosphatase delta OS=Mus musculus GN=Ptprd PE=1 SV=3 (Q64487)	Q64487	1	1	1.1	0.8	0	0.223297	0.95	0.77
Intersectin-2 OS=Mus musculus GN=Itsn2 PE=1 SV=2	Q9Z0R6	1	1	0.9	0.8	0	0.083189	0.85	0.12
AP-3 complex subunit delta-1 OS=Mus musculus GN=Ap3d1 PE=1 SV=1	O54774	1	1	1.2	1.7	0	0.24383	1.45	0.059
Syntaxin-7 OS=Mus musculus GN=Stx7 PE=1 SV=3	O70439	1	1	0.9	0.9	0	0	0.9	0
Delta-aminolevulinic acid dehydratase OS=Mus musculus GN=Alad PE=1 SV=1	P10518	1	1	1	1	0	0	1	0.23
NEDD8 OS=Mus musculus GN=Nedd8 PE=1 SV=2	P29595	1	1	0.6	0.7	0	0.108786	0.65	0.00088
Ectonucleoside triphosphate diphosphohydrolase 1 OS=Mus musculus GN=Entpd1 PE=2 SV=1	P55772	1	1	1.4	1.4	0	0	1.4	0
Actin-related protein 2/3 complex subunit 4 OS=Mus musculus GN=Arpc4 PE=1 SV=3	P59999	1	1	1.3	1.2	0	0.0565685	1.25	0.0014
60S ribosomal protein L27 OS=Mus musculus GN=Rpl27 PE=2 SV=2	P61358	1	1	1.4	1.5	0	0.048766	1.45	0
Myosin-binding protein H OS=Mus musculus GN=Mybph PE=1 SV=2	P70402	1	1	1	1.1	0	0.0673435	1.05	0.15
PDZ and LIM domain protein 7 OS=Mus musculus GN=Pdlim7 PE=2 SV=1	Q3TJD7	1	1	1	0.8	0	0.157135	0.9	0.052
Cluster of Trans-Golgi network integral membrane protein 1 OS=Mus musculus GN=Tgoln1 PE=1 SV=1 (Q62313)	Q62313	1	1	1	0.8	0	0.157135	0.9	0.42
Endoglin OS=Mus musculus GN=Eng PE=1 SV=2	Q63961	1	1	1.3	1.5	0	0.101015	1.4	0.00017
Zinc-alpha-2-glycoprotein OS=Mus musculus GN=Azgp1 PE=1 SV=2	Q64726	1	1	0.8	0.8	0	0	0.8	0.00013
Arf-GAP with coiled-coil, ANK repeat and PH domain-containing protein 2 OS=Mus musculus GN=Acap2 PE=1 SV=2	Q6ZQK5	1	1	1.1	0.5	0	0.53033	0.8	0.46
Ubiquitin thioesterase OTUB1 OS=Mus musculus GN=Otub1 PE=1 SV=2	Q7TQI3	1	1	0.9	0.8	0	0.083189	0.85	0.034
28S ribosomal protein S26, mitochondrial OS=Mus musculus GN=Mrps26 PE=2 SV=1	Q80ZS3	1	1	1.2	1.3	0	0.0565685	1.25	0.00028
Ubiquinone biosynthesis protein COQ4 homolog, mitochondrial OS=Mus musculus GN=Coq4 PE=2 SV=1	Q8BGB8	1	1	1.3	1.2	0	0.0565685	1.25	0
Small glutamine-rich tetratricopeptide repeat-containing protein alpha OS=Mus musculus GN=Sgta PE=1 SV=2	Q8BJU0	1	1	0.6	0.5	0	0.128565	0.55	0
Eukaryotic translation initiation factor 2A OS=Mus musculus GN=Eif2a PE=2 SV=2	Q8BJW6	1	1	1.2	1.2	0	0	1.2	0.0014
E3 UFM1-protein ligase 1 OS=Mus musculus GN=Ufl1 PE=1 SV=2	Q8CCJ3	1	1	1.2	1.1	0	0.0614875	1.15	0.025
Protein arginine N-methyltransferase 5 OS=Mus musculus GN=Prmt5 PE=1 SV=3	Q8CIG8	1	1	0.9	0.9	0	0	0.9	0.029
Dimethylaniline monooxygenase [N-oxide-forming] 2 OS=Mus musculus GN=Fmo2 PE=1 SV=3	Q8K2I3	1	1	2.5	2	0	0.157135	2.25	0.0017
Paraspeckle component 1 OS=Mus musculus GN=Pspc1 PE=1 SV=1	Q8R326	1	1	0.7	0.7	0	0	0.7	0.00049
TAR DNA-binding protein 43 OS=Mus musculus GN=Tardbp PE=1 SV=1	Q921F2	1	1	0.7	0.7	0	0	0.7	0
Glutamyl-tRNA(Gln) amidotransferase subunit A, mitochondrial OS=Mus musculus GN=Qrsl1 PE=2 SV=1	Q9CZN8	1	1	1.3	1.2	0	0.0565685	1.25	0.00039
Parathymosin OS=Mus musculus GN=Ptms PE=2 SV=3	Q9D0J8	1	1	0.5	0.6	0	0.128565	0.55	0
NADH dehydrogenase [ubiquinone] 1 alpha subcomplex assembly factor 4 OS=Mus musculus GN=Ndufaf4 PE=2 SV=1	Q9D1H6	1	1	1.7	1.8	0	0.0404061	1.75	0
Cysteine and histidine-rich domain-containing protein 1 OS=Mus musculus GN=Chordc1 PE=1 SV=1	Q9D1P4	1	1	0.9	0.9	0	0	0.9	0.23
28S ribosomal protein S9, mitochondrial OS=Mus musculus GN=Mrps9 PE=1 SV=3	Q9D7N3	1	1	1.3	1.4	0	0.0523783	1.35	0
m7GpppX diphosphatase OS=Mus musculus GN=Dcps PE=1 SV=1	Q9DAR7	1	1	0.9	0.7	0	0.176777	0.8	0.0015
Eukaryotic translation initiation factor 3 subunit F OS=Mus musculus GN=Eif3f PE=1 SV=2	Q9DCH4	1	1	0.9	0.8	0	0.083189	0.85	0.0049
39S ribosomal protein L46, mitochondrial OS=Mus musculus GN=Mrpl46 PE=2 SV=1	Q9EQI8	1	1	1	1.1	0	0.0673435	1.05	0.089
MAGUK p55 subfamily member 6 OS=Mus musculus GN=Mpp6 PE=1 SV=1	Q9JLB0	1	1	1.2	1.4	0	0.108786	1.3	0.0023
Copper chaperone for superoxide dismutase OS=Mus musculus GN=Ccs PE=1 SV=1	Q9WU84	1	1	0.8	0.9	0	0.083189	0.85	0.0008
Coronin-1C OS=Mus musculus GN=Coro1c PE=1 SV=2	Q9WUM4	1	1	1.5	1.3	0	0.101015	1.4	0.0015
Peptidyl-prolyl cis-trans isomerase FKBP9 OS=Mus musculus GN=Fkbp9 PE=1 SV=1	Q9Z247	1	1	0.7	0.8	0	0.0942809	0.75	0
Band 4.1-like protein 1 OS=Mus musculus GN=Epb41l1 PE=1 SV=2	Q9Z2H5	1	1	0.9	0.8	0	0.083189	0.85	0.1
Proline synthase co-transcribed bacterial homolog protein OS=Mus musculus GN=Prosc PE=1 SV=1	Q9Z2Y8	1	1	0.8	0.7	0	0.0942809	0.75	0.0018
Cluster of Voltage-dependent L-type calcium channel subunit beta-2 OS=Mus musculus GN=Cacnb2 PE=2 SV=1 (Q8CC27)	Q8CC27	1	1	1.2	1.2	0	0	1.2	0.41
Sorting nexin-3 OS=Mus musculus GN=Snx3 PE=1 SV=3	O70492	1	1	0.6	0.7	0	0.108786	0.65	0
Lysosomal alpha-glucosidase OS=Mus musculus GN=Gaa PE=1 SV=2	P70699	1	1	0.9	0.7	0	0.176777	0.8	0.025
SEC23-interacting protein OS=Mus musculus GN=Sec23ip PE=1 SV=2	Q6NZC7	1	1	0.9	1	0	0.0744323	0.95	0.6
Ribosome-recycling factor, mitochondrial OS=Mus musculus GN=Mrrf PE=1 SV=1	Q9D6S7	1	1	0.7	0.8	0	0.0942809	0.75	0.0018
60S ribosomal protein L32 OS=Mus musculus GN=Rpl32 PE=2 SV=2	P62911	1	1	1.3	1.1	0	0.117851	1.2	0.0065
Ribulose-phosphate 3-epimerase OS=Mus musculus GN=Rpe PE=2 SV=1	Q8VEE0	1	1	0.6	0.5	0	0.128565	0.55	0
Cap-specific mRNA (nucleoside-2'-O-)-methyltransferase 1 OS=Mus musculus GN=Ftsjd2 PE=1 SV=1	Q9DBC3	1	1	1.1	0.9	0	0.141421	1	0.92
Cluster of Histone deacetylase 1 OS=Mus musculus GN=Hdac1 PE=1 SV=1 (O09106)	O09106	1	1	0.9	1.1	0	0.141421	1	0.75
Troponin C, slow skeletal and cardiac muscles OS=Mus musculus GN=Tnnc1 PE=2 SV=1	P19123	1	1	1.6	1.7	0	0.042855	1.65	0
Cytochrome c oxidase subunit 7C, mitochondrial OS=Mus musculus GN=Cox7c PE=1 SV=1	P17665	1	1	1.2	1.1	0	0.0614875	1.15	0
FACT complex subunit SPT16 OS=Mus musculus GN=Supt16h PE=1 SV=2	Q920B9	1	1	1.1	1.5	0	0.217571	1.3	0.05
Cluster of Nuclear factor 1 A-type OS=Mus musculus GN=Nfia PE=1 SV=1 (Q02780)	Q02780 [2]	No Values	1	No Values	1	#DIV/0!	#DIV/0!	1	0.32
Mitochondrial import receptor subunit TOM20 homolog OS=Mus musculus GN=Tomm20 PE=1 SV=1	Q9DCC8	1	1	1.3	1.5	0	0.101015	1.4	0.00049
Transmembrane protease serine 13 OS=Mus musculus GN=Tmprss13 PE=2 SV=2	Q5U405	1	1	0.4	0.5	0	0.157135	0.45	0.00078
Formin-like protein 1 OS=Mus musculus GN=Fmnl1 PE=1 SV=1	Q9JL26	1	1	2	1.8	0	0.0744323	1.9	0.05
Oxysterol-binding protein-related protein 9 OS=Mus musculus GN=Osbpl9 PE=1 SV=1	A2A8Z1	1	1	1.1	1.1	0	0	1.1	0.41
Lysosome membrane protein 2 OS=Mus musculus GN=Scarb2 PE=1 SV=3	O35114	1	1	1.5	1.6	0	0.0456198	1.55	0.012
Guanylate cyclase soluble subunit beta-1 OS=Mus musculus GN=Gucy1b3 PE=2 SV=1	O54865	1	1	0.9	1	0	0.0744323	0.95	0.96
Macrophage-capping protein OS=Mus musculus GN=Capg PE=1 SV=2	P24452	1	1	0.9	1	0	0.0744323	0.95	0.33
Cation-dependent mannose-6-phosphate receptor OS=Mus musculus GN=M6pr PE=1 SV=1	P24668	1	1	1	1.2	0	0.128565	1.1	0.69
Ras-related protein Rab-5C OS=Mus musculus GN=Rab5c PE=1 SV=2	P35278	1	1	2	1.9	0	0.0362619	1.95	0
Inosine-5'-monophosphate dehydrogenase 1 OS=Mus musculus GN=Impdh1 PE=2 SV=2	P50096	1	1	1.2	1.2	0	0	1.2	0.00051
Neutral amino acid transporter B(0) OS=Mus musculus GN=Slc1a5 PE=2 SV=2	P51912	1	1	1.6	1.3	0	0.146298	1.45	0.00014
COP9 signalosome complex subunit 2 OS=Mus musculus GN=Cops2 PE=1 SV=1	P61202	1	1	0.9	0.9	0	0	0.9	0.012
Thymidylate kinase OS=Mus musculus GN=Dtymk PE=2 SV=2	P97930	1	1	1	1.1	0	0.0673435	1.05	0.33
FAD-dependent oxidoreductase domain-containing protein 1 OS=Mus musculus GN=Foxred1 PE=2 SV=1	Q3TQB2	1	1	1.4	1.3	0	0.0523783	1.35	0.00078
Extended synaptotagmin-2 OS=Mus musculus GN=Esyt2 PE=1 SV=1	Q3TZZ7	1	1	1.2	1.5	0	0.157135	1.35	0.00029
Rho GTPase-activating protein 1 OS=Mus musculus GN=Arhgap1 PE=1 SV=1	Q5FWK3	1	1	1.3	1.3	0	0	1.3	0
Cystatin-B OS=Mus musculus GN=Cstb PE=1 SV=1	Q62426	1	1	0.6	0.8	0	0.202031	0.7	0.00027
Synaptic vesicle membrane protein VAT-1 homolog OS=Mus musculus GN=Vat1 PE=1 SV=3	Q62465	1	1	1.2	1.2	0	0	1.2	0.0013
SWI/SNF complex subunit SMARCC2 OS=Mus musculus GN=Smarcc2 PE=1 SV=2	Q6PDG5	1	1	0.9	0.8	0	0.083189	0.85	0.014
2-aminoethanethiol dioxygenase OS=Mus musculus GN=Ado PE=1 SV=2	Q6PDY2	1	1	1.1	1	0	0.0673435	1.05	0.59
Exocyst complex component 8 OS=Mus musculus GN=Exoc8 PE=1 SV=1	Q6PGF7	1	1	1	1.2	0	0.128565	1.1	0.78
Tubulin polymerization-promoting protein OS=Mus musculus GN=Tppp PE=1 SV=1	Q7TQD2	1	1	0.8	0.8	0	0	0.8	0
Ubiquitin-associated protein 2-like OS=Mus musculus GN=Ubap2l PE=1 SV=1	Q80X50	1	1	0.7	0.7	0	0	0.7	0.00026
Aspartate--tRNA ligase, mitochondrial OS=Mus musculus GN=Dars2 PE=2 SV=1	Q8BIP0	1	1	1.1	1.2	0	0.0614875	1.15	0.0088
mTERF domain-containing protein 3, mitochondrial OS=Mus musculus GN=Mterfd3 PE=1 SV=1	Q8BKY8	1	1	1.1	1.1	0	0	1.1	0.6
Sulfhydryl oxidase 1 OS=Mus musculus GN=Qsox1 PE=1 SV=1	Q8BND5	1	1	1.4	1.4	0	0	1.4	0.00091
RNA-binding protein 14 OS=Mus musculus GN=Rbm14 PE=1 SV=1	Q8C2Q3	1	1	0.8	0.9	0	0.083189	0.85	0.069
Trafficking protein particle complex subunit 12 OS=Mus musculus GN=Trappc12 PE=1 SV=2	Q8K2L8	1	1	1.1	1	0	0.0673435	1.05	0.22
Carboxymethylenebutenolidase homolog OS=Mus musculus GN=Cmbl PE=2 SV=1	Q8R1G2	1	1	0.8	0.8	0	0	0.8	0.0003
Aspartoacylase OS=Mus musculus GN=Aspa PE=1 SV=2	Q8R3P0	1	1	1.1	1.2	0	0.0614875	1.15	0.036
Coiled-coil domain-containing protein 58 OS=Mus musculus GN=Ccdc58 PE=2 SV=1	Q8R3Q6	1	1	0.6	0.6	0	0	0.6	0
39S ribosomal protein L18, mitochondrial OS=Mus musculus GN=Mrpl18 PE=2 SV=1	Q9CQL5	1	1	1	1.1	0	0.0673435	1.05	0.04
Vacuolar protein sorting-associated protein VTA1 homolog OS=Mus musculus GN=Vta1 PE=1 SV=1	Q9CR26	1	1	0.9	0.8	0	0.083189	0.85	0.012
COP9 signalosome complex subunit 7a OS=Mus musculus GN=Cops7a PE=1 SV=2	Q9CZ04	1	1	0.7	1	0	0.249567	0.85	0.018
Copper homeostasis protein cutC homolog OS=Mus musculus GN=Cutc PE=2 SV=1	Q9D8X1	1	1	0.9	0.8	0	0.083189	0.85	0.003
C-Myc-binding protein OS=Mus musculus GN=Mycbp PE=2 SV=4	Q9EQS3	1	1	0.6	0.5	0	0.128565	0.55	0
Synaptosomal-associated protein 29 OS=Mus musculus GN=Snap29 PE=1 SV=1	Q9ERB0	1	1	0.6	0.7	0	0.108786	0.65	0.00067
NADH dehydrogenase [ubiquinone] 1 alpha subcomplex assembly factor 3 OS=Mus musculus GN=Ndufaf3 PE=2 SV=1	Q9JKL4	1	1	1.2	1	0	0.128565	1.1	0.64
Actin-related protein 2/3 complex subunit 1A OS=Mus musculus GN=Arpc1a PE=1 SV=1	Q9R0Q6	1	1	1.4	1.2	0	0.108786	1.3	0.00094
Sorting nexin-1 OS=Mus musculus GN=Snx1 PE=1 SV=1	Q9WV80	1	1	0.9	0.8	0	0.083189	0.85	0.0014
Nck-associated protein 1 OS=Mus musculus GN=Nckap1 PE=1 SV=2	P28660	1	1	1.5	1.2	0	0.157135	1.35	0.006
Peptidyl-prolyl cis-trans isomerase FKBP2 OS=Mus musculus GN=Fkbp2 PE=1 SV=1	P45878	1	1	0.6	0.7	0	0.108786	0.65	0.00049
Nardilysin OS=Mus musculus GN=Nrd1 PE=1 SV=1	Q8BHG1	1	1	1.1	1.1	0	0	1.1	0.093
La-related protein 4 OS=Mus musculus GN=Larp4 PE=1 SV=2	Q8BWW4	1	1	0.6	0.7	0	0.108786	0.65	0.00035
CCA tRNA nucleotidyltransferase 1, mitochondrial OS=Mus musculus GN=Trnt1 PE=2 SV=1	Q8K1J6	1	1	1.3	1.3	0	0	1.3	0.048
Aminoacyl tRNA synthase complex-interacting multifunctional protein 2 OS=Mus musculus GN=Aimp2 PE=1 SV=2	Q8R010	1	1	1.1	1	0	0.0673435	1.05	0.95
60S ribosomal protein L19 OS=Mus musculus GN=Rpl19 PE=1 SV=1	P84099	1	1	1.5	1.6	0	0.0456198	1.55	0.00035
N-alpha-acetyltransferase 38, NatC auxiliary subunit OS=Mus musculus GN=Naa38 PE=3 SV=3	Q6ZWM4	1	1	0.6	0.6	0	0	0.6	0
Cytochrome P450 2E1 OS=Mus musculus GN=Cyp2e1 PE=1 SV=1	Q05421	1	1	2	1.5	0	0.202031	1.75	0.0039
Zinc finger CCCH domain-containing protein 18 OS=Mus musculus GN=Zc3h18 PE=1 SV=1	Q0P678	1	1	0.8	0.9	0	0.083189	0.85	0.12
Ran-specific GTPase-activating protein OS=Mus musculus GN=Ranbp1 PE=1 SV=2	P34022	1	1	0.6	0.6	0	0	0.6	0
Aspartoacylase-2 OS=Mus musculus GN=Acy3 PE=1 SV=1	Q91XE4	1	1	1.1	0.8	0	0.223297	0.95	0.34
Coiled-coil domain-containing protein 25 OS=Mus musculus GN=Ccdc25 PE=1 SV=1	Q78PG9	1	1	0.7	0.9	0	0.176777	0.8	0.12
Succinate dehydrogenase assembly factor 2, mitochondrial OS=Mus musculus GN=Sdhaf2 PE=2 SV=1	Q8C6I2	1	1	0.3	0.4	0	0.202031	0.35	< 0.0001
Epimerase family protein SDR39U1 OS=Mus musculus GN=Sdr39u1 PE=1 SV=1	Q5M8N4	1	1	2	1.7	0	0.114666	1.85	0
Dipeptidyl peptidase 4 OS=Mus musculus GN=Dpp4 PE=1 SV=3	P28843	1	1	1	0.9	0	0.0744323	0.95	0.46
Cluster of Histone H2A.x OS=Mus musculus GN=H2afx PE=1 SV=2 (P27661)	P27661 [9]	1	No Values	8.1	No Values	#DIV/0!	#DIV/0!	8.1	0.32
Frataxin, mitochondrial OS=Mus musculus GN=Fxn PE=1 SV=1	O35943	1	1	0.7	0.7	0	0	0.7	0
COP9 signalosome complex subunit 6 OS=Mus musculus GN=Cops6 PE=1 SV=1	O88545	1	1	0.8	1	0	0.157135	0.9	0.1
Complement component C9 OS=Mus musculus GN=C9 PE=1 SV=2	P06683	1	1	1.8	1.8	0	0	1.8	0.00078
60S ribosomal protein L27a OS=Mus musculus GN=Rpl27a PE=2 SV=5	P14115	1	1	1.2	1.2	0	0	1.2	0
2',3'-cyclic-nucleotide 3'-phosphodiesterase OS=Mus musculus GN=Cnp PE=1 SV=3	P16330	1	1	1.4	1.7	0	0.136859	1.55	0
Porphobilinogen deaminase OS=Mus musculus GN=Hmbs PE=2 SV=2	P22907	1	1	0.9	0.8	0	0.083189	0.85	0.0015
Inosine-5'-monophosphate dehydrogenase 2 OS=Mus musculus GN=Impdh2 PE=1 SV=2	P24547	1	1	0.9	1.3	0	0.25713	1.1	0.02
Tyrosine-protein phosphatase non-receptor type 1 OS=Mus musculus GN=Ptpn1 PE=1 SV=2	P35821	1	1	1	1	0	0	1	0.82
Adenylosuccinate synthetase isozyme 2 OS=Mus musculus GN=Adss PE=1 SV=2	P46664	1	1	0.9	1.1	0	0.141421	1	0.71
UV excision repair protein RAD23 homolog A OS=Mus musculus GN=Rad23a PE=1 SV=2	P54726	1	1	0.6	0.7	0	0.108786	0.65	0
Probable ATP-dependent RNA helicase DDX6 OS=Mus musculus GN=Ddx6 PE=2 SV=1	P54823	1	1	1.3	1.3	0	0	1.3	0
40S ribosomal protein S14 OS=Mus musculus GN=Rps14 PE=2 SV=3	P62264	1	1	1.3	1.2	0	0.0565685	1.25	0
AP-2 complex subunit mu OS=Mus musculus GN=Ap2m1 PE=1 SV=1	P84091	1	1	1.7	1.5	0	0.0883883	1.6	0.00016
Flotillin-2 OS=Mus musculus GN=Flot2 PE=1 SV=2	Q60634	1	1	1.1	1	0	0.0673435	1.05	0.27
Protein FAM63B OS=Mus musculus GN=Fam63b PE=1 SV=1	Q6PDI6	1	1	0.9	0.9	0	0	0.9	0.0023
Microtubule-associated protein RP/EB family member 3 OS=Mus musculus GN=Mapre3 PE=1 SV=1	Q6PER3	1	1	0.8	0.8	0	0	0.8	0.0012
Formin-binding protein 1 OS=Mus musculus GN=Fnbp1 PE=1 SV=2	Q80TY0	1	1	0.7	0.7	0	0	0.7	0.00049
Ankyrin repeat and FYVE domain-containing protein 1 OS=Mus musculus GN=Ankfy1 PE=2 SV=2	Q810B6	1	1	1.4	1	0	0.235702	1.2	0.41
[Pyruvate dehydrogenase [lipoamide]] kinase isozyme 1, mitochondrial OS=Mus musculus GN=Pdk1 PE=2 SV=2	Q8BFP9	1	1	0.8	1.1	0	0.223297	0.95	0.29
MAGUK p55 subfamily member 7 OS=Mus musculus GN=Mpp7 PE=2 SV=2	Q8BVD5	1	1	1.6	1.2	0	0.202031	1.4	0.012
Torsin-1A-interacting protein 2 OS=Mus musculus GN=Tor1aip2 PE=1 SV=1	Q8BYU6	1	1	0.7	0.7	0	0	0.7	0.00021
Phosphoglucomutase-like protein 5 OS=Mus musculus GN=Pgm5 PE=1 SV=2	Q8BZF8	1	1	1.4	1.4	0	0	1.4	0.00028
Elongation factor Tu GTP-binding domain-containing protein 1 OS=Mus musculus GN=Eftud1 PE=2 SV=1	Q8C0D5	1	1	1	1	0	0	1	0.95
mRNA export factor OS=Mus musculus GN=Rae1 PE=1 SV=1	Q8C570	1	1	0.9	0.8	0	0.083189	0.85	0.011
Protein SCO2 homolog, mitochondrial OS=Mus musculus GN=Sco2 PE=2 SV=1	Q8VCL2	1	1	1.6	2	0	0.157135	1.8	0.00013
Protein FAM114A2 OS=Mus musculus GN=Fam114a2 PE=1 SV=2	Q8VE88	1	1	1	0.8	0	0.157135	0.9	0.17
Cysteine-rich with EGF-like domain protein 1 OS=Mus musculus GN=Creld1 PE=2 SV=1	Q91XD7	1	1	0.9	1	0	0.0744323	0.95	0.088
Golgi reassembly-stacking protein 2 OS=Mus musculus GN=Gorasp2 PE=1 SV=3	Q99JX3	1	1	0.7	0.9	0	0.176777	0.8	0.00014
Non-POU domain-containing octamer-binding protein OS=Mus musculus GN=Nono PE=1 SV=3	Q99K48	1	1	1.3	1.2	0	0.0565685	1.25	0.00016
Clathrin interactor 1 OS=Mus musculus GN=Clint1 PE=1 SV=2	Q99KN9	1	1	0.6	0.8	0	0.202031	0.7	0.00053
Density-regulated protein OS=Mus musculus GN=Denr PE=2 SV=1	Q9CQJ6	1	1	0.6	0.5	0	0.128565	0.55	0
26S proteasome non-ATPase regulatory subunit 9 OS=Mus musculus GN=Psmd9 PE=1 SV=1	Q9CR00	1	1	0.7	0.6	0	0.108786	0.65	0
Cytosolic 5'-nucleotidase 3A OS=Mus musculus GN=Nt5c3a PE=1 SV=4	Q9D020	1	1	1.3	1.1	0	0.117851	1.2	0.017
UPF0552 protein C15orf38 homolog OS=Mus musculus PE=2 SV=1	Q9D0A3	1	1	0.6	0.6	0	0	0.6	0
Uncharacterized aarF domain-containing protein kinase 1 OS=Mus musculus GN=Adck1 PE=2 SV=1	Q9D0L4	1	1	1.9	1.5	0	0.166378	1.7	0.00038
39S ribosomal protein L2, mitochondrial OS=Mus musculus GN=Mrpl2 PE=2 SV=1	Q9D773	1	1	1.1	1.2	0	0.0614875	1.15	0.017
Armadillo repeat-containing protein 1 OS=Mus musculus GN=Armc1 PE=2 SV=1	Q9D7A8	1	1	1.1	1.1	0	0	1.1	0.0067
Sterol 26-hydroxylase, mitochondrial OS=Mus musculus GN=Cyp27a1 PE=1 SV=1	Q9DBG1	1	1	1.5	1.7	0	0.0883883	1.6	0
Protein phosphatase inhibitor 2 OS=Mus musculus GN=Ppp1r2 PE=1 SV=3	Q9DCL8	1	1	0.8	0.6	0	0.202031	0.7	0.00067
Retinol dehydrogenase 14 OS=Mus musculus GN=Rdh14 PE=1 SV=1	Q9ERI6	1	1	1.4	1.4	0	0	1.4	0
Cluster of Ubiquitin carboxyl-terminal hydrolase isozyme L3 OS=Mus musculus GN=Uchl3 PE=1 SV=2 (Q9JKB1)	Q9JKB1	1	1	0.8	0.8	0	0	0.8	0.12
Dermatopontin OS=Mus musculus GN=Dpt PE=2 SV=1	Q9QZZ6	1	1	0.9	1	0	0.0744323	0.95	0.05
Solute carrier family 12 member 7 OS=Mus musculus GN=Slc12a7 PE=1 SV=1	Q9WVL3	1	1	1.4	1.6	0	0.0942809	1.5	0.0065
Diacylglycerol O-acyltransferase 1 OS=Mus musculus GN=Dgat1 PE=1 SV=1	Q9Z2A7	1	1	1.7	2.1	0	0.148865	1.9	0
Eukaryotic translation initiation factor 3 subunit D OS=Mus musculus GN=Eif3d PE=1 SV=2	O70194	1	1	1.3	1.1	0	0.117851	1.2	0.18
Histone H1.0 OS=Mus musculus GN=H1f0 PE=2 SV=4	P10922	1	1	4.9	5.2	0	0.0420063	5.05	0
Glycosylphosphatidylinositol-anchored high density lipoprotein-binding protein 1 OS=Mus musculus GN=Gpihbp1 PE=1 SV=1	Q9D1N2	1	1	1.5	1.5	0	0	1.5	0
Niban-like protein 1 OS=Mus musculus GN=Fam129b PE=1 SV=2	Q8R1F1	1	1	1.4	1.5	0	0.048766	1.45	0.0039
Prolyl endopeptidase OS=Mus musculus GN=Prep PE=2 SV=1	Q9QUR6	1	1	0.9	0.9	0	0	0.9	0.11
Mitochondrial import inner membrane translocase subunit Tim10 B OS=Mus musculus GN=Timm10b PE=2 SV=1	Q9WV96	1	1	0.7	0.7	0	0	0.7	0
CapZ-interacting protein OS=Mus musculus GN=Rcsd1 PE=2 SV=1	Q3UZA1	1	1	0.8	1	0	0.157135	0.9	0.51
Neural Wiskott-Aldrich syndrome protein OS=Mus musculus GN=Wasl PE=1 SV=1	Q91YD9	1	1	0.7	0.8	0	0.0942809	0.75	0.0031
Protein LAP2 OS=Mus musculus GN=Erbb2ip PE=1 SV=3	Q80TH2	1	1	0.6	1	0	0.353553	0.8	0.56
Cluster of Nucleolysin TIAR OS=Mus musculus GN=Tial1 PE=2 SV=1 (P70318)	P70318	1	1	0.7	0.8	0	0.0942809	0.75	0.00088
Ubiquitin-conjugating enzyme E2 Z OS=Mus musculus GN=Ube2z PE=1 SV=2	Q3UE37	1	1	0.8	0.9	0	0.083189	0.85	0.021
Luc7-like protein 3 OS=Mus musculus GN=Luc7l3 PE=1 SV=1	Q5SUF2	1	1	0.8	0.8	0	0	0.8	0.021
Histone H2A.Z OS=Mus musculus GN=H2afz PE=1 SV=2	P0C0S6	1	1	2.2	2.1	0	0.0328887	2.15	0
Disabled homolog 2-interacting protein OS=Mus musculus GN=Dab2ip PE=1 SV=1	Q3UHC7	1	1	0.7	1.1	0	0.31427	0.9	0.15
60S ribosomal protein L24 OS=Mus musculus GN=Rpl24 PE=2 SV=2	Q8BP67	1	1	1.3	1.4	0	0.0523783	1.35	0.0022
Serine/threonine-protein phosphatase 6 catalytic subunit OS=Mus musculus GN=Ppp6c PE=2 SV=1	Q9CQR6	1	1	1.3	1.1	0	0.117851	1.2	0.064
Beta-2-microglobulin OS=Mus musculus GN=B2m PE=1 SV=2	P01887	1	1	0.7	0.7	0	0	0.7	0.00012
Cytochrome c oxidase copper chaperone OS=Mus musculus GN=Cox17 PE=2 SV=2	P56394	1	1	0.5	0.6	0	0.128565	0.55	0
Cluster of Ig kappa chain V-VI region NQ6-8.3.1 OS=Mus musculus PE=4 SV=1 (P04943)	P04943	1	1	1	1.1	0	0.0673435	1.05	0.65
Histone H1.1 OS=Mus musculus GN=Hist1h1a PE=1 SV=2	P43275	1	1	4.3	0.7	0	1.01823	2.5	0.078
Trafficking protein particle complex subunit 3 OS=Mus musculus GN=Trappc3 PE=1 SV=1	O55013	1	1	0.9	0.9	0	0	0.9	0.029
Choline/ethanolamine kinase OS=Mus musculus GN=Chkb PE=1 SV=3	O55229	1	1	0.8	1.1	0	0.223297	0.95	0.12
Phosphatidylinositol-glycan-specific phospholipase D OS=Mus musculus GN=Gpld1 PE=1 SV=1	O70362	1	1	0.9	0.9	0	0	0.9	0.14
Uridine 5'-monophosphate synthase OS=Mus musculus GN=Umps PE=2 SV=3	P13439	1	1	1	1.1	0	0.0673435	1.05	0.34
Cluster of Polypyrimidine tract-binding protein 1 OS=Mus musculus GN=Ptbp1 PE=1 SV=2 (P17225)	P17225	1	1	1.2	1.2	0	0	1.2	0.14
26S proteasome non-ATPase regulatory subunit 7 OS=Mus musculus GN=Psmd7 PE=1 SV=2	P26516	1	1	0.7	0.8	0	0.0942809	0.75	0
Fibulin-2 OS=Mus musculus GN=Fbln2 PE=1 SV=2	P37889	1	1	1.5	1.1	0	0.217571	1.3	0.0039
Transcriptional activator protein Pur-alpha OS=Mus musculus GN=Pura PE=1 SV=1	P42669	1	1	0.6	0.7	0	0.108786	0.65	0.00078
Crk-like protein OS=Mus musculus GN=Crkl PE=1 SV=2	P47941	1	1	0.6	0.6	0	0	0.6	0
Inositol polyphosphate 1-phosphatase OS=Mus musculus GN=Inpp1 PE=1 SV=2	P49442	1	1	0.9	0.8	0	0.083189	0.85	0.21
Cluster of Ras-related protein Rab-6B OS=Mus musculus GN=Rab6b PE=1 SV=1 (P61294)	P61294	1	1	1	1.1	0	0.0673435	1.05	0.42
Small nuclear ribonucleoprotein Sm D2 OS=Mus musculus GN=Snrpd2 PE=1 SV=1	P62317	1	1	1	1	0	0	1	0.71
Coxsackievirus and adenovirus receptor homolog OS=Mus musculus GN=Cxadr PE=1 SV=1	P97792	1	1	1	1.1	0	0.0673435	1.05	0.53
Alanyl-tRNA editing protein Aarsd1 OS=Mus musculus GN=Aarsd1 PE=1 SV=2	Q3THG9	1	1	0.8	0.9	0	0.083189	0.85	0.00011
AMP deaminase 1 OS=Mus musculus GN=Ampd1 PE=2 SV=1	Q3V1D3	1	1	1.8	1.6	0	0.083189	1.7	0.00016
Extracellular matrix protein 1 OS=Mus musculus GN=Ecm1 PE=1 SV=2	Q61508	1	1	0.8	0.7	0	0.0942809	0.75	0.00049
Programmed cell death protein 4 OS=Mus musculus GN=Pdcd4 PE=1 SV=1	Q61823	1	1	0.6	0.7	0	0.108786	0.65	0.00038
Transforming growth factor beta-1-induced transcript 1 protein OS=Mus musculus GN=Tgfb1i1 PE=1 SV=2	Q62219	1	1	1	1.5	0	0.282843	1.25	0.25
Cleavage and polyadenylation specificity factor subunit 6 OS=Mus musculus GN=Cpsf6 PE=1 SV=1	Q6NVF9	1	1	0.9	0.8	0	0.083189	0.85	0.053
SUN domain-containing protein 2 OS=Mus musculus GN=Sun2 PE=1 SV=3	Q8BJS4	1	1	1.8	1.7	0	0.0404061	1.75	0.0017
Isoaspartyl peptidase/L-asparaginase OS=Mus musculus GN=Asrgl1 PE=1 SV=1	Q8C0M9	1	1	1	0.8	0	0.157135	0.9	0.085
E3 ubiquitin-protein ligase NEDD4-like OS=Mus musculus GN=Nedd4l PE=1 SV=2	Q8CFI0	1	1	0.9	0.8	0	0.083189	0.85	0.11
Hydroxymethylglutaryl-CoA synthase, cytoplasmic OS=Mus musculus GN=Hmgcs1 PE=1 SV=1	Q8JZK9	1	1	0.9	0.9	0	0	0.9	0.0058
DDB1- and CUL4-associated factor 8 OS=Mus musculus GN=Dcaf8 PE=1 SV=1	Q8N7N5	1	1	1	0.9	0	0.0744323	0.95	0.028
Pyridoxine-5'-phosphate oxidase OS=Mus musculus GN=Pnpo PE=1 SV=1	Q91XF0	1	1	0.6	0.7	0	0.108786	0.65	0
AFG3-like protein 1 OS=Mus musculus GN=Afg3l1 PE=2 SV=2	Q920A7	1	1	1.1	1.3	0	0.117851	1.2	0.004
Golgin subfamily A member 2 OS=Mus musculus GN=Golga2 PE=1 SV=3	Q921M4	1	1	0.9	0.7	0	0.176777	0.8	0
Mannose-6-phosphate isomerase OS=Mus musculus GN=Mpi PE=2 SV=1	Q924M7	1	1	1	0.9	0	0.0744323	0.95	0.18
Sideroflexin-5 OS=Mus musculus GN=Sfxn5 PE=1 SV=2	Q925N0	1	1	2.1	3.4	0	0.334269	2.75	< 0.0001
ER membrane protein complex subunit 2 OS=Mus musculus GN=Emc2 PE=2 SV=1	Q9CRD2	1	1	1.9	1.3	0	0.265165	1.6	0.00035
Coiled-coil domain-containing protein 47 OS=Mus musculus GN=Ccdc47 PE=2 SV=2	Q9D024	1	1	0.9	1.2	0	0.202031	1.05	0.37
Coiled-coil domain-containing protein 124 OS=Mus musculus GN=Ccdc124 PE=2 SV=1	Q9D8X2	1	1	0.7	0.7	0	0	0.7	0
Syntaxin-12 OS=Mus musculus GN=Stx12 PE=1 SV=1	Q9ER00	1	1	1	0.9	0	0.0744323	0.95	0.5
Striatin-3 OS=Mus musculus GN=Strn3 PE=1 SV=1	Q9ERG2	1	1	0.9	0.8	0	0.083189	0.85	0.0032
General transcription factor II-I OS=Mus musculus GN=Gtf2i PE=1 SV=3	Q9ESZ8	1	1	0.9	1.1	0	0.141421	1	0.46
Heat shock protein beta-8 OS=Mus musculus GN=Hspb8 PE=1 SV=1	Q9JK92	1	1	0.7	0.9	0	0.176777	0.8	0.00084
LIM domain-containing protein 1 OS=Mus musculus GN=Limd1 PE=1 SV=2	Q9QXD8	1	1	0.8	0.7	0	0.0942809	0.75	0.0063
Vacuolar protein sorting-associated protein 29 OS=Mus musculus GN=Vps29 PE=1 SV=1	Q9QZ88	1	1	0.7	0.8	0	0.0942809	0.75	0.0002
Deleted in malignant brain tumors 1 protein OS=Mus musculus GN=Dmbt1 PE=1 SV=2	Q60997	1	1	0.2	0.3	0	0.282843	0.25	0.00035
Selenide, water dikinase 1 OS=Mus musculus GN=Sephs1 PE=2 SV=1	Q8BH69	1	1	0.9	1	0	0.0744323	0.95	0.82
Cluster of 6-phosphofructo-2-kinase/fructose-2,6-bisphosphatase 1 OS=Mus musculus GN=Pfkfb1 PE=2 SV=2 (P70266)	P70266	1	1	1.3	1.2	0	0.0565685	1.25	0.0017
Membrane-associated progesterone receptor component 2 OS=Mus musculus GN=Pgrmc2 PE=1 SV=2	Q80UU9	1	1	1.2	1.4	0	0.108786	1.3	0
Mitochondrial import inner membrane translocase subunit TIM16 OS=Mus musculus GN=Pam16 PE=2 SV=1	Q9CQV1	1	1	1.7	1.5	0	0.0883883	1.6	0
Golgin subfamily A member 5 OS=Mus musculus GN=Golga5 PE=1 SV=2	Q9QYE6	1	1	0.9	1.2	0	0.202031	1.05	0.12
Beta-glucuronidase OS=Mus musculus GN=Gusb PE=2 SV=2	P12265	1	1	0.8	0.9	0	0.083189	0.85	0.46
Isoamyl acetate-hydrolyzing esterase 1 homolog OS=Mus musculus GN=Iah1 PE=2 SV=1	Q9DB29	1	1	1.1	1.1	0	0	1.1	0.17
RNA-binding protein 8A OS=Mus musculus GN=Rbm8a PE=1 SV=3	Q9CWZ3	1	1	0.7	0.7	0	0	0.7	0
Lipopolysaccharide-responsive and beige-like anchor protein OS=Mus musculus GN=Lrba PE=1 SV=1	Q9ESE1	1	1	1.3	1.2	0	0.0565685	1.25	0.021
Cluster of Pantothenate kinase 1 OS=Mus musculus GN=Pank1 PE=1 SV=1 (Q8K4K6)	Q8K4K6	1	1	1	1.3	0	0.184463	1.15	0.093
Heterogeneous nuclear ribonucleoprotein D0 OS=Mus musculus GN=Hnrnpd PE=1 SV=2	Q60668	1	1	0.6	0.6	0	0	0.6	0
Teneurin-4 OS=Mus musculus GN=Tenm4 PE=1 SV=2	Q3UHK6	1	1	0.7	0.9	0	0.176777	0.8	0.13
Transferrin receptor protein 1 OS=Mus musculus GN=Tfrc PE=1 SV=1	Q62351	1	1	1.5	1.3	0	0.101015	1.4	0.028
Protein FAM162A OS=Mus musculus GN=Fam162a PE=2 SV=1	Q9D6U8	1	1	2.9	2	0	0.259754	2.45	< 0.0001
Transcription factor BTF3 homolog 4 OS=Mus musculus GN=Btf3l4 PE=2 SV=1	Q9CQH7	1	1	0.5	0.4	0	0.157135	0.45	0
UPF0369 protein C6orf57 homolog OS=Mus musculus PE=2 SV=2	Q8BTE0	1	1	0.7	0.7	0	0	0.7	0.00021
39S ribosomal protein L22, mitochondrial OS=Mus musculus GN=Mrpl22 PE=2 SV=1	Q8BU88	1	1	1.3	1.3	0	0	1.3	0.093
Selenide, water dikinase 2 OS=Mus musculus GN=Sephs2 PE=1 SV=3	P97364	1	1	0.8	0.8	0	0	0.8	0
Charged multivesicular body protein 3 OS=Mus musculus GN=Chmp3 PE=1 SV=3	Q9CQ10	1	1	0.8	0.8	0	0	0.8	0.0027
Nucleolar RNA helicase 2 OS=Mus musculus GN=Ddx21 PE=1 SV=3	Q9JIK5	1	1	0.9	1.3	0	0.25713	1.1	0.25
60S ribosomal protein L36 OS=Mus musculus GN=Rpl36 PE=2 SV=2	P47964	1	1	0.9	1	0	0.0744323	0.95	0.5
Junctophilin-1 OS=Mus musculus GN=Jph1 PE=1 SV=1	Q9ET80	1	1	1.6	2.3	0	0.253833	1.95	0.021
Vacuolar protein sorting-associated protein 11 homolog OS=Mus musculus GN=Vps11 PE=1 SV=3	Q91W86	1	1	1.2	1.3	0	0.0565685	1.25	0.043
NEDD8 ultimate buster 1 OS=Mus musculus GN=Nub1 PE=1 SV=2	P54729	1	1	0.8	1.1	0	0.223297	0.95	0.46
Dual specificity protein phosphatase 3 OS=Mus musculus GN=Dusp3 PE=1 SV=1	Q9D7X3	1	1	1	1	0	0	1	0.67
60S ribosomal protein L21 OS=Mus musculus GN=Rpl21 PE=2 SV=3	O09167	1	1	0.9	0.9	0	0	0.9	0.019
Septin-10 OS=Mus musculus GN=Sept10 PE=2 SV=1	Q8C650	1	1	0.6	1.1	0	0.415945	0.85	0.75
2-amino-3-ketobutyrate coenzyme A ligase, mitochondrial OS=Mus musculus GN=Gcat PE=1 SV=2	O88986	1	1	1	0.9	0	0.0744323	0.95	0.34
WASH complex subunit strumpellin OS=Mus musculus GN=Kiaa0196 PE=2 SV=2	Q8C2E7	1	1	1.6	1	0	0.326357	1.3	0.83
Cluster of Homeobox protein cut-like 1 OS=Mus musculus GN=Cux1 PE=1 SV=3 (P53564)	P53564	1	1	0.8	0.4	0	0.471405	0.6	0.13
Granzyme B(G,H) OS=Mus musculus GN=Gzmb PE=1 SV=1	P04187	1	1	0.8	0.5	0	0.326357	0.65	0.021
Glycylpeptide N-tetradecanoyltransferase 2 OS=Mus musculus GN=Nmt2 PE=1 SV=1	O70311	1	1	1.1	1.3	0	0.117851	1.2	0.1
Properdin OS=Mus musculus GN=Cfp PE=2 SV=2	P11680	1	1	0.6	0.5	0	0.128565	0.55	0
Protein-L-isoaspartate(D-aspartate) O-methyltransferase OS=Mus musculus GN=Pcmt1 PE=1 SV=3	P23506	1	1	0.6	0.6	0	0	0.6	0
DNA-(apurinic or apyrimidinic site) lyase OS=Mus musculus GN=Apex1 PE=1 SV=2	P28352	1	1	1.1	1.3	0	0.117851	1.2	0.0077
Vitronectin OS=Mus musculus GN=Vtn PE=1 SV=2	P29788	1	1	2.2	2	0	0.0673435	2.1	0.00016
Protein phosphatase 1B OS=Mus musculus GN=Ppm1b PE=2 SV=1	P36993	1	1	0.8	0.8	0	0	0.8	0.00044
Ribonuclease UK114 OS=Mus musculus GN=Hrsp12 PE=1 SV=3	P52760	1	1	0.7	0.5	0	0.235702	0.6	< 0.0001
[Protein ADP-ribosylarginine] hydrolase OS=Mus musculus GN=Adprh PE=2 SV=1	P54923	1	1	0.8	1	0	0.157135	0.9	0.033
40S ribosomal protein S8 OS=Mus musculus GN=Rps8 PE=1 SV=2	P62242	1	1	1.4	1.4	0	0	1.4	0
Cluster of Hippocalcin-like protein 1 OS=Mus musculus GN=Hpcal1 PE=2 SV=2 (P62748)	P62748	1	1	0.9	0.8	0	0.083189	0.85	0.003
Eukaryotic translation initiation factor 4E OS=Mus musculus GN=Eif4e PE=1 SV=1	P63073	1	1	0.8	0.9	0	0.083189	0.85	0.00094
[truncated: 1,215 more rows]
