# Supplementary material for: Comparative Proteome Analysis of Brown Adipose Tissue in Obese C57BL/6J Mice Using iTRAQ-Coupled 2D LC-MS/MS
Source: PLoS One. 2015 Mar 6;10(3):e0119350. doi: 10.1371/journal.pone.0119350 (PMC4352050; doi:10.1371/journal.pone.0119350)
Supplement: S2 Dataset — (XLSX) [file pone.0119350.s005.xlsx]

## Sheet: Quantitative Peptides Report 
S2 Dataset.Scaffold reports for peptides in BAT identified by iTRAQ coupled with 2D LC-MS/MS.					ND,Normal diet group (control group)			HFD,High-fat diet group
Protein Name & Symbol	Accession Numbers	Valid	Exclusive	Sequence	Prob	Modifications	Mascot Ion Score	Mascot Identity Score	Mascot Delta Ion Score	Quant 1(ND)	Quant 5(ND)	Quant 2(HFD)	Quant 6(HFD)	+1H	+2H	+3H	+4H	Other Proteins
Serum albumin OS=Mus musculus GN=Alb PE=1 SV=3	P07724	TRUE	TRUE	aADkDTcFSTEGPNLVTR	0.98	iTRAQ4plex (+144), iTRAQ4plex (+144), Carbamidomethyl (+57)	31.13	34.1414	31.13	1.013	0.9839	0.5652	0.5573	0	7	74	29
Serum albumin OS=Mus musculus GN=Alb PE=1 SV=3	P07724	TRUE	TRUE	aETFTFHSDIcTLPEk	1	iTRAQ4plex (+144), Carbamidomethyl (+57), iTRAQ4plex (+144)	47.59	31.9811	36.39	1.042	1.025	0.5495	0.5352	0	9	76	63
Serum albumin OS=Mus musculus GN=Alb PE=1 SV=3	P07724	TRUE	TRUE	aETFTFHSDIcTLPEkEk	1	iTRAQ4plex (+144), Carbamidomethyl (+57), iTRAQ4plex (+144), iTRAQ4plex (+144)	85.49	33.6211	85.49	0.7785	0.7637	0.7352	0.718	0	3	11	22
Serum albumin OS=Mus musculus GN=Alb PE=1 SV=3	P07724	TRUE	TRUE	aHcLSEVEHDTMPADLPAIAADFVEDQEVck	1	iTRAQ4plex (+144), Carbamidomethyl (+57), Carbamidomethyl (+57), iTRAQ4plex (+144)	84.66	25	84.66	0.8878	0.9781	0.6446	0.5606	0	0	0	3
Serum albumin OS=Mus musculus GN=Alb PE=1 SV=3	P07724	TRUE	TRUE	aLVSSVR	0.9	iTRAQ4plex (+144)	30.48	33.6436	18.01	1.069	1.042	0.5131	0.5262	0	68	0	0
Serum albumin OS=Mus musculus GN=Alb PE=1 SV=3	P07724	TRUE	TRUE	aPQVSTPTLVEAAR	1	iTRAQ4plex (+144)	39.71	31.6967	39.71	0.9076	0.8683	0.6306	0.6315	0	92	28	1
Serum albumin OS=Mus musculus GN=Alb PE=1 SV=3	P07724	TRUE	TRUE	aTAEQLk	0.9	iTRAQ4plex (+144), iTRAQ4plex (+144)	27.71	33.6211	16.12	0.9348	0.9335	0.6122	0.5874	0	10	0	0
Serum albumin OS=Mus musculus GN=Alb PE=1 SV=3	P07724	TRUE	TRUE	ccAEANPPAcYGTVLAEFQPLVEEPk	1	Carbamidomethyl (+57), iTRAQ4plex (+144), Carbamidomethyl (+57), Carbamidomethyl (+57), iTRAQ4plex (+144)	92.49	25.6937	92.49	1.025	0.9997	0.5585	0.5409	0	13	80	69
Serum albumin OS=Mus musculus GN=Alb PE=1 SV=3	P07724	TRUE	TRUE	ccSGSLVER	1	Carbamidomethyl (+57), iTRAQ4plex (+144), Carbamidomethyl (+57)	40.73	25	40.73	1.014	0.9935	0.5642	0.5519	0	35	5	0
Serum albumin OS=Mus musculus GN=Alb PE=1 SV=3	P07724	TRUE	TRUE	ccTLPEDQR	0.99	Carbamidomethyl (+57), iTRAQ4plex (+144), Carbamidomethyl (+57)	26.26	25	26.26	1.011	0.9972	0.5663	0.5499	0	45	2	0
Serum albumin OS=Mus musculus GN=Alb PE=1 SV=3	P07724	TRUE	TRUE	cSYDEHAk	0.99	Carbamidomethyl (+57), iTRAQ4plex (+144), iTRAQ4plex (+144)	27.55	25.7403	27.55	1.124	1.11	0.5091	0.4941	0	5	144	0
Serum albumin OS=Mus musculus GN=Alb PE=1 SV=3	P07724	TRUE	TRUE	dDNPSLPPFERPEAEAMcTSFk	0.99	iTRAQ4plex (+144), Carbamidomethyl (+57), iTRAQ4plex (+144)	33.25	28.9873	33.25	0.9827	1.016	0.5824	0.5395	0	2	10	28
Serum albumin OS=Mus musculus GN=Alb PE=1 SV=3	P07724	TRUE	TRUE	dTcFSTEGPNLVTR	0.92	iTRAQ4plex (+144), Carbamidomethyl (+57)	17.32	25.0786	17.32	1.132	1.234	0.5058	0.4444	0	8	3	0
Serum albumin OS=Mus musculus GN=Alb PE=1 SV=3	P07724	TRUE	TRUE	dVFLGTFLYEYSR	1	iTRAQ4plex (+144)	44.52	28.1023	41.42	1.016	1.021	0.5634	0.5371	0	49	11	0
Serum albumin OS=Mus musculus GN=Alb PE=1 SV=3	P07724	TRUE	TRUE	dVFLGTFLyEYSR	0.88	iTRAQ4plex (+144), iTRAQ4plex (+144)	26.37	30.1912	3.93	0.7246	0.8035	0.7898	0.6825	0	0	5	0
Serum albumin OS=Mus musculus GN=Alb PE=1 SV=3	P07724	TRUE	TRUE	dVFLGTFLYEySR	0.89	iTRAQ4plex (+144), iTRAQ4plex (+144)	27.99	30.5767	0		0.7583		0.7231	0	0	3	0
Serum albumin OS=Mus musculus GN=Alb PE=1 SV=3	P07724	TRUE	TRUE	eccHGDLLEcADDR	0.97	iTRAQ4plex (+144), Carbamidomethyl (+57), Carbamidomethyl (+57), Carbamidomethyl (+57)	28.31	28.4448	28.31	0.9408	0.9394	0.6083	0.5837	0	8	41	5
Serum albumin OS=Mus musculus GN=Alb PE=1 SV=3	P07724	TRUE	TRUE	eccHGDLLEcADDRAELAk	1	iTRAQ4plex (+144), Carbamidomethyl (+57), Carbamidomethyl (+57), Carbamidomethyl (+57), iTRAQ4plex (+144)	45.4	25	45.4	0.7575	0.7924	0.7555	0.692	0	0	2	24
Serum albumin OS=Mus musculus GN=Alb PE=1 SV=3	P07724	TRUE	TRUE	eNPTTFMGHYLHEVAR	0.84	iTRAQ4plex (+144)	19.3	33.7365	19.3	0.9203	0.9151	0.6219	0.5992	0	3	26	38
Serum albumin OS=Mus musculus GN=Alb PE=1 SV=3	P07724	TRUE	TRUE	eNPTTFMGHyLHEVAR	1	iTRAQ4plex (+144), iTRAQ4plex (+144)	74.53	27.8675	74.53	0.9584	0.8594	0.5971	0.638	0	2	4	11
Serum albumin OS=Mus musculus GN=Alb PE=1 SV=3	P07724	TRUE	TRUE	eNYGELADccTk	0.95	iTRAQ4plex (+144), Carbamidomethyl (+57), Carbamidomethyl (+57), iTRAQ4plex (+144)	18.24	25	18.24	1.003	0.9441	0.5705	0.5808	0	17	58	0
Serum albumin OS=Mus musculus GN=Alb PE=1 SV=3	P07724	TRUE	TRUE	eNyGELADccTk	0.96	iTRAQ4plex (+144), iTRAQ4plex (+144), Carbamidomethyl (+57), Carbamidomethyl (+57), iTRAQ4plex (+144)	24.39	30.2979	24.39	0.9042	0.8986	0.633	0.6102	0	2	10	3
Serum albumin OS=Mus musculus GN=Alb PE=1 SV=3	P07724	TRUE	TRUE	eScLTPk	0.9	iTRAQ4plex (+144), Carbamidomethyl (+57), iTRAQ4plex (+144)	30.92	31.8949	23.06	1.147	1.363	0.4991	0.4024	0	3	0	0
Serum albumin OS=Mus musculus GN=Alb PE=1 SV=3	P07724	TRUE	TRUE	gLVLIAFSQYLQk	1	iTRAQ4plex (+144), iTRAQ4plex (+144)	55.31	30.3862	50.68	0.823	0.871	0.6954	0.6289	0	3	37	1
Serum albumin OS=Mus musculus GN=Alb PE=1 SV=3	P07724	TRUE	TRUE	hPDYSVSLLLR	1	iTRAQ4plex (+144)	31.77	32.0575	31.77	1.113	1.092	0.5142	0.502	0	2	23	0
Serum albumin OS=Mus musculus GN=Alb PE=1 SV=3	P07724	TRUE	TRUE	hPDySVSLLLR	0.95	iTRAQ4plex (+144), iTRAQ4plex (+144)	21.23	31.7926	18.45	0.8727	1.012	0.6558	0.5419	0	2	0	0
Serum albumin OS=Mus musculus GN=Alb PE=1 SV=3	P07724	TRUE	TRUE	kQTALAELVk	1	iTRAQ4plex (+144), iTRAQ4plex (+144), iTRAQ4plex (+144)	35.29	27.7159	25.12	1.052	1.023	0.5441	0.5359	0	1	24	7
Serum albumin OS=Mus musculus GN=Alb PE=1 SV=3	P07724	TRUE	TRUE	kYEATLEk	0.97	iTRAQ4plex (+144), iTRAQ4plex (+144), iTRAQ4plex (+144)	22.5	31.6997	17.55	1.037	0.9832	0.5519	0.5577	0	2	23	0
Serum albumin OS=Mus musculus GN=Alb PE=1 SV=3	P07724	TRUE	TRUE	lATDLTk	0.9	iTRAQ4plex (+144), iTRAQ4plex (+144)	39.89	33.9724	18.58	0.9085	0.9263	0.63	0.592	0	60	0	0
Serum albumin OS=Mus musculus GN=Alb PE=1 SV=3	P07724	TRUE	TRUE	lcAIPNLR	0.87	iTRAQ4plex (+144), Carbamidomethyl (+57)	15.27	32.1299	14.66	0.9795	0.8975	0.5843	0.6109	0	26	0	0
Serum albumin OS=Mus musculus GN=Alb PE=1 SV=3	P07724	TRUE	TRUE	lcAIPNLRENYGELADccTk	0.99	iTRAQ4plex (+144), Carbamidomethyl (+57), Carbamidomethyl (+57), Carbamidomethyl (+57), iTRAQ4plex (+144)	21.15	31.4302	21.15		0.5431		1.01	0	0	0	1
Serum albumin OS=Mus musculus GN=Alb PE=1 SV=3	P07724	TRUE	TRUE	lGEYGFQNAILVR	0.99	iTRAQ4plex (+144)	32.7	31.8639	27.25	0.9399	0.9081	0.6089	0.6039	0	10	0	0
Serum albumin OS=Mus musculus GN=Alb PE=1 SV=3	P07724	TRUE	TRUE	lGEyGFQNAILVR	0.99	iTRAQ4plex (+144), iTRAQ4plex (+144)	23.63	31.6967	23.63		0.8579		0.6392	0	0	1	0
Serum albumin OS=Mus musculus GN=Alb PE=1 SV=3	P07724	TRUE	TRUE	lPcVEDYLSAILNR	0.93	iTRAQ4plex (+144), Carbamidomethyl (+57)	21.61	31.5715	21.61	0.8593	0.8907	0.666	0.6156	0	8	9	0
Serum albumin OS=Mus musculus GN=Alb PE=1 SV=3	P07724	TRUE	TRUE	lQTccDkPLLk	0.97	iTRAQ4plex (+144), Carbamidomethyl (+57), Carbamidomethyl (+57), iTRAQ4plex (+144), iTRAQ4plex (+144)	28.7	36.3649	22.32	0.9946	0.9478	0.5754	0.5786	0	4	30	12
Serum albumin OS=Mus musculus GN=Alb PE=1 SV=3	P07724	TRUE	TRUE	lSQTFPNADFAEITk	1	iTRAQ4plex (+144), iTRAQ4plex (+144)	51.61	35.5072	51.48	0.9454	0.9331	0.6053	0.5877	0	8	25	0
Serum albumin OS=Mus musculus GN=Alb PE=1 SV=3	P07724	TRUE	TRUE	lVQEVTDFAk	1	iTRAQ4plex (+144), iTRAQ4plex (+144)	57.89	35.7124	53.34	0.9328	0.9311	0.6135	0.589	0	53	9	0
Serum albumin OS=Mus musculus GN=Alb PE=1 SV=3	P07724	TRUE	TRUE	nEcFLQHk	0.99	iTRAQ4plex (+144), Carbamidomethyl (+57), iTRAQ4plex (+144)	43.05	30.0432	43.05	1.094	1.055	0.5232	0.5196	0	2	9	0
Serum albumin OS=Mus musculus GN=Alb PE=1 SV=3	P07724	TRUE	TRUE	nEcFLQHkDDNPSLPPFERPEAEAMcTSFk	1	iTRAQ4plex (+144), Carbamidomethyl (+57), iTRAQ4plex (+144), Carbamidomethyl (+57), iTRAQ4plex (+144)	32.08	25	32.08	0.5538	0.5029	1.033	1.09	0	0	0	1
Serum albumin OS=Mus musculus GN=Alb PE=1 SV=3	P07724	TRUE	TRUE	qEPERNEcFLQHk	0.93	iTRAQ4plex (+144), Carbamidomethyl (+57), iTRAQ4plex (+144)	18.49	28.9487	18.49	0.8641	0.8759	0.6623	0.626	0	0	0	6
Serum albumin OS=Mus musculus GN=Alb PE=1 SV=3	P07724	TRUE	TRUE	qTALAELVk	1	iTRAQ4plex (+144), iTRAQ4plex (+144)	70.41	31.9562	58.06	1.074	1.038	0.533	0.5285	0	37	3	0
Serum albumin OS=Mus musculus GN=Alb PE=1 SV=3	P07724	TRUE	TRUE	rHPDYSVSLLLR	1	iTRAQ4plex (+144)	50.07	31.7955	50.07	0.8707	0.8039	0.6573	0.6821	0	2	28	2
Serum albumin OS=Mus musculus GN=Alb PE=1 SV=3	P07724	TRUE	TRUE	rHPDySVSLLLR	0.96	iTRAQ4plex (+144), iTRAQ4plex (+144)	20.2	31.1694	20.2		0.6953		0.7886	0	0	0	1
Serum albumin OS=Mus musculus GN=Alb PE=1 SV=3	P07724	TRUE	TRUE	rPcFSALTVDETYVPk	0.92	iTRAQ4plex (+144), Carbamidomethyl (+57), iTRAQ4plex (+144)	17.64	32.9579	17.18	0.9836	0.9734	0.5819	0.5633	0	6	46	22
Serum albumin OS=Mus musculus GN=Alb PE=1 SV=3	P07724	TRUE	TRUE	rPcFSALTVDETyVPk	0.99	iTRAQ4plex (+144), Carbamidomethyl (+57), iTRAQ4plex (+144), iTRAQ4plex (+144)	22.57	30.7882	22.57	0.857	0.7617	0.6678	0.7199	0	0	0	4
Serum albumin OS=Mus musculus GN=Alb PE=1 SV=3	P07724	TRUE	TRUE	sLHTLFGDk	1	iTRAQ4plex (+144), iTRAQ4plex (+144)	53.2	32.737	45.61	1.264	1.195	0.453	0.459	0	5	25	0
Serum albumin OS=Mus musculus GN=Alb PE=1 SV=3	P07724	TRUE	TRUE	tcVADESAANcDk	1	iTRAQ4plex (+144), Carbamidomethyl (+57), Carbamidomethyl (+57), iTRAQ4plex (+144)	67.51	25	67.51	1.024	1.013	0.5587	0.5414	0	6	45	1
Serum albumin OS=Mus musculus GN=Alb PE=1 SV=3	P07724	TRUE	TRUE	tNcDLYEk	0.99	iTRAQ4plex (+144), Carbamidomethyl (+57), iTRAQ4plex (+144)	48.56	26.981	39.65	1.02	0.9516	0.5613	0.5762	0	70	7	0
Serum albumin OS=Mus musculus GN=Alb PE=1 SV=3	P07724	TRUE	TRUE	tNcDLyEk	0.99	iTRAQ4plex (+144), Carbamidomethyl (+57), iTRAQ4plex (+144), iTRAQ4plex (+144)	33.34	30.1452	31.34	0.9556		0.5989		0	0	1	0
Serum albumin OS=Mus musculus GN=Alb PE=1 SV=3	P07724	TRUE	TRUE	tPVSEHVTk	1	iTRAQ4plex (+144), iTRAQ4plex (+144)	30.14	32.0871	27.71	1.07	1.066	0.5348	0.5146	0	6	17	0
Serum albumin OS=Mus musculus GN=Alb PE=1 SV=3	P07724	TRUE	TRUE	tVMDDFAQFLDTcck	1	iTRAQ4plex (+144), Carbamidomethyl (+57), Carbamidomethyl (+57), iTRAQ4plex (+144)	65.82	28.1954	65.82	0.9831	0.985	0.5822	0.5567	0	40	98	0
Serum albumin OS=Mus musculus GN=Alb PE=1 SV=3	P07724	TRUE	TRUE	vcLLHEk	0.9	iTRAQ4plex (+144), Carbamidomethyl (+57), iTRAQ4plex (+144)	20.37	32.222	18.36	0.9949	0.9666	0.5752	0.5673	0	8	39	0
Serum albumin OS=Mus musculus GN=Alb PE=1 SV=3	P07724	TRUE	TRUE	vNkEccHGDLLEcADDRAELAk	1	iTRAQ4plex (+144), iTRAQ4plex (+144), Carbamidomethyl (+57), Carbamidomethyl (+57), Carbamidomethyl (+57), iTRAQ4plex (+144)	38.92	26.2325	38.92	1.049		0.5455		0	0	0	1
Serum albumin OS=Mus musculus GN=Alb PE=1 SV=3	P07724	TRUE	TRUE	yEATLEk	0.9	iTRAQ4plex (+144), iTRAQ4plex (+144)	40.25	32.0412	30.13	1.086	1.025	0.5271	0.5348	0	11	0	0
Serum albumin OS=Mus musculus GN=Alb PE=1 SV=3	P07724	TRUE	TRUE	yEATLEk	0.9	iTRAQ4plex (+144), iTRAQ4plex (+144), iTRAQ4plex (+144)	21.84	31.9562	15.82		0.8642		0.6345	0	0	1	0
Serum albumin OS=Mus musculus GN=Alb PE=1 SV=3	P07724	TRUE	TRUE	yMcENQATISSk	0.99	iTRAQ4plex (+144), Carbamidomethyl (+57), iTRAQ4plex (+144)	33.8	30.6296	33.8	0.9827	0.9528	0.5824	0.5755	0	27	42	0
Serum albumin OS=Mus musculus GN=Alb PE=1 SV=3	P07724	TRUE	TRUE	yMcENQATISSk	1	iTRAQ4plex (+144), iTRAQ4plex (+144), Carbamidomethyl (+57), iTRAQ4plex (+144)	66.86	27.4663	61.06	0.9242	0.8861	0.6193	0.6188	0	2	5	5
Serum albumin OS=Mus musculus GN=Alb PE=1 SV=3	P07724	TRUE	TRUE	yNDLGEQHFk	0.92	iTRAQ4plex (+144), iTRAQ4plex (+144)	14.88	29.8453	14.88	1.007	0.9912	0.5681	0.5532	0	5	57	12
Serum albumin OS=Mus musculus GN=Alb PE=1 SV=3	P07724	TRUE	TRUE	yNDLGEQHFk	0.96	iTRAQ4plex (+144), iTRAQ4plex (+144), iTRAQ4plex (+144)	22.69	31.5229	22.69	1.002	0.953	0.5714	0.5754	0	0	1	4
Aconitate hydratase, mitochondrial OS=Mus musculus GN=Aco2 PE=1 SV=1	Q99KI0	TRUE	TRUE	aGSALNR	0.9	iTRAQ4plex (+144)	27.33	32.7646	11.24	0.9956	1.019	1.273	1.24	0	9	0	0
Aconitate hydratase, mitochondrial OS=Mus musculus GN=Aco2 PE=1 SV=1	Q99KI0	TRUE	TRUE	akDINQEVYNFLATAGAk	1	iTRAQ4plex (+144), iTRAQ4plex (+144), iTRAQ4plex (+144)	46.38	30.6744	40.31	0.744	0.7511	1.703	1.682	0	1	0	8
Aconitate hydratase, mitochondrial OS=Mus musculus GN=Aco2 PE=1 SV=1	Q99KI0	TRUE	TRUE	cTTDHISAAGPWLk	0.97	Carbamidomethyl (+57), iTRAQ4plex (+144), iTRAQ4plex (+144)	21.27	29.5617	21.27	1.043	1.012	1.215	1.248	0	2	20	9
Aconitate hydratase, mitochondrial OS=Mus musculus GN=Aco2 PE=1 SV=1	Q99KI0	TRUE	TRUE	dFAPGkPLk	0.99	iTRAQ4plex (+144), iTRAQ4plex (+144), iTRAQ4plex (+144)	25.32	31.7056	25.32	1.079	1.036	1.175	1.22	0	7	63	1
Aconitate hydratase, mitochondrial OS=Mus musculus GN=Aco2 PE=1 SV=1	Q99KI0	TRUE	TRUE	dGYAQILR	0.99	iTRAQ4plex (+144)	28.73	36.7403	20.19	0.9952	0.9859	1.273	1.281	0	29	0	0
Aconitate hydratase, mitochondrial OS=Mus musculus GN=Aco2 PE=1 SV=1	Q99KI0	TRUE	TRUE	dHLVPDPGcQYDQVIEINLNELkPHINGPFTPDLAHPVADVGTVAEk	0.94	iTRAQ4plex (+144), Carbamidomethyl (+57), iTRAQ4plex (+144), iTRAQ4plex (+144)	14.93	25	14.93		1.068		1.183	0	0	0	0
Aconitate hydratase, mitochondrial OS=Mus musculus GN=Aco2 PE=1 SV=1	Q99KI0	TRUE	TRUE	dINQEVYNFLATAGAk	0.98	iTRAQ4plex (+144), iTRAQ4plex (+144)	131.39	30.2036	129.17	1.005	1.023	1.261	1.235	0	7	63	15
Aconitate hydratase, mitochondrial OS=Mus musculus GN=Aco2 PE=1 SV=1	Q99KI0	TRUE	TRUE	dINQEVyNFLATAGAk	0.97	iTRAQ4plex (+144), iTRAQ4plex (+144), iTRAQ4plex (+144)	29.65	36.6398	23.97	0.906	0.9285	1.399	1.361	0	3	20	32
Aconitate hydratase, mitochondrial OS=Mus musculus GN=Aco2 PE=1 SV=1	Q99KI0	TRUE	TRUE	dLEDLQILIk	0.86	iTRAQ4plex (+144), iTRAQ4plex (+144)	22.68	31.8127	18.6	1.09	1.096	1.163	1.153	0	15	39	0
Aconitate hydratase, mitochondrial OS=Mus musculus GN=Aco2 PE=1 SV=1	Q99KI0	TRUE	TRUE	dVGGIVLANAcGPcIGQWDR	1	iTRAQ4plex (+144), Carbamidomethyl (+57), Carbamidomethyl (+57)	68.04	26.7943	68.04	1.016	0.9511	1.246	1.328	0	48	68	7
Aconitate hydratase, mitochondrial OS=Mus musculus GN=Aco2 PE=1 SV=1	Q99KI0	TRUE	TRUE	eGWPLDIR	0.99	iTRAQ4plex (+144)	47.11	30.9061	23.8	0.941	1.07	1.347	1.181	0	3	0	0
Aconitate hydratase, mitochondrial OS=Mus musculus GN=Aco2 PE=1 SV=1	Q99KI0	TRUE	TRUE	eHAALEPR	0.99	iTRAQ4plex (+144)	36.13	32.2994	30.24	1.049	1.072	1.208	1.178	0	10	19	0
Aconitate hydratase, mitochondrial OS=Mus musculus GN=Aco2 PE=1 SV=1	Q99KI0	TRUE	TRUE	fkLEAPDADELPR	1	iTRAQ4plex (+144), iTRAQ4plex (+144)	29.71	31.3513	29.71	0.9678	0.9584	1.309	1.318	0	0	30	3
Aconitate hydratase, mitochondrial OS=Mus musculus GN=Aco2 PE=1 SV=1	Q99KI0	TRUE	TRUE	fNPETDFLTGk	0.84	iTRAQ4plex (+144), iTRAQ4plex (+144)	12.34	30.8422	12.34	1.021	1.065	1.242	1.187	0	5	15	0
Aconitate hydratase, mitochondrial OS=Mus musculus GN=Aco2 PE=1 SV=1	Q99KI0	TRUE	TRUE	gHLDNISNNLLIGAINIENGk	0.99	iTRAQ4plex (+144), iTRAQ4plex (+144)	32.17	30.0389	32.17	1.05	1.019	1.207	1.24	0	7	81	105
Aconitate hydratase, mitochondrial OS=Mus musculus GN=Aco2 PE=1 SV=1	Q99KI0	TRUE	TRUE	hPNGTQETILLNHTFNETQIEWFR	1	iTRAQ4plex (+144)	38.04	27.5051	38.04	1.06	1.003	1.196	1.26	0	2	0	49
Aconitate hydratase, mitochondrial OS=Mus musculus GN=Aco2 PE=1 SV=1	Q99KI0	TRUE	TRUE	iHETNLk	0.9	iTRAQ4plex (+144), iTRAQ4plex (+144)	42.77	32.1431	26.09	1.192	1.149	1.063	1.1	0	3	1	0
Aconitate hydratase, mitochondrial OS=Mus musculus GN=Aco2 PE=1 SV=1	Q99KI0	TRUE	TRUE	iVYGHLDDPANQEIER	1	iTRAQ4plex (+144)	34.86	27.6864	34.86	1.011	1.01	1.253	1.251	0	14	47	13
Aconitate hydratase, mitochondrial OS=Mus musculus GN=Aco2 PE=1 SV=1	Q99KI0	TRUE	TRUE	iVyGHLDDPANQEIER	1	iTRAQ4plex (+144), iTRAQ4plex (+144)	43.28	30.0561	43.28	0.934	0.9361	1.357	1.35	0	0	6	10
Aconitate hydratase, mitochondrial OS=Mus musculus GN=Aco2 PE=1 SV=1	Q99KI0	TRUE	TRUE	kQGLLPLTFADPSDYNk	1	iTRAQ4plex (+144), iTRAQ4plex (+144), iTRAQ4plex (+144)	63.93	30.4689	63.93	0.8947		1.416		0	0	1	0
Aconitate hydratase, mitochondrial OS=Mus musculus GN=Aco2 PE=1 SV=1	Q99KI0	TRUE	TRUE	kQGLLPLTFADPSDyNk	1	iTRAQ4plex (+144), iTRAQ4plex (+144), iTRAQ4plex (+144), iTRAQ4plex (+144)	27.16	29.652	27.16	0.8783	0.8045	1.443	1.57	0	0	1	2
Aconitate hydratase, mitochondrial OS=Mus musculus GN=Aco2 PE=1 SV=1	Q99KI0	TRUE	TRUE	lEAPDADELPR	0.98	iTRAQ4plex (+144)	28.03	33.7014	28.03	1.096	1.089	1.156	1.16	0	54	0	0
Aconitate hydratase, mitochondrial OS=Mus musculus GN=Aco2 PE=1 SV=1	Q99KI0	TRUE	TRUE	lNRPLTLSEk	1	iTRAQ4plex (+144), iTRAQ4plex (+144)	28.71	30.1578	23.95	1.002	0.9725	1.265	1.299	0	2	17	1
Aconitate hydratase, mitochondrial OS=Mus musculus GN=Aco2 PE=1 SV=1	Q99KI0	TRUE	TRUE	lQLLEPFDk	0.99	iTRAQ4plex (+144), iTRAQ4plex (+144)	31.11	36.2408	18.15	1.322	1.072	0.9582	1.179	0	1	3	0
Aconitate hydratase, mitochondrial OS=Mus musculus GN=Aco2 PE=1 SV=1	Q99KI0	TRUE	TRUE	lQLLEPFDkWDGk	1	iTRAQ4plex (+144), iTRAQ4plex (+144), iTRAQ4plex (+144)	31.37	31.1661	31.37	0.9183	0.9298	1.38	1.359	0	6	48	22
Aconitate hydratase, mitochondrial OS=Mus musculus GN=Aco2 PE=1 SV=1	Q99KI0	TRUE	TRUE	lTGSLSGWTSPk	1	iTRAQ4plex (+144), iTRAQ4plex (+144)	42.77	31.8299	38.9	1.016	0.9794	1.247	1.29	0	6	15	0
Aconitate hydratase, mitochondrial OS=Mus musculus GN=Aco2 PE=1 SV=1	Q99KI0	TRUE	TRUE	lTIQGLk	0.9	iTRAQ4plex (+144), iTRAQ4plex (+144)	29.87	30.8743	14.27	1.038	1.04	1.221	1.215	0	30	0	0
Aconitate hydratase, mitochondrial OS=Mus musculus GN=Aco2 PE=1 SV=1	Q99KI0	TRUE	TRUE	nAVTQEFGPVPDTAR	0.96	iTRAQ4plex (+144)	21.63	28.1157	21.63	1.031	1.05	1.229	1.204	0	53	23	1
Aconitate hydratase, mitochondrial OS=Mus musculus GN=Aco2 PE=1 SV=1	Q99KI0	TRUE	TRUE	nDANPETHAFVTSPEIVTALAIAGTLk	1	iTRAQ4plex (+144), iTRAQ4plex (+144)	62.52	33.4223	62.52	0.9698	0.9639	1.307	1.311	0	3	10	80
Aconitate hydratase, mitochondrial OS=Mus musculus GN=Aco2 PE=1 SV=1	Q99KI0	TRUE	TRUE	nTIVTSYNR	0.99	iTRAQ4plex (+144)	34.51	30.4571	34.51	1.011	0.995	1.253	1.27	0	45	3	0
Aconitate hydratase, mitochondrial OS=Mus musculus GN=Aco2 PE=1 SV=1	Q99KI0	TRUE	TRUE	nTIVTSyNR	0.95	iTRAQ4plex (+144), iTRAQ4plex (+144)	18.12	32.1272	16.97	0.85	0.9481	1.491	1.333	0	3	1	0
Aconitate hydratase, mitochondrial OS=Mus musculus GN=Aco2 PE=1 SV=1	Q99KI0	TRUE	TRUE	qALAHGLk	0.98	iTRAQ4plex (+144), iTRAQ4plex (+144)	26.38	31.2548	17.74	0.9652	0.9868	1.313	1.28	0	0	7	0
Aconitate hydratase, mitochondrial OS=Mus musculus GN=Aco2 PE=1 SV=1	Q99KI0	TRUE	TRUE	qGLLPLTFADPSDYNk	1	iTRAQ4plex (+144), iTRAQ4plex (+144)	48.11	30.8099	45.14	1.034	1.041	1.226	1.213	0	17	86	27
Aconitate hydratase, mitochondrial OS=Mus musculus GN=Aco2 PE=1 SV=1	Q99KI0	TRUE	TRUE	sDFDPGQDTYQHPPk	0.98	iTRAQ4plex (+144), iTRAQ4plex (+144)	24.52	27.4273	23.56	1.004	1.021	1.262	1.237	0	2	70	4
Aconitate hydratase, mitochondrial OS=Mus musculus GN=Aco2 PE=1 SV=1	Q99KI0	TRUE	TRUE	sDFDPGQDTyQHPPk	0.99	iTRAQ4plex (+144), iTRAQ4plex (+144), iTRAQ4plex (+144)	24.17	27.7452	22.64	0.9818	0.986	1.291	1.281	0	0	7	17
Aconitate hydratase, mitochondrial OS=Mus musculus GN=Aco2 PE=1 SV=1	Q99KI0	TRUE	TRUE	sQFTITPGSEQIR	1	iTRAQ4plex (+144)	55.97	30.5423	51.15	1.014	1.011	1.25	1.25	0	41	12	0
Aconitate hydratase, mitochondrial OS=Mus musculus GN=Aco2 PE=1 SV=1	Q99KI0	TRUE	TRUE	tDIANLAEEFk	0.99	iTRAQ4plex (+144), iTRAQ4plex (+144)	29.17	31.4706	20.41	1.343	1.381	0.9437	0.9148	0	1	9	0
Aconitate hydratase, mitochondrial OS=Mus musculus GN=Aco2 PE=1 SV=1	Q99KI0	TRUE	TRUE	vAGILTVk	0.99	iTRAQ4plex (+144), iTRAQ4plex (+144)	37.62	29.4002	30.22	1.076	1.045	1.177	1.208	0	38	2	0
Aconitate hydratase, mitochondrial OS=Mus musculus GN=Aco2 PE=1 SV=1	Q99KI0	TRUE	TRUE	vAMQDATAQMAMLQFISSGLPk	1	iTRAQ4plex (+144), iTRAQ4plex (+144)	83.79	29.0795	83.79	1.103	1.125	1.149	1.123	0	1	1	0
Aconitate hydratase, mitochondrial OS=Mus musculus GN=Aco2 PE=1 SV=1	Q99KI0	TRUE	TRUE	vAMSHFEPSEYIR	1	iTRAQ4plex (+144)	54.43	27.5511	48.37	0.9647	0.993	1.314	1.272	0	3	36	0
Aconitate hydratase, mitochondrial OS=Mus musculus GN=Aco2 PE=1 SV=1	Q99KI0	TRUE	TRUE	vAMSHFEPSEyIR	1	iTRAQ4plex (+144), iTRAQ4plex (+144)	37.43	29.93	37.43	0.8444	0.8965	1.501	1.409	0	0	1	5
Aconitate hydratase, mitochondrial OS=Mus musculus GN=Aco2 PE=1 SV=1	Q99KI0	TRUE	TRUE	vAVPSTIHcDHLIEAQVGGEk	0.96	iTRAQ4plex (+144), Carbamidomethyl (+57), iTRAQ4plex (+144)	19.72	33.7107	18.16	1.045	1.036	1.213	1.219	0	7	8	63
Aconitate hydratase, mitochondrial OS=Mus musculus GN=Aco2 PE=1 SV=1	Q99KI0	TRUE	TRUE	vDVSPTSQR	0.86	iTRAQ4plex (+144)	16.68	31.1093	14.63	1.081	0.951	1.172	1.328	0	11	0	0
Aconitate hydratase, mitochondrial OS=Mus musculus GN=Aco2 PE=1 SV=1	Q99KI0	TRUE	TRUE	vGLIGScTNSSYEDMGR	1	iTRAQ4plex (+144), Carbamidomethyl (+57)	43.16	25	43.16	0.9944	0.9651	1.274	1.309	0	59	32	0
Aconitate hydratase, mitochondrial OS=Mus musculus GN=Aco2 PE=1 SV=1	Q99KI0	TRUE	TRUE	vGLIGScTNSSyEDMGR	0.9	iTRAQ4plex (+144), Carbamidomethyl (+57), iTRAQ4plex (+144)	11.93	25	11.93	0.8705	0.8735	1.456	1.446	0	4	26	4
Aconitate hydratase, mitochondrial OS=Mus musculus GN=Aco2 PE=1 SV=1	Q99KI0	TRUE	TRUE	wVVIGDENYGEGSSR	1	iTRAQ4plex (+144)	65.77	25	65.75	0.9943	0.9939	1.275	1.271	0	71	17	0
Aconitate hydratase, mitochondrial OS=Mus musculus GN=Aco2 PE=1 SV=1	Q99KI0	TRUE	TRUE	wVVIGDENyGEGSSR	1	iTRAQ4plex (+144), iTRAQ4plex (+144)	62.67	26.8842	62.67	0.9352	0.9902	1.355	1.276	0	3	11	0
Fatty acid synthase OS=Mus musculus GN=Fasn PE=1 SV=2	P19096	TRUE	TRUE	aADQYkPk	0.85	iTRAQ4plex (+144), iTRAQ4plex (+144), iTRAQ4plex (+144)	23.04	32.3274	16.56	1.147	1.128	0.4774	0.4779	0	2	2	0
Fatty acid synthase OS=Mus musculus GN=Fasn PE=1 SV=2	P19096	TRUE	TRUE	aAMLGQEDPPQHGLPR	1	iTRAQ4plex (+144)	57.72	28.9265	57.72	0.9214	0.9285	0.5943	0.5804	0	4	30	8
Fatty acid synthase OS=Mus musculus GN=Fasn PE=1 SV=2	P19096	TRUE	TRUE	acVDTALENLSTLk	1	iTRAQ4plex (+144), Carbamidomethyl (+57), iTRAQ4plex (+144)	55.82	35.9704	52.91	0.9164	0.9529	0.5976	0.5656	0	0	38	0
Fatty acid synthase OS=Mus musculus GN=Fasn PE=1 SV=2	P19096	TRUE	TRUE	aGLYGLPk	0.95	iTRAQ4plex (+144), iTRAQ4plex (+144)	21.18	32.8646	16.51	1.061	1.128	0.5161	0.4779	0	19	2	0
Fatty acid synthase OS=Mus musculus GN=Fasn PE=1 SV=2	P19096	TRUE	TRUE	aLHLVGLk	0.99	iTRAQ4plex (+144), iTRAQ4plex (+144)	50.01	28.739	24.15	1.137	0.8793	0.4817	0.6129	0	1	4	0
Fatty acid synthase OS=Mus musculus GN=Fasn PE=1 SV=2	P19096	TRUE	TRUE	aLIAEATk	0.99	iTRAQ4plex (+144), iTRAQ4plex (+144)	54.72	32.6576	39.44	1.002	0.9988	0.5465	0.5396	0	21	3	0
Fatty acid synthase OS=Mus musculus GN=Fasn PE=1 SV=2	P19096	TRUE	TRUE	aQVEDAFR	0.99	iTRAQ4plex (+144)	37.63	30.9307	37.32	1.013	1.006	0.5408	0.5359	0	22	0	0
Fatty acid synthase OS=Mus musculus GN=Fasn PE=1 SV=2	P19096	TRUE	TRUE	aTQQGLk	0.9	iTRAQ4plex (+144), iTRAQ4plex (+144)	47.67	33.5276	30.95	1.115	1.128	0.491	0.4776	0	4	0	0
Fatty acid synthase OS=Mus musculus GN=Fasn PE=1 SV=2	P19096	TRUE	TRUE	aVAHGDGDTQR	0.99	iTRAQ4plex (+144)	28.2	27.9518	28.2	1.06	1.081	0.5168	0.4987	0	0	4	0
Fatty acid synthase OS=Mus musculus GN=Fasn PE=1 SV=2	P19096	TRUE	TRUE	aVAHILGIR	1	iTRAQ4plex (+144)	33.95	32.5091	26.28	0.9971	1.006	0.5493	0.5355	0	21	23	0
Fatty acid synthase OS=Mus musculus GN=Fasn PE=1 SV=2	P19096	TRUE	TRUE	cILLSNLSNTSHAPk	1	Carbamidomethyl (+57), iTRAQ4plex (+144), iTRAQ4plex (+144)	66.44	36.053	65.36	1.013	0.9919	0.5408	0.5434	0	3	23	7
Fatty acid synthase OS=Mus musculus GN=Fasn PE=1 SV=2	P19096	TRUE	TRUE	cLAQHGR	0.9	Carbamidomethyl (+57), iTRAQ4plex (+144)	22.28	29.8811	14.44	0.9526	1.096	0.5749	0.4916	0	2	0	0
Fatty acid synthase OS=Mus musculus GN=Fasn PE=1 SV=2	P19096	TRUE	TRUE	cPAGVVPAcHNSEDTVTISGPQAAVNEFVEQLk	1	Carbamidomethyl (+57), iTRAQ4plex (+144), Carbamidomethyl (+57), iTRAQ4plex (+144)	31.1	25	31.1	0.905	0.8617	0.6051	0.6255	0	0	0	2
Fatty acid synthase OS=Mus musculus GN=Fasn PE=1 SV=2	P19096	TRUE	TRUE	dAMLENQTPELFQDVNkPk	1	iTRAQ4plex (+144), iTRAQ4plex (+144), iTRAQ4plex (+144)	35.61	29.284	35.61	1.005	0.98	0.5447	0.5499	0	0	15	22
Fatty acid synthase OS=Mus musculus GN=Fasn PE=1 SV=2	P19096	TRUE	TRUE	dcMLGMEFSGR	1	iTRAQ4plex (+144), Carbamidomethyl (+57)	37.94	25	37.94	0.9639	0.9416	0.5681	0.5724	0	26	1	0
Fatty acid synthase OS=Mus musculus GN=Fasn PE=1 SV=2	P19096	TRUE	TRUE	dGAWGAFR	0.98	iTRAQ4plex (+144)	29.2	29.6237	15.75	0.9748	0.9425	0.5618	0.5718	0	8	0	0
Fatty acid synthase OS=Mus musculus GN=Fasn PE=1 SV=2	P19096	TRUE	TRUE	dGVVkPLk	0.87	iTRAQ4plex (+144), iTRAQ4plex (+144), iTRAQ4plex (+144)	25.27	27.7815	12.86	1.089	1.105	0.503	0.4875	0	0	7	0
Fatty acid synthase OS=Mus musculus GN=Fasn PE=1 SV=2	P19096	TRUE	TRUE	dIMLATGk	0.99	iTRAQ4plex (+144), iTRAQ4plex (+144)	53.24	33.1302	42.42	0.9978	0.9885	0.5488	0.5452	0	22	0	0
Fatty acid synthase OS=Mus musculus GN=Fasn PE=1 SV=2	P19096	TRUE	TRUE	dNLEFFLTNLGk	1	iTRAQ4plex (+144), iTRAQ4plex (+144)	48.71	32.0112	48.71	1.101	1.107	0.4974	0.4866	0	33	88	0
Fatty acid synthase OS=Mus musculus GN=Fasn PE=1 SV=2	P19096	TRUE	TRUE	dPETLLGySMVGcQR	1	iTRAQ4plex (+144), iTRAQ4plex (+144), Carbamidomethyl (+57)	33.68	27.1684	33.68	0.8776	0.8994	0.624	0.5992	0	0	6	0
Fatty acid synthase OS=Mus musculus GN=Fasn PE=1 SV=2	P19096	TRUE	TRUE	dTSFEQHVLLHTGGk	1	iTRAQ4plex (+144), iTRAQ4plex (+144)	35.75	30.8707	35.75	0.9731	1.002	0.5628	0.5377	0	3	8	37
Fatty acid synthase OS=Mus musculus GN=Fasn PE=1 SV=2	P19096	TRUE	TRUE	eAcPELDYFVAFSSVScGR	1	iTRAQ4plex (+144), Carbamidomethyl (+57), Carbamidomethyl (+57)	65	25	65	0.8558	0.8436	0.6399	0.6388	0	8	31	0
Fatty acid synthase OS=Mus musculus GN=Fasn PE=1 SV=2	P19096	TRUE	TRUE	eAVLAAYWR	0.98	iTRAQ4plex (+144)	27.65	32.8937	18.18	0.9208	1.026	0.5948	0.5252	0	6	0	0
Fatty acid synthase OS=Mus musculus GN=Fasn PE=1 SV=2	P19096	TRUE	TRUE	eAVLAAyWR	0.91	iTRAQ4plex (+144), iTRAQ4plex (+144)	18.96	32.3452	15.15	0.8412	0.9019	0.651	0.5976	0	0	5	0
Fatty acid synthase OS=Mus musculus GN=Fasn PE=1 SV=2	P19096	TRUE	TRUE	eDTQVADVTTSR	1	iTRAQ4plex (+144)	52.04	27.5967	46.53	1.205	1.082	0.4544	0.4983	0	7	1	0
Fatty acid synthase OS=Mus musculus GN=Fasn PE=1 SV=2	P19096	TRUE	TRUE	eEEPEAVLPGAQPTLISAISk	1	iTRAQ4plex (+144), iTRAQ4plex (+144)	91.68	30.3383	91.64		1.067		0.505	0	1	0	0
Fatty acid synthase OS=Mus musculus GN=Fasn PE=1 SV=2	P19096	TRUE	TRUE	eGGFLLVHTVLk	0.98	iTRAQ4plex (+144), iTRAQ4plex (+144)	32.86	34.6672	24.31	0.8925	0.7858	0.6136	0.6858	0	0	3	0
Fatty acid synthase OS=Mus musculus GN=Fasn PE=1 SV=2	P19096	TRUE	TRUE	eHDLVLPMR	1	iTRAQ4plex (+144)	32.41	31.5473	32.23	1.001	1.045	0.5473	0.5155	0	2	16	0
Fatty acid synthase OS=Mus musculus GN=Fasn PE=1 SV=2	P19096	TRUE	TRUE	eLSFAAVSFYHk	1	iTRAQ4plex (+144), iTRAQ4plex (+144)	43.81	31.5746	40.62	0.9756	1.012	0.5614	0.5324	0	1	8	0
Fatty acid synthase OS=Mus musculus GN=Fasn PE=1 SV=2	P19096	TRUE	TRUE	eLSFAAVSFyHk	1	iTRAQ4plex (+144), iTRAQ4plex (+144), iTRAQ4plex (+144)	57.76	32.9203	57.64	1.095	1.044	0.5003	0.516	0	2	0	9
Fatty acid synthase OS=Mus musculus GN=Fasn PE=1 SV=2	P19096	TRUE	TRUE	eQGVTFPSGEVQEQLIcSLyQPAGLAPESLEYIEAHGTGTk	0.85	iTRAQ4plex (+144), Carbamidomethyl (+57), iTRAQ4plex (+144), iTRAQ4plex (+144)	19.92	25	0.59		0.7376		0.7307	0	0	0	0
Fatty acid synthase OS=Mus musculus GN=Fasn PE=1 SV=2	P19096	TRUE	TRUE	eQGVTFPSGEVQEQLIcSLYQPAGLAPESLEyIEAHGTGTk	0.83	iTRAQ4plex (+144), Carbamidomethyl (+57), iTRAQ4plex (+144), iTRAQ4plex (+144)	21.2	25	0.93		0.957		0.5632	0	0	0	1
Fatty acid synthase OS=Mus musculus GN=Fasn PE=1 SV=2	P19096	TRUE	TRUE	eQTAHAFVNVLTR	1	iTRAQ4plex (+144)	27.61	31.4644	26.72	0.8739	0.9122	0.6267	0.5908	0	3	12	0
Fatty acid synthase OS=Mus musculus GN=Fasn PE=1 SV=2	P19096	TRUE	TRUE	eVAALLk	0.9	iTRAQ4plex (+144), iTRAQ4plex (+144)	44.78	30.8135	28.22	1.055	1.019	0.5192	0.5289	0	19	0	0
Fatty acid synthase OS=Mus musculus GN=Fasn PE=1 SV=2	P19096	TRUE	TRUE	fDASFFGVHPk	1	iTRAQ4plex (+144), iTRAQ4plex (+144)	44.48	31.0924	42.54	1.047	1.053	0.5229	0.5119	0	0	14	2
Fatty acid synthase OS=Mus musculus GN=Fasn PE=1 SV=2	P19096	TRUE	TRUE	fDLSNNHPLGMAIFLk	1	iTRAQ4plex (+144), iTRAQ4plex (+144)	36.37	30.9934	36.37	0.7917	0.9349	0.6917	0.5765	0	0	2	0
Fatty acid synthase OS=Mus musculus GN=Fasn PE=1 SV=2	P19096	TRUE	TRUE	fPQLDDTSFANSR	0.98	iTRAQ4plex (+144)	26.41	25.302	26.41	0.8995	0.8893	0.6088	0.606	0	15	5	0
Fatty acid synthase OS=Mus musculus GN=Fasn PE=1 SV=2	P19096	TRUE	TRUE	gDLASIR	0.9	iTRAQ4plex (+144)	39.43	33.438	22	1.008	0.9578	0.5435	0.5626	0	5	0	0
Fatty acid synthase OS=Mus musculus GN=Fasn PE=1 SV=2	P19096	TRUE	TRUE	gMGLSLMR	0.93	iTRAQ4plex (+144)	26.6	32.3704	10.12	0.8943	0.9041	0.6123	0.5961	0	8	0	0
Fatty acid synthase OS=Mus musculus GN=Fasn PE=1 SV=2	P19096	TRUE	TRUE	gNAGQTNYGFANSTMER	1	iTRAQ4plex (+144)	93.8	25	93.8	0.996	0.9421	0.5499	0.572	0	14	17	0
Fatty acid synthase OS=Mus musculus GN=Fasn PE=1 SV=2	P19096	TRUE	TRUE	gNAGQTNyGFANSTMER	1	iTRAQ4plex (+144), iTRAQ4plex (+144)	45.65	27.1517	45.65	0.8887	0.8906	0.6162	0.6052	0	2	6	2
Fatty acid synthase OS=Mus musculus GN=Fasn PE=1 SV=2	P19096	TRUE	TRUE	gTNTGVWVGVSGSEASEALSR	0.98	iTRAQ4plex (+144)	29.13	28.3696	29.13	0.8172	0.6063	0.6701	0.8888	0	3	5	0
Fatty acid synthase OS=Mus musculus GN=Fasn PE=1 SV=2	P19096	TRUE	TRUE	gTPLISPHIk	1	iTRAQ4plex (+144), iTRAQ4plex (+144)	60	32.0085	54.17	0.9328	0.9988	0.5871	0.5396	0	2	4	0
Fatty acid synthase OS=Mus musculus GN=Fasn PE=1 SV=2	P19096	TRUE	TRUE	gVDLVLNSLAEEk	1	iTRAQ4plex (+144), iTRAQ4plex (+144)	50.16	31.9424	41.98	0.9031	0.8731	0.6064	0.6173	0	0	12	0
Fatty acid synthase OS=Mus musculus GN=Fasn PE=1 SV=2	P19096	TRUE	TRUE	gYDYGPQFQGIcEATLEGEQGk	1	iTRAQ4plex (+144), Carbamidomethyl (+57), iTRAQ4plex (+144)	48.68	25	48.68	0.9633	0.7815	0.5685	0.6896	0	1	1	0
Fatty acid synthase OS=Mus musculus GN=Fasn PE=1 SV=2	P19096	TRUE	TRUE	gyDYGPQFQGIcEATLEGEQGk	1	iTRAQ4plex (+144), iTRAQ4plex (+144), Carbamidomethyl (+57), iTRAQ4plex (+144)	76.72	25.7403	0	0.8027		0.6822		0	0	0	1
Fatty acid synthase OS=Mus musculus GN=Fasn PE=1 SV=2	P19096	TRUE	TRUE	gYDyGPQFQGIcEATLEGEQGk	0.99	iTRAQ4plex (+144), iTRAQ4plex (+144), Carbamidomethyl (+57), iTRAQ4plex (+144)	102.59	25	9.49	0.8843	0.9153	0.6193	0.5888	0	2	7	6
Fatty acid synthase OS=Mus musculus GN=Fasn PE=1 SV=2	P19096	TRUE	TRUE	gYTVLGVEGR	1	iTRAQ4plex (+144)	42.61	32.4204	34.97	0.9059	0.8384	0.6045	0.6428	0	21	0	0
Fatty acid synthase OS=Mus musculus GN=Fasn PE=1 SV=2	P19096	TRUE	TRUE	gyTVLGVEGR	1	iTRAQ4plex (+144), iTRAQ4plex (+144)	33.57	32.4969	30.3	0.8535	0.953	0.6417	0.5655	0	0	5	0
Fatty acid synthase OS=Mus musculus GN=Fasn PE=1 SV=2	P19096	TRUE	TRUE	hDLVMNVYR	0.93	iTRAQ4plex (+144)	15.95	30.3663	15.95	0.8899	0.9413	0.6154	0.5725	0	1	12	0
Fatty acid synthase OS=Mus musculus GN=Fasn PE=1 SV=2	P19096	TRUE	TRUE	hDLVMNVyR	1	iTRAQ4plex (+144), iTRAQ4plex (+144)	34.33	31.8977	34.33		0.7531		0.7156	0	0	1	0
Fatty acid synthase OS=Mus musculus GN=Fasn PE=1 SV=2	P19096	TRUE	TRUE	hFQLEQDkPk	0.99	iTRAQ4plex (+144), iTRAQ4plex (+144), iTRAQ4plex (+144)	30.92	31.486	30.92	1.029	0.926	0.532	0.582	0	1	1	2
Fatty acid synthase OS=Mus musculus GN=Fasn PE=1 SV=2	P19096	TRUE	TRUE	kALHLVGLk	0.94	iTRAQ4plex (+144), iTRAQ4plex (+144), iTRAQ4plex (+144)	17	25	17	0.8137	0.7913	0.6731	0.681	0	1	3	0
Fatty acid synthase OS=Mus musculus GN=Fasn PE=1 SV=2	P19096	TRUE	TRUE	kAVAHGDGDTQR	1	iTRAQ4plex (+144), iTRAQ4plex (+144)	37.97	31.5106	37.97	1.012	0.9741	0.5411	0.5533	0	0	0	2
Fatty acid synthase OS=Mus musculus GN=Fasn PE=1 SV=2	P19096	TRUE	TRUE	kLQEMSSk	0.99	iTRAQ4plex (+144), iTRAQ4plex (+144), iTRAQ4plex (+144)	48.46	32.1643	35.32	1.072	1.138	0.5108	0.4737	0	1	2	0
Fatty acid synthase OS=Mus musculus GN=Fasn PE=1 SV=2	P19096	TRUE	TRUE	lDPGSPELQQVLk	1	iTRAQ4plex (+144), iTRAQ4plex (+144)	82.93	31.7289	68.87	1.076	1.125	0.509	0.479	0	4	11	0
Fatty acid synthase OS=Mus musculus GN=Fasn PE=1 SV=2	P19096	TRUE	TRUE	lFDHPEVPTPPESASVSR	1	iTRAQ4plex (+144)	63.59	27.4741	63.59	0.9576	0.9765	0.5719	0.5519	0	1	19	6
Fatty acid synthase OS=Mus musculus GN=Fasn PE=1 SV=2	P19096	TRUE	TRUE	lGMLSPDGTcR	0.99	iTRAQ4plex (+144), Carbamidomethyl (+57)	22.28	27.356	22.28	1.013	1.062	0.5407	0.5073	0	17	1	0
Fatty acid synthase OS=Mus musculus GN=Fasn PE=1 SV=2	P19096	TRUE	TRUE	lkEDTQVADVTTSR	1	iTRAQ4plex (+144), iTRAQ4plex (+144)	64.38	31.1428	64.38	1.011	0.9725	0.5419	0.5542	0	2	15	2
Fatty acid synthase OS=Mus musculus GN=Fasn PE=1 SV=2	P19096	TRUE	TRUE	lLEASHAFEVSDTGNLIVSGk	1	iTRAQ4plex (+144), iTRAQ4plex (+144)	47.43	30.4297	47.43	1.043	1.004	0.5253	0.5369	0	1	24	43
Fatty acid synthase OS=Mus musculus GN=Fasn PE=1 SV=2	P19096	TRUE	TRUE	lLLPEDPLISGLLNSQALk	1	iTRAQ4plex (+144), iTRAQ4plex (+144)	32.78	27.5664	32.78	0.849	0.8512	0.6451	0.6331	0	2	22	0
Fatty acid synthase OS=Mus musculus GN=Fasn PE=1 SV=2	P19096	TRUE	TRUE	lQEMSSk	0.9	iTRAQ4plex (+144), iTRAQ4plex (+144)	55.93	31.8412	23.96	1.131	1.101	0.4842	0.4893	0	7	0	0
Fatty acid synthase OS=Mus musculus GN=Fasn PE=1 SV=2	P19096	TRUE	TRUE	lQTTATSR	0.99	iTRAQ4plex (+144)	39.97	33.3666	26.81	1.124	1.143	0.4874	0.4715	0	3	0	0
Fatty acid synthase OS=Mus musculus GN=Fasn PE=1 SV=2	P19096	TRUE	TRUE	lQVVDRPLPVR	0.97	iTRAQ4plex (+144)	19.91	30.5918	19.91	0.8167	0.8132	0.6706	0.6627	0	0	6	0
Fatty acid synthase OS=Mus musculus GN=Fasn PE=1 SV=2	P19096	TRUE	TRUE	lSFFFDFk	0.99	iTRAQ4plex (+144), iTRAQ4plex (+144)	39.21	32.0629	29.08	0.8839		0.6196		0	1	0	0
Fatty acid synthase OS=Mus musculus GN=Fasn PE=1 SV=2	P19096	TRUE	TRUE	lSPDAIPGk	1	iTRAQ4plex (+144), iTRAQ4plex (+144)	32.97	32.071	32.97	1.062	1.009	0.5155	0.5341	0	10	0	0
Fatty acid synthase OS=Mus musculus GN=Fasn PE=1 SV=2	P19096	TRUE	TRUE	lTQGEVYk	0.99	iTRAQ4plex (+144), iTRAQ4plex (+144)	47.87	32.3249	38.21	1.081	1.028	0.5066	0.5243	0	26	2	0
Fatty acid synthase OS=Mus musculus GN=Fasn PE=1 SV=2	P19096	TRUE	TRUE	lTQGEVyk	0.99	iTRAQ4plex (+144), iTRAQ4plex (+144), iTRAQ4plex (+144)	40.82	32.1272	35.24		0.7906		0.6817	0	2	1	0
Fatty acid synthase OS=Mus musculus GN=Fasn PE=1 SV=2	P19096	TRUE	TRUE	mTPGcEAEAEAEALcFFIk	1	iTRAQ4plex (+144), Carbamidomethyl (+57), Carbamidomethyl (+57), iTRAQ4plex (+144)	68.7	25	68.7	0.8978	0.9403	0.61	0.5731	0	1	14	0
Fatty acid synthase OS=Mus musculus GN=Fasn PE=1 SV=2	P19096	TRUE	TRUE	qAHTMDPQLR	0.99	iTRAQ4plex (+144)	24.37	29.7035	24.37	0.8837	0.7979	0.6197	0.6754	0	1	2	0
Fatty acid synthase OS=Mus musculus GN=Fasn PE=1 SV=2	P19096	TRUE	TRUE	qAPAPTAHAALPHLLHASGR	0.88	iTRAQ4plex (+144)	20.88	34.9776	20.88	0.9048	0.9536	0.6052	0.5651	0	2	1	4
Fatty acid synthase OS=Mus musculus GN=Fasn PE=1 SV=2	P19096	TRUE	TRUE	qAPLLIGSTk	1	iTRAQ4plex (+144), iTRAQ4plex (+144)	87.98	30.4218	78.09	1.01	0.9895	0.542	0.5447	0	12	3	0
Fatty acid synthase OS=Mus musculus GN=Fasn PE=1 SV=2	P19096	TRUE	TRUE	qEGVFAk	0.9	iTRAQ4plex (+144), iTRAQ4plex (+144)	45.65	32.6811	35.14	1.07	1.091	0.5118	0.494	0	21	2	0
Fatty acid synthase OS=Mus musculus GN=Fasn PE=1 SV=2	P19096	TRUE	TRUE	qFLDVEHSk	1	iTRAQ4plex (+144), iTRAQ4plex (+144)	37.66	36.468	30.55	1.062	1.051	0.5159	0.5129	0	2	16	0
Fatty acid synthase OS=Mus musculus GN=Fasn PE=1 SV=2	P19096	TRUE	TRUE	qQEQLVPTLEk	1	iTRAQ4plex (+144), iTRAQ4plex (+144)	68.92	31.8498	66.48	1.158	1.148	0.4729	0.4696	0	10	11	4
Fatty acid synthase OS=Mus musculus GN=Fasn PE=1 SV=2	P19096	TRUE	TRUE	qVQPEGPYR	1	iTRAQ4plex (+144)	37.25	30.3383	33.95	1.073	1.108	0.5105	0.4864	0	15	1	0
Fatty acid synthase OS=Mus musculus GN=Fasn PE=1 SV=2	P19096	TRUE	TRUE	rQQEQLVPTLEk	1	iTRAQ4plex (+144), iTRAQ4plex (+144)	45.54	31.0992	43.96	0.9316	0.9148	0.5879	0.5891	0	2	24	6
Fatty acid synthase OS=Mus musculus GN=Fasn PE=1 SV=2	P19096	TRUE	TRUE	rVYATILNAGTNTDGSk	0.91	iTRAQ4plex (+144), iTRAQ4plex (+144)	21.13	30.5385	21.13	0.9631	0.9335	0.5686	0.5773	0	3	34	14
Fatty acid synthase OS=Mus musculus GN=Fasn PE=1 SV=2	P19096	TRUE	TRUE	rVyATILNAGTNTDGSk	1	iTRAQ4plex (+144), iTRAQ4plex (+144), iTRAQ4plex (+144)	41.3	30.7151	39.82	0.8362	0.9105	0.655	0.5919	0	0	3	4
Fatty acid synthase OS=Mus musculus GN=Fasn PE=1 SV=2	P19096	TRUE	TRUE	sDEAVkPLGVk	0.99	iTRAQ4plex (+144), iTRAQ4plex (+144), iTRAQ4plex (+144)	26.15	30.7151	26.15	1.065	1.024	0.5142	0.5263	0	1	12	4
Fatty acid synthase OS=Mus musculus GN=Fasn PE=1 SV=2	P19096	TRUE	TRUE	sEAVVAVLLTk	1	iTRAQ4plex (+144), iTRAQ4plex (+144)	58.34	34.501	50.32	1.044	1.045	0.5246	0.5157	0	12	23	0
Fatty acid synthase OS=Mus musculus GN=Fasn PE=1 SV=2	P19096	TRUE	TRUE	sFDDSGSGYcR	1	iTRAQ4plex (+144), Carbamidomethyl (+57)	31	25	31	0.9901	1.01	0.5531	0.5334	0	24	5	0
Fatty acid synthase OS=Mus musculus GN=Fasn PE=1 SV=2	P19096	TRUE	TRUE	sFDDSGSGycR	1	iTRAQ4plex (+144), iTRAQ4plex (+144), Carbamidomethyl (+57)	29.55	25	29.55	0.8174	0.8787	0.67	0.6133	0	1	5	0
Fatty acid synthase OS=Mus musculus GN=Fasn PE=1 SV=2	P19096	TRUE	TRUE	sGEcPAALVGGINLLLkPNTSVQFMk	0.99	iTRAQ4plex (+144), Carbamidomethyl (+57), iTRAQ4plex (+144), iTRAQ4plex (+144)	24.39	27.8533	24.39	0.8119		0.6745		0	0	0	1
Fatty acid synthase OS=Mus musculus GN=Fasn PE=1 SV=2	P19096	TRUE	TRUE	sLGLSLEETPVVFENVSFHQATILPk	1	iTRAQ4plex (+144), iTRAQ4plex (+144)	58.01	33.9428	51.24	0.9918	1.018	0.5522	0.5294	0	8	15	27
Fatty acid synthase OS=Mus musculus GN=Fasn PE=1 SV=2	P19096	TRUE	TRUE	sNMGHPEPASGLAALTk	0.99	iTRAQ4plex (+144), iTRAQ4plex (+144)	54.96	30.7664	4.22	1.008	0.962	0.5431	0.5602	0	1	19	19
Fatty acid synthase OS=Mus musculus GN=Fasn PE=1 SV=2	P19096	TRUE	TRUE	sScTIIPLMk	0.97	iTRAQ4plex (+144), Carbamidomethyl (+57), iTRAQ4plex (+144)	27.56	31.9089	21.82	0.972	0.9839	0.5634	0.5478	0	8	6	0
Fatty acid synthase OS=Mus musculus GN=Fasn PE=1 SV=2	P19096	TRUE	TRUE	sYIITGGLGGFGLELAR	0.98	iTRAQ4plex (+144)	28.61	31.3862	28.53	0.688		0.796		0	0	1	0
Fatty acid synthase OS=Mus musculus GN=Fasn PE=1 SV=2	P19096	TRUE	TRUE	tDSATDTTAPk	1	iTRAQ4plex (+144), iTRAQ4plex (+144)	36.67	30.6744	36.67	1.207	1.265	0.4538	0.426	0	0	5	0
Fatty acid synthase OS=Mus musculus GN=Fasn PE=1 SV=2	P19096	TRUE	TRUE	tFcPAHk	0.85	iTRAQ4plex (+144), Carbamidomethyl (+57), iTRAQ4plex (+144)	15.39	31.7725	15.39		1.155		0.4667	0	0	1	0
Fatty acid synthase OS=Mus musculus GN=Fasn PE=1 SV=2	P19096	TRUE	TRUE	tGGTYGEDLGADYNLSQVcDGk	1	iTRAQ4plex (+144), Carbamidomethyl (+57), iTRAQ4plex (+144)	81.93	25.0106	81.93	1.046	1.013	0.5235	0.5319	0	6	35	5
Fatty acid synthase OS=Mus musculus GN=Fasn PE=1 SV=2	P19096	TRUE	TRUE	tGGTyGEDLGADYNLSQVcDGk	1	iTRAQ4plex (+144), iTRAQ4plex (+144), Carbamidomethyl (+57), iTRAQ4plex (+144)	31.83	25	20.2	0.8529	0.8637	0.6421	0.624	0	0	3	6
Fatty acid synthase OS=Mus musculus GN=Fasn PE=1 SV=2	P19096	TRUE	TRUE	tGGTYGEDLGADyNLSQVcDGk	1	iTRAQ4plex (+144), iTRAQ4plex (+144), Carbamidomethyl (+57), iTRAQ4plex (+144)	97.26	25	62.69	0.8539	0.8744	0.6414	0.6164	0	0	3	7
Fatty acid synthase OS=Mus musculus GN=Fasn PE=1 SV=2	P19096	TRUE	TRUE	tGTVALEVR	0.93	iTRAQ4plex (+144)	28.78	36.4943	18.99	0.9965	0.9947	0.5496	0.5418	0	23	1	1
Fatty acid synthase OS=Mus musculus GN=Fasn PE=1 SV=2	P19096	TRUE	TRUE	tLEAVQDLLEQGR	1	iTRAQ4plex (+144)	81.15	31.5014	69.75	1.085	1.082	0.5049	0.4979	0	52	0	0
Fatty acid synthase OS=Mus musculus GN=Fasn PE=1 SV=2	P19096	TRUE	TRUE	tLLEGSGLESIINIIHSSLAEPR	1	iTRAQ4plex (+144)	55.19	30.1157	55.19	0.9267	0.8641	0.591	0.6237	0	2	6	0
Fatty acid synthase OS=Mus musculus GN=Fasn PE=1 SV=2	P19096	TRUE	TRUE	vAASVDLITk	0.99	iTRAQ4plex (+144), iTRAQ4plex (+144)	38.21	31.3162	28.1	1.045	1.016	0.5239	0.5302	0	17	4	0
Fatty acid synthase OS=Mus musculus GN=Fasn PE=1 SV=2	P19096	TRUE	TRUE	vAEVLAGEGHLYSR	0.99	iTRAQ4plex (+144)	37.04	31.3893	24.2	0.9138	0.9483	0.5993	0.5683	0	10	45	1
Fatty acid synthase OS=Mus musculus GN=Fasn PE=1 SV=2	P19096	TRUE	TRUE	vAEVLAGEGHLySR	0.88	iTRAQ4plex (+144), iTRAQ4plex (+144)	17.77	31.5229	13.4	0.9372	0.9358	0.5844	0.5759	0	0	3	7
Fatty acid synthase OS=Mus musculus GN=Fasn PE=1 SV=2	P19096	TRUE	TRUE	vFTTVGSAEk	0.98	iTRAQ4plex (+144), iTRAQ4plex (+144)	29.11	32.0763	29.11	1.055	1.103	0.5191	0.4884	0	61	9	0
Fatty acid synthase OS=Mus musculus GN=Fasn PE=1 SV=2	P19096	TRUE	TRUE	vGDPQELNGITR	1	iTRAQ4plex (+144)	33.81	31.0072	33.81	0.9966	0.9362	0.5495	0.5757	0	15	3	0
Fatty acid synthase OS=Mus musculus GN=Fasn PE=1 SV=2	P19096	TRUE	TRUE	vLEALLPLk	0.99	iTRAQ4plex (+144), iTRAQ4plex (+144)	27.48	26.2737	22.64	0.8194	0.9152	0.6684	0.5889	0	20	0	0
Fatty acid synthase OS=Mus musculus GN=Fasn PE=1 SV=2	P19096	TRUE	TRUE	vQEVQQVSTNk	1	iTRAQ4plex (+144), iTRAQ4plex (+144)	54.86	32.0167	52.45	1.017	1.058	0.5385	0.5094	0	12	10	0
Fatty acid synthase OS=Mus musculus GN=Fasn PE=1 SV=2	P19096	TRUE	TRUE	vSDLLLSTDER	0.98	iTRAQ4plex (+144)	25.65	31.2418	25.65	0.9561	0.9329	0.5728	0.5777	0	33	0	0
Fatty acid synthase OS=Mus musculus GN=Fasn PE=1 SV=2	P19096	TRUE	TRUE	vSVHIIEGDHR	0.97	iTRAQ4plex (+144)	25.13	32.3654	25.13	1.355	1.279	0.4042	0.4213	0	1	0	5
Fatty acid synthase OS=Mus musculus GN=Fasn PE=1 SV=2	P19096	TRUE	TRUE	vTAIYIDPATHR	1	iTRAQ4plex (+144)	38.97	32.0194	37.51	1.041	0.9953	0.5263	0.5415	0	0	16	1
Fatty acid synthase OS=Mus musculus GN=Fasn PE=1 SV=2	P19096	TRUE	TRUE	vTAIyIDPATHR	1	iTRAQ4plex (+144), iTRAQ4plex (+144)	27.46	31.6197	27.46	0.9488	0.9356	0.5772	0.5761	0	0	6	5
Fatty acid synthase OS=Mus musculus GN=Fasn PE=1 SV=2	P19096	TRUE	TRUE	vYATILNAGTNTDGSk	1	iTRAQ4plex (+144), iTRAQ4plex (+144)	95.24	35.8569	95.24	0.9745	0.9783	0.562	0.5509	0	8	22	4
Fatty acid synthase OS=Mus musculus GN=Fasn PE=1 SV=2	P19096	TRUE	TRUE	vyATILNAGTNTDGSk	1	iTRAQ4plex (+144), iTRAQ4plex (+144), iTRAQ4plex (+144)	87.96	31.0483	84.11	0.905	0.8545	0.6051	0.6307	0	2	1	3
Fatty acid synthase OS=Mus musculus GN=Fasn PE=1 SV=2	P19096	TRUE	TRUE	vYLWEDPNSk	1	iTRAQ4plex (+144), iTRAQ4plex (+144)	59.74	30.6446	59.74	0.9764	1.021	0.5609	0.528	0	7	9	0
Fatty acid synthase OS=Mus musculus GN=Fasn PE=1 SV=2	P19096	TRUE	TRUE	wVSSPLk	0.9	iTRAQ4plex (+144), iTRAQ4plex (+144)	39.11	32.8713	21.76	1.099	1.008	0.4984	0.5346	0	20	0	0
Fatty acid synthase OS=Mus musculus GN=Fasn PE=1 SV=2	P19096	TRUE	TRUE	yHGNVTLLR	0.99	iTRAQ4plex (+144)	29	32.0439	26.64	1.034	0.9948	0.5296	0.5418	0	3	12	0
Fatty acid synthase OS=Mus musculus GN=Fasn PE=1 SV=2	P19096	TRUE	TRUE	yHGNVTLLR	0.99	iTRAQ4plex (+144), iTRAQ4plex (+144)	24.44	32.2453	24.44	1.007		0.5439		0	0	1	0
Fatty acid synthase OS=Mus musculus GN=Fasn PE=1 SV=2	P19096	TRUE	TRUE	yNGTLNLDR	1	iTRAQ4plex (+144)	54.98	30.8849	41.93	1.057	1.074	0.5183	0.5016	0	13	0	0
Fatty acid synthase OS=Mus musculus GN=Fasn PE=1 SV=2	P19096	TRUE	TRUE	yNGTLNLDR	0.99	iTRAQ4plex (+144), iTRAQ4plex (+144)	28.07	35.9006	24.85	0.832	1.006	0.6582	0.536	0	2	0	0
Titin OS=Mus musculus GN=Ttn PE=1 SV=1	A2ASS6	TRUE	TRUE	aAADEWTTcTPPSGLQGk	1	iTRAQ4plex (+144), Carbamidomethyl (+57), iTRAQ4plex (+144)	49.33	26.902	48.64	1.253		3.474		0	0	1	0
Titin OS=Mus musculus GN=Ttn PE=1 SV=1	A2ASS6	TRUE	TRUE	aADPIDPPGPPAk	1	iTRAQ4plex (+144), iTRAQ4plex (+144)	41.4	32.1299	41.38		1.053		4.064	0	1	1	0
Titin OS=Mus musculus GN=Ttn PE=1 SV=1	A2ASS6	TRUE	TRUE	aADSGTYIcQLSNDVGTTSSk	0.96	iTRAQ4plex (+144), Carbamidomethyl (+57), iTRAQ4plex (+144)	23.6	30.8849	23.6	1.102		3.951		0	1	0	0
Titin OS=Mus musculus GN=Ttn PE=1 SV=1	A2ASS6	TRUE	TRUE	aAEVPAPIR	0.86	iTRAQ4plex (+144)	18.91	36.1773	13.67	1.3	1.308	3.349	3.269	0	5	0	0
Titin OS=Mus musculus GN=Ttn PE=1 SV=1	A2ASS6	TRUE	TRUE	aANIVGEGEPR	1	iTRAQ4plex (+144)	41.05	30.8778	37.53	1.089	1.132	3.999	3.779	0	4	0	0
Titin OS=Mus musculus GN=Ttn PE=1 SV=1	A2ASS6	TRUE	TRUE	acDALYPPGPPSNPk	1	iTRAQ4plex (+144), Carbamidomethyl (+57), iTRAQ4plex (+144)	52.65	29.4448	52.56		1.258		3.401	0	0	2	0
Titin OS=Mus musculus GN=Ttn PE=1 SV=1	A2ASS6	TRUE	TRUE	acEPVPAR	0.99	iTRAQ4plex (+144), Carbamidomethyl (+57)	21.17	29.6332	21.17	1.343		3.242		0	1	0	0
Titin OS=Mus musculus GN=Ttn PE=1 SV=1	A2ASS6	TRUE	TRUE	aDLGDWHk	0.99	iTRAQ4plex (+144), iTRAQ4plex (+144)	34.23	31.2287	24.6	0.5351	0.5163	8.134	8.284	0	0	2	0
Titin OS=Mus musculus GN=Ttn PE=1 SV=1	A2ASS6	TRUE	TRUE	aDSGDYVck	1	iTRAQ4plex (+144), Carbamidomethyl (+57), iTRAQ4plex (+144)	33.63	27.4036	33.63	1.094	1.504	3.977	2.845	0	3	0	0
Titin OS=Mus musculus GN=Ttn PE=1 SV=1	A2ASS6	TRUE	TRUE	aENAAGIGEPSR	1	iTRAQ4plex (+144)	48.97	29.6332	42.58		0.972		4.4	0	1	0	0
Titin OS=Mus musculus GN=Ttn PE=1 SV=1	A2ASS6	TRUE	TRUE	aENSVGEVSSSTFLTVQEQk	0.99	iTRAQ4plex (+144), iTRAQ4plex (+144)	23.06	28.8536	23.06		1.752		2.441	0	0	1	0
Titin OS=Mus musculus GN=Ttn PE=1 SV=1	A2ASS6	TRUE	TRUE	aGSDLVLDAAVGGkPEPk	0.9	iTRAQ4plex (+144), iTRAQ4plex (+144), iTRAQ4plex (+144)	21.34	35.2608	21.34	0.6221	0.4032	6.998	10.61	0	1	0	3
Titin OS=Mus musculus GN=Ttn PE=1 SV=1	A2ASS6	TRUE	TRUE	aGVGEHADVPGPVMVEEk	1	iTRAQ4plex (+144), iTRAQ4plex (+144)	56.56	30.0988	56.56	1.055	1.92	4.128	2.227	0	0	1	1
Titin OS=Mus musculus GN=Ttn PE=1 SV=1	A2ASS6	TRUE	TRUE	aLDPLHPPGPPk	1	iTRAQ4plex (+144), iTRAQ4plex (+144)	40.61	31.7173	34.66		1.633		2.619	0	0	1	0
Titin OS=Mus musculus GN=Ttn PE=1 SV=1	A2ASS6	TRUE	TRUE	aLTTFVGk	0.99	iTRAQ4plex (+144), iTRAQ4plex (+144)	47.34	32.1537	37.24	1.345	1.345	3.237	3.181	0	3	0	0
Titin OS=Mus musculus GN=Ttn PE=1 SV=1	A2ASS6	TRUE	TRUE	aLVGGTAPMTIk	1	iTRAQ4plex (+144), iTRAQ4plex (+144)	47.16	32.0871	37.3	0.9452	1.043	4.605	4.1	0	2	3	0
Titin OS=Mus musculus GN=Ttn PE=1 SV=1	A2ASS6	TRUE	TRUE	aMNYDDEVDETR	1	iTRAQ4plex (+144)	74.26	25	74.26		0.9485		4.51	0	1	0	0
Titin OS=Mus musculus GN=Ttn PE=1 SV=1	A2ASS6	TRUE	TRUE	aNIAGATDVk	1	iTRAQ4plex (+144), iTRAQ4plex (+144)	67.67	32.9754	47.5	0.9998	0.8894	4.354	4.809	0	2	1	0
Titin OS=Mus musculus GN=Ttn PE=1 SV=1	A2ASS6	TRUE	TRUE	aNLLANNEYYFR	0.89	iTRAQ4plex (+144)	20.94	34.3088	20.94	1.36	1.318	3.2	3.246	0	2	0	0
Titin OS=Mus musculus GN=Ttn PE=1 SV=1	A2ASS6	TRUE	TRUE	aPADDGGSPITGYLVEk	1	iTRAQ4plex (+144), iTRAQ4plex (+144)	71.36	29.8767	71.12		0.5904		7.245	0	0	2	0
Titin OS=Mus musculus GN=Ttn PE=1 SV=1	A2ASS6	TRUE	TRUE	aPAIFVk	0.9	iTRAQ4plex (+144), iTRAQ4plex (+144)	36.37	32.584	33.85	1.162	1.131	3.746	3.783	0	3	0	0
Titin OS=Mus musculus GN=Ttn PE=1 SV=1	A2ASS6	TRUE	TRUE	aPEVTAVTk	1	iTRAQ4plex (+144), iTRAQ4plex (+144)	61.28	32.6103	61.28	0.9629	1.047	4.521	4.084	0	2	0	0
Titin OS=Mus musculus GN=Ttn PE=1 SV=1	A2ASS6	TRUE	TRUE	aPLPIQk	0.9	iTRAQ4plex (+144), iTRAQ4plex (+144)	30.67	29.5999	21.48	1.32	1.124	3.297	3.804	0	7	0	0
Titin OS=Mus musculus GN=Ttn PE=1 SV=1	A2ASS6	TRUE	TRUE	aPPIEPAPTPIAAPVTAPVVGk	1	iTRAQ4plex (+144), iTRAQ4plex (+144)	49.45	32.5164	49.45	0.8674	0.7194	5.019	5.946	0	1	2	1
Titin OS=Mus musculus GN=Ttn PE=1 SV=1	A2ASS6	TRUE	TRUE	aPPQFVk	0.9	iTRAQ4plex (+144), iTRAQ4plex (+144)	25.2	32.8646	22.15	1.792	1.519	2.429	2.816	0	3	0	0
Titin OS=Mus musculus GN=Ttn PE=1 SV=1	A2ASS6	TRUE	TRUE	aPPVFTQkPPPVGALk	0.98	iTRAQ4plex (+144), iTRAQ4plex (+144), iTRAQ4plex (+144)	27.7	27.7379	27.7	0.9123	1.252	4.772	3.417	0	0	1	1
Titin OS=Mus musculus GN=Ttn PE=1 SV=1	A2ASS6	TRUE	TRUE	aQIDVTPVGSk	0.97	iTRAQ4plex (+144), iTRAQ4plex (+144)	30.99	33.742	30.99		1.045		4.093	0	1	2	0
Titin OS=Mus musculus GN=Ttn PE=1 SV=1	A2ASS6	TRUE	TRUE	aQNEVGSDAcVcAVk	1	iTRAQ4plex (+144), Carbamidomethyl (+57), Carbamidomethyl (+57), iTRAQ4plex (+144)	33.56	26.7578	33.56		1.288		3.322	0	0	1	0
Titin OS=Mus musculus GN=Ttn PE=1 SV=1	A2ASS6	TRUE	TRUE	aSEIIDVSSk	1	iTRAQ4plex (+144), iTRAQ4plex (+144)	46.67	37.5702	39.99	0.932	0.7949	4.671	5.381	0	4	0	0
Titin OS=Mus musculus GN=Ttn PE=1 SV=1	A2ASS6	TRUE	TRUE	aSEPPSPPGk	0.97	iTRAQ4plex (+144), iTRAQ4plex (+144)	30.84	31.4019	22.75	0.6817		6.386		0	0	1	0
Titin OS=Mus musculus GN=Ttn PE=1 SV=1	A2ASS6	TRUE	TRUE	aSMADAGLYTck	1	iTRAQ4plex (+144), Carbamidomethyl (+57), iTRAQ4plex (+144)	92.99	30.2938	92.99	1.159	0.8043	3.757	5.318	0	2	1	0
Titin OS=Mus musculus GN=Ttn PE=1 SV=1	A2ASS6	TRUE	TRUE	aTGLQEGTEYEFR	1	iTRAQ4plex (+144)	74.8	26.6932	74.8	0.3196	0.3147	13.62	13.59	0	2	0	0
Titin OS=Mus musculus GN=Ttn PE=1 SV=1	A2ASS6	TRUE	TRUE	aTNDAGSALcTSSIVIk	0.99	iTRAQ4plex (+144), Carbamidomethyl (+57), iTRAQ4plex (+144)	22.39	30.8279	22.39	1.426	1.042	3.052	4.104	0	2	2	0
Titin OS=Mus musculus GN=Ttn PE=1 SV=1	A2ASS6	TRUE	TRUE	aTNDVGSDTcVGSVTMk	1	iTRAQ4plex (+144), Carbamidomethyl (+57), iTRAQ4plex (+144)	71.34	25.8883	71.34	1.144	0.9079	3.804	4.711	0	0	3	0
Titin OS=Mus musculus GN=Ttn PE=1 SV=1	A2ASS6	TRUE	TRUE	aTNEVGSDTcAcTVk	1	iTRAQ4plex (+144), Carbamidomethyl (+57), Carbamidomethyl (+57), iTRAQ4plex (+144)	75.24	25.4531	75.24	1.023	0.9234	4.255	4.632	0	0	3	0
Titin OS=Mus musculus GN=Ttn PE=1 SV=1	A2ASS6	TRUE	TRUE	aTSTAELVVQGEEVVPAk	1	iTRAQ4plex (+144), iTRAQ4plex (+144)	53.05	31.0415	47.97	1.653		2.634		0	0	1	0
Titin OS=Mus musculus GN=Ttn PE=1 SV=1	A2ASS6	TRUE	TRUE	aVcTNYk	0.9	iTRAQ4plex (+144), Carbamidomethyl (+57), iTRAQ4plex (+144)	36.36	34.4979	25.67	1.452		2.997		0	0	1	0
Titin OS=Mus musculus GN=Ttn PE=1 SV=1	A2ASS6	TRUE	TRUE	aVEVEAPPEPTPk	0.97	iTRAQ4plex (+144), iTRAQ4plex (+144)	21.47	31.7869	19.41	0.9473	0.9326	4.595	4.586	0	2	7	0
Titin OS=Mus musculus GN=Ttn PE=1 SV=1	A2ASS6	TRUE	TRUE	aVFVNVk	0.9	iTRAQ4plex (+144), iTRAQ4plex (+144)	26.12	33.4301	20.91	0.8669	0.8772	5.021	4.876	0	2	0	0
Titin OS=Mus musculus GN=Ttn PE=1 SV=1	A2ASS6	TRUE	TRUE	aVNEAGVSkPSATVGPVIVk	0.99	iTRAQ4plex (+144), iTRAQ4plex (+144), iTRAQ4plex (+144)	20.3	26.6652	19.78	0.9753		4.463		0	0	0	1
Titin OS=Mus musculus GN=Ttn PE=1 SV=1	A2ASS6	TRUE	TRUE	aVPEAPTPVPk	1	iTRAQ4plex (+144), iTRAQ4plex (+144)	57.94	34.9038	53.62	0.7133		6.103		0	1	0	0
Titin OS=Mus musculus GN=Ttn PE=1 SV=1	A2ASS6	TRUE	TRUE	aVPEAVVPAPIPk	1	iTRAQ4plex (+144), iTRAQ4plex (+144)	32.57	30.5192	32.57	1.288	1.265	3.379	3.382	0	3	0	0
Titin OS=Mus musculus GN=Ttn PE=1 SV=1	A2ASS6	TRUE	TRUE	aYANVSSk	0.97	iTRAQ4plex (+144), iTRAQ4plex (+144)	25.88	32.0003	17.9	0.7928	1.148	5.491	3.725	0	2	0	0
Titin OS=Mus musculus GN=Ttn PE=1 SV=1	A2ASS6	TRUE	TRUE	aYIDSTDSR	1	iTRAQ4plex (+144)	31.12	31.6107	28.66	1.078	0.8131	4.038	5.26	0	2	0	0
Titin OS=Mus musculus GN=Ttn PE=1 SV=1	A2ASS6	TRUE	TRUE	cDITGLIEGQEYk	1	Carbamidomethyl (+57), iTRAQ4plex (+144), iTRAQ4plex (+144)	53.07	28.893	53.07	0.8044	0.9696	5.411	4.412	0	3	5	0
Titin OS=Mus musculus GN=Ttn PE=1 SV=1	A2ASS6	TRUE	TRUE	cGcVATHLLk	0.98	Carbamidomethyl (+57), iTRAQ4plex (+144), Carbamidomethyl (+57), iTRAQ4plex (+144)	29.7	32.0763	29.7		0.9938		4.304	0	0	1	0
Titin OS=Mus musculus GN=Ttn PE=1 SV=1	A2ASS6	TRUE	TRUE	cNIVTTEk	0.99	Carbamidomethyl (+57), iTRAQ4plex (+144), iTRAQ4plex (+144)	41.38	31.9673	34.06	0.7588	0.8496	5.737	5.035	0	3	0	0
Titin OS=Mus musculus GN=Ttn PE=1 SV=1	A2ASS6	TRUE	TRUE	cSALLSVk	0.99	Carbamidomethyl (+57), iTRAQ4plex (+144), iTRAQ4plex (+144)	37.09	36.2263	25.48	0.9377	0.9356	4.642	4.572	0	2	0	0
Titin OS=Mus musculus GN=Ttn PE=1 SV=1	A2ASS6	TRUE	TRUE	dAGEYTITATNPFGTk	0.94	iTRAQ4plex (+144), iTRAQ4plex (+144)	21.21	27.2835	21.21	1.64	1.509	2.655	2.834	0	0	2	0
Titin OS=Mus musculus GN=Ttn PE=1 SV=1	A2ASS6	TRUE	TRUE	dDGGSEITNYVLEk	1	iTRAQ4plex (+144), iTRAQ4plex (+144)	44.61	29.7497	44.61	0.8559	1.373	5.086	3.116	0	2	1	0
Titin OS=Mus musculus GN=Ttn PE=1 SV=1	A2ASS6	TRUE	TRUE	dDGGTEITNYIVEk	1	iTRAQ4plex (+144), iTRAQ4plex (+144)	49.68	28.6629	47.18	0.8552	1.092	5.09	3.917	0	2	4	0
Titin OS=Mus musculus GN=Ttn PE=1 SV=1	A2ASS6	TRUE	TRUE	dDVVAPDLDLk	0.96	iTRAQ4plex (+144), iTRAQ4plex (+144)	24	35.2956	24	1.916	1.768	2.272	2.42	0	3	0	0
Titin OS=Mus musculus GN=Ttn PE=1 SV=1	A2ASS6	TRUE	TRUE	dGAALSPSPDcR	1	iTRAQ4plex (+144), Carbamidomethyl (+57)	58.09	25.2892	58.09	0.8153	0.7318	5.339	5.845	0	4	0	0
Titin OS=Mus musculus GN=Ttn PE=1 SV=1	A2ASS6	TRUE	TRUE	dGGSPITNYIVEk	1	iTRAQ4plex (+144), iTRAQ4plex (+144)	29.42	31.0619	28.71	1.447	1.364	3.007	3.137	0	1	3	0
Titin OS=Mus musculus GN=Ttn PE=1 SV=1	A2ASS6	TRUE	TRUE	dGIEVHAGDk	1	iTRAQ4plex (+144), iTRAQ4plex (+144)	33.57	30.7115	29.21	0.9666	1.079	4.504	3.965	0	0	2	0
Titin OS=Mus musculus GN=Ttn PE=1 SV=1	A2ASS6	TRUE	TRUE	dGQELQIADR	1	iTRAQ4plex (+144)	49.91	29.1062	40.03	0.9334	1.067	4.664	4.007	0	4	0	0
Titin OS=Mus musculus GN=Ttn PE=1 SV=1	A2ASS6	TRUE	TRUE	dGQELTLGPk	1	iTRAQ4plex (+144), iTRAQ4plex (+144)	44.72	32.0249	44.61	0.6697	0.9996	6.501	4.279	0	3	1	0
Titin OS=Mus musculus GN=Ttn PE=1 SV=1	A2ASS6	TRUE	TRUE	dIENQTVLk	0.99	iTRAQ4plex (+144), iTRAQ4plex (+144)	33.46	32.4797	27.29	1.204	1.024	3.617	4.179	0	3	0	0
Titin OS=Mus musculus GN=Ttn PE=1 SV=1	A2ASS6	TRUE	TRUE	dILHPPEVELDVTcR	0.85	iTRAQ4plex (+144), Carbamidomethyl (+57)	19.98	28.1889	19.21	1.662	1.296	2.619	3.301	0	0	2	0
Titin OS=Mus musculus GN=Ttn PE=1 SV=1	A2ASS6	TRUE	TRUE	dIWMPVTSASAk	0.99	iTRAQ4plex (+144), iTRAQ4plex (+144)	26.76	31.284	26.76	1.379	1.354	3.157	3.16	0	0	2	0
Titin OS=Mus musculus GN=Ttn PE=1 SV=1	A2ASS6	TRUE	TRUE	dLNMVVSAAR	1	iTRAQ4plex (+144)	39.18	31.6909	22.68	0.8615	0.8533	5.053	5.013	0	2	0	0
Titin OS=Mus musculus GN=Ttn PE=1 SV=1	A2ASS6	TRUE	TRUE	dLSLIVTGLk	0.86	iTRAQ4plex (+144), iTRAQ4plex (+144)	29.16	31.758	17.46		2.8		1.528	0	2	0	0
Titin OS=Mus musculus GN=Ttn PE=1 SV=1	A2ASS6	TRUE	TRUE	dLTIQPSFk	0.83	iTRAQ4plex (+144), iTRAQ4plex (+144)	19.2	32.6623	10.14		1.22		3.505	0	0	1	0
Titin OS=Mus musculus GN=Ttn PE=1 SV=1	A2ASS6	TRUE	TRUE	dMcSAQLSVk	1	iTRAQ4plex (+144), Carbamidomethyl (+57), iTRAQ4plex (+144)	35.43	30.5308	35.43	1.748	1.494	2.49	2.864	0	2	0	0
Titin OS=Mus musculus GN=Ttn PE=1 SV=1	A2ASS6	TRUE	TRUE	dPcDPPGQPEVTNITR	1	iTRAQ4plex (+144), Carbamidomethyl (+57)	30.68	25.5751	30.68	1.232	1.848	3.533	2.315	0	0	2	0
Titin OS=Mus musculus GN=Ttn PE=1 SV=1	A2ASS6	TRUE	TRUE	dPcDPPGRPEAIVITR	0.99	iTRAQ4plex (+144), Carbamidomethyl (+57)	28.29	29.9167	28.29	0.7112	0.6484	6.121	6.597	0	1	1	0
Titin OS=Mus musculus GN=Ttn PE=1 SV=1	A2ASS6	TRUE	TRUE	dPcDPPGTPEAIIVk	0.95	iTRAQ4plex (+144), Carbamidomethyl (+57), iTRAQ4plex (+144)	24.29	35.5594	15.17	1.086		4.007		0	1	1	0
Titin OS=Mus musculus GN=Ttn PE=1 SV=1	A2ASS6	TRUE	TRUE	dPIYPPDPPIk	0.83	iTRAQ4plex (+144), iTRAQ4plex (+144)	18.73	31.5351	18.73	1.177	1.133	3.699	3.774	0	2	0	0
Titin OS=Mus musculus GN=Ttn PE=1 SV=1	A2ASS6	TRUE	TRUE	dQLEPPEIDMk	1	iTRAQ4plex (+144), iTRAQ4plex (+144)	41.8	30.5461	36.92		0.9327		4.586	0	0	1	0
Titin OS=Mus musculus GN=Ttn PE=1 SV=1	A2ASS6	TRUE	TRUE	dQMLVQWHEPVNDGGSk	1	iTRAQ4plex (+144), iTRAQ4plex (+144)	78.68	26.981	78.29	0.7594		5.732		0	0	1	0
Titin OS=Mus musculus GN=Ttn PE=1 SV=1	A2ASS6	TRUE	TRUE	dScSAQLGVQEPPR	1	iTRAQ4plex (+144), Carbamidomethyl (+57)	34.29	28.2413	34.29	1.484	2.233	2.934	1.915	0	0	2	0
Titin OS=Mus musculus GN=Ttn PE=1 SV=1	A2ASS6	TRUE	TRUE	dScTAQLNIk	1	iTRAQ4plex (+144), Carbamidomethyl (+57), iTRAQ4plex (+144)	47.18	34.8173	43.59	1.134	0.9725	3.84	4.398	0	5	1	0
Titin OS=Mus musculus GN=Ttn PE=1 SV=1	A2ASS6	TRUE	TRUE	dScVVAWkPPASDGGAk	1	iTRAQ4plex (+144), Carbamidomethyl (+57), iTRAQ4plex (+144), iTRAQ4plex (+144)	44.46	30.0647	44.46	1.092		3.985		0	0	0	1
Titin OS=Mus musculus GN=Ttn PE=1 SV=1	A2ASS6	TRUE	TRUE	dSEYQFR	0.9	iTRAQ4plex (+144)	26.06	25	13.38	0.9795		4.444		0	1	0	0
Titin OS=Mus musculus GN=Ttn PE=1 SV=1	A2ASS6	TRUE	TRUE	dSGEYTFEVQNDVGR	1	iTRAQ4plex (+144)	77.93	25	77.93		1.022		4.184	0	1	0	0
Titin OS=Mus musculus GN=Ttn PE=1 SV=1	A2ASS6	TRUE	TRUE	dSGYYSLTAENSSGSDTQk	1	iTRAQ4plex (+144), iTRAQ4plex (+144)	40.22	25	40.22		1.167		3.666	0	0	1	0
Titin OS=Mus musculus GN=Ttn PE=1 SV=1	A2ASS6	TRUE	TRUE	dSSGALIVQEPPSFVTkPGSR	0.99	iTRAQ4plex (+144), iTRAQ4plex (+144)	32.09	30.3141	32.09	1.055		4.126		0	0	1	0
Titin OS=Mus musculus GN=Ttn PE=1 SV=1	A2ASS6	TRUE	TRUE	dSVSLSWLkPEHDGGSR	0.98	iTRAQ4plex (+144), iTRAQ4plex (+144)	30.77	36.3377	30.77	1.458		2.986		0	1	0	0
Titin OS=Mus musculus GN=Ttn PE=1 SV=1	A2ASS6	TRUE	TRUE	dSVTLQWEkPEcDGGk	0.84	iTRAQ4plex (+144), iTRAQ4plex (+144), Carbamidomethyl (+57), iTRAQ4plex (+144)	11.9	28.8024	11.9		1.227		3.486	0	0	1	0
Titin OS=Mus musculus GN=Ttn PE=1 SV=1	A2ASS6	TRUE	TRUE	dTGEYQLTVSNAAGTk	0.99	iTRAQ4plex (+144), iTRAQ4plex (+144)	33.82	28.2607	33.82		1.2		3.565	0	0	1	0
Titin OS=Mus musculus GN=Ttn PE=1 SV=1	A2ASS6	TRUE	TRUE	dTGEYTLELk	0.98	iTRAQ4plex (+144), iTRAQ4plex (+144)	25.63	31.5987	23.87	1.07	1.128	4.069	3.792	0	1	2	0
Titin OS=Mus musculus GN=Ttn PE=1 SV=1	A2ASS6	TRUE	TRUE	dTGGVLGTScILEck	1	iTRAQ4plex (+144), Carbamidomethyl (+57), Carbamidomethyl (+57), iTRAQ4plex (+144)	52.65	28.5126	52.48	1.12	1.035	3.887	4.132	0	0	3	0
Titin OS=Mus musculus GN=Ttn PE=1 SV=1	A2ASS6	TRUE	TRUE	dTGQYVLTLk	1	iTRAQ4plex (+144), iTRAQ4plex (+144)	58.28	32.0548	52.32	1.079	0.8304	4.034	5.151	0	4	0	0
Titin OS=Mus musculus GN=Ttn PE=1 SV=1	A2ASS6	TRUE	TRUE	dTLPEDTGYYR	0.96	iTRAQ4plex (+144)	26.64	27.9588	26.64	1.248		3.489		0	1	0	0
Titin OS=Mus musculus GN=Ttn PE=1 SV=1	A2ASS6	TRUE	TRUE	dTTTTNWQMVSATVAR	0.99	iTRAQ4plex (+144)	28.92	26.9197	27.46	1.307	1.393	3.33	3.07	0	1	2	0
Titin OS=Mus musculus GN=Ttn PE=1 SV=1	A2ASS6	TRUE	TRUE	dTTVSSDSVAk	1	iTRAQ4plex (+144), iTRAQ4plex (+144)	39.18	30.6707	39.18		1.132		3.777	0	0	1	0
Titin OS=Mus musculus GN=Ttn PE=1 SV=1	A2ASS6	TRUE	TRUE	dVNVIEGTk	1	iTRAQ4plex (+144), iTRAQ4plex (+144)	56.08	32.8713	53.62	0.5854	0.6933	7.436	6.169	0	3	0	0
Titin OS=Mus musculus GN=Ttn PE=1 SV=1	A2ASS6	TRUE	TRUE	dYVVYDTR	0.99	iTRAQ4plex (+144)	26.66	27.9239	25.51		0.877		4.877	0	1	0	0
Titin OS=Mus musculus GN=Ttn PE=1 SV=1	A2ASS6	TRUE	TRUE	eAAILYkPAVSTk	1	iTRAQ4plex (+144), iTRAQ4plex (+144), iTRAQ4plex (+144)	36.5	30.0775	34.13	1.152		3.78		0	0	1	0
Titin OS=Mus musculus GN=Ttn PE=1 SV=1	A2ASS6	TRUE	TRUE	eADRNDSGTYDLVLENk	0.85	iTRAQ4plex (+144), iTRAQ4plex (+144)	11.39	28.169	11.39	1.284	0.8312	3.39	5.146	0	0	3	0
Titin OS=Mus musculus GN=Ttn PE=1 SV=1	A2ASS6	TRUE	TRUE	eAEGVYEAk	0.97	iTRAQ4plex (+144), iTRAQ4plex (+144)	27.57	29.2737	24.32	1.384		3.145		0	1	0	0
Titin OS=Mus musculus GN=Ttn PE=1 SV=1	A2ASS6	TRUE	TRUE	eAFAEDSGR	1	iTRAQ4plex (+144)	36.39	25	36.39		1.435		2.982	0	1	0	0
Titin OS=Mus musculus GN=Ttn PE=1 SV=1	A2ASS6	TRUE	TRUE	eAFPELk	0.9	iTRAQ4plex (+144), iTRAQ4plex (+144)	54.49	33.5372	30.12	1.047	0.926	4.157	4.619	0	4	0	0
Titin OS=Mus musculus GN=Ttn PE=1 SV=1	A2ASS6	TRUE	TRUE	eDAGTYTFQVQNNVGk	1	iTRAQ4plex (+144), iTRAQ4plex (+144)	58.49	26.7669	58.49	1.196	1.06	3.639	4.034	0	0	2	0
Titin OS=Mus musculus GN=Ttn PE=1 SV=1	A2ASS6	TRUE	TRUE	eDLQkPVLDLk	0.86	iTRAQ4plex (+144), iTRAQ4plex (+144), iTRAQ4plex (+144)	21.52	30.3423	14.08		0.9022		4.741	0	0	1	0
Titin OS=Mus musculus GN=Ttn PE=1 SV=1	A2ASS6	TRUE	TRUE	eDVGHYTVk	0.99	iTRAQ4plex (+144), iTRAQ4plex (+144)	25.88	31.271	22.21		0.6922		6.179	0	0	1	0
Titin OS=Mus musculus GN=Ttn PE=1 SV=1	A2ASS6	TRUE	TRUE	eEEELLRPVTTTQR	1	iTRAQ4plex (+144)	37.46	31.0992	31.27		1.075		3.978	0	0	1	0
Titin OS=Mus musculus GN=Ttn PE=1 SV=1	A2ASS6	TRUE	TRUE	eETSTSYAELR	1	iTRAQ4plex (+144)	64.82	30.6183	52.96	0.8637	0.7079	5.04	6.042	0	2	0	0
Titin OS=Mus musculus GN=Ttn PE=1 SV=1	A2ASS6	TRUE	TRUE	eGcEYEYR	0.89	iTRAQ4plex (+144), Carbamidomethyl (+57)	11.72	25	11.72		1.105		3.87	0	1	0	0
Titin OS=Mus musculus GN=Ttn PE=1 SV=1	A2ASS6	TRUE	TRUE	eGNHLFLk	0.83	iTRAQ4plex (+144), iTRAQ4plex (+144)	16.94	32.383	16.94	0.7505		5.8		0	0	1	0
Titin OS=Mus musculus GN=Ttn PE=1 SV=1	A2ASS6	TRUE	TRUE	eGQTATFVcELSHEk	1	iTRAQ4plex (+144), Carbamidomethyl (+57), iTRAQ4plex (+144)	57.38	29.2117	53.68		0.8199		5.217	0	0	1	0
Titin OS=Mus musculus GN=Ttn PE=1 SV=1	A2ASS6	TRUE	TRUE	eIAAPELEPLHLR	0.95	iTRAQ4plex (+144)	27.44	31.1959	22.12	1.049	1.016	4.152	4.211	0	1	4	0
Titin OS=Mus musculus GN=Ttn PE=1 SV=1	A2ASS6	TRUE	TRUE	eIIADGLk	0.99	iTRAQ4plex (+144), iTRAQ4plex (+144)	47.6	32.6811	28.52		1.28		3.341	0	1	0	0
Titin OS=Mus musculus GN=Ttn PE=1 SV=1	A2ASS6	TRUE	TRUE	eIVTPVTVQDLR	1	iTRAQ4plex (+144)	46.62	31.5715	37.32	0.8315	0.919	5.235	4.654	0	2	1	0
Titin OS=Mus musculus GN=Ttn PE=1 SV=1	A2ASS6	TRUE	TRUE	eIYESDk	0.9	iTRAQ4plex (+144), iTRAQ4plex (+144)	37.55	32.8556	34.13	1.241		3.508		0	1	0	0
Titin OS=Mus musculus GN=Ttn PE=1 SV=1	A2ASS6	TRUE	TRUE	ekPAAAPAAk	0.98	iTRAQ4plex (+144), iTRAQ4plex (+144), iTRAQ4plex (+144)	32.44	30.4999	14.32	0.6666	0.6279	6.53	6.813	0	0	2	0
Titin OS=Mus musculus GN=Ttn PE=1 SV=1	A2ASS6	TRUE	TRUE	eLAESVIAk	0.99	iTRAQ4plex (+144), iTRAQ4plex (+144)	33.12	32.8171	17.66	0.7703	0.7622	5.651	5.612	0	2	1	0
Titin OS=Mus musculus GN=Ttn PE=1 SV=1	A2ASS6	TRUE	TRUE	eLEAVQSAINk	0.99	iTRAQ4plex (+144), iTRAQ4plex (+144)	29.32	37.1265	22.4	1.219	1.11	3.572	3.854	0	1	4	0
Titin OS=Mus musculus GN=Ttn PE=1 SV=1	A2ASS6	TRUE	TRUE	eLEPVEVVk	1	iTRAQ4plex (+144), iTRAQ4plex (+144)	59.03	31.9562	32.27	1.329	2.157	3.275	1.983	0	3	0	0
Titin OS=Mus musculus GN=Ttn PE=1 SV=1	A2ASS6	TRUE	TRUE	eLSATSSTQk	1	iTRAQ4plex (+144), iTRAQ4plex (+144)	46.49	31.6761	35.54	1.049	1.441	4.15	2.969	0	2	0	0
Titin OS=Mus musculus GN=Ttn PE=1 SV=1	A2ASS6	TRUE	TRUE	eLVSGGScYITk	0.98	iTRAQ4plex (+144), Carbamidomethyl (+57), iTRAQ4plex (+144)	21.8	34.9872	21.8	1.207		3.606		0	1	0	0
Titin OS=Mus musculus GN=Ttn PE=1 SV=1	A2ASS6	TRUE	TRUE	eMADVTTk	0.99	iTRAQ4plex (+144), iTRAQ4plex (+144)	53.22	30.8955	42.63	0.5928	0.7244	7.343	5.905	0	2	0	0
Titin OS=Mus musculus GN=Ttn PE=1 SV=1	A2ASS6	TRUE	TRUE	eNVEYHFR	0.97	iTRAQ4plex (+144)	23.51	28.3948	16.64		0.4501		9.503	0	0	1	0
Titin OS=Mus musculus GN=Ttn PE=1 SV=1	A2ASS6	TRUE	TRUE	ePAISAVEQTAQR	0.98	iTRAQ4plex (+144)	21.41	35.4083	21.41	1.756	1.78	2.479	2.403	0	2	3	0
Titin OS=Mus musculus GN=Ttn PE=1 SV=1	A2ASS6	TRUE	TRUE	ePATFIEk	0.86	iTRAQ4plex (+144), iTRAQ4plex (+144)	24.83	33.0792	11.51	1.281	1.046	3.398	4.088	0	3	1	0
Titin OS=Mus musculus GN=Ttn PE=1 SV=1	A2ASS6	TRUE	TRUE	ePATFVk	0.9	iTRAQ4plex (+144), iTRAQ4plex (+144)	36.28	33.5526	19.97	0.9206	0.865	4.729	4.945	0	7	0	0
Titin OS=Mus musculus GN=Ttn PE=1 SV=1	A2ASS6	TRUE	TRUE	ePEPLEVLPGk	0.99	iTRAQ4plex (+144), iTRAQ4plex (+144)	21.83	32.2917	21.7	0.8404	0.9984	5.18	4.284	0	1	5	0
Titin OS=Mus musculus GN=Ttn PE=1 SV=1	A2ASS6	TRUE	TRUE	ePGPPGTPFVTAISk	1	iTRAQ4plex (+144), iTRAQ4plex (+144)	29.56	31.6702	25.26	0.666	0.9899	6.536	4.321	0	0	5	0
Titin OS=Mus musculus GN=Ttn PE=1 SV=1	A2ASS6	TRUE	TRUE	ePGPPGTPFVTSISk	1	iTRAQ4plex (+144), iTRAQ4plex (+144)	90.19	34.484	90.19	1.166	1.022	3.733	4.187	0	2	2	0
Titin OS=Mus musculus GN=Ttn PE=1 SV=1	A2ASS6	TRUE	TRUE	ePLDDGGSVVTNYVVER	1	iTRAQ4plex (+144)	59.98	28.3187	59.98	1.056	1.166	4.121	3.668	0	2	1	0
Titin OS=Mus musculus GN=Ttn PE=1 SV=1	A2ASS6	TRUE	TRUE	ePPSFIk	0.9	iTRAQ4plex (+144), iTRAQ4plex (+144)	47.25	33.0984	28.14	1.046	0.679	4.16	6.3	0	6	0	0
Titin OS=Mus musculus GN=Ttn PE=1 SV=1	A2ASS6	TRUE	TRUE	ePPSFLVkPER	0.95	iTRAQ4plex (+144), iTRAQ4plex (+144)	28.97	31.7955	27.48	1.111		3.918		0	0	1	0
Titin OS=Mus musculus GN=Ttn PE=1 SV=1	A2ASS6	TRUE	TRUE	ePPSFVk	0.9	iTRAQ4plex (+144), iTRAQ4plex (+144)	50.33	33.4596	40.33		1.06		4.035	0	1	0	0
Titin OS=Mus musculus GN=Ttn PE=1 SV=1	A2ASS6	TRUE	TRUE	ePPTFVk	0.9	iTRAQ4plex (+144), iTRAQ4plex (+144)	25.15	33.3143	17.03	1.435	1.037	3.033	4.124	0	2	0	0
Titin OS=Mus musculus GN=Ttn PE=1 SV=1	A2ASS6	TRUE	TRUE	ePPYFVEkPQSQDVNPGTR	0.99	iTRAQ4plex (+144), iTRAQ4plex (+144)	21.07	29.248	21.07	0.9644	0.822	4.514	5.204	0	1	2	0
Titin OS=Mus musculus GN=Ttn PE=1 SV=1	A2ASS6	TRUE	TRUE	ePSYTPGPPSAPR	1	iTRAQ4plex (+144)	62.68	28.451	52.84	0.7049	0.5757	6.175	7.43	0	3	0	1
Titin OS=Mus musculus GN=Ttn PE=1 SV=1	A2ASS6	TRUE	TRUE	ePVNPPSAPSVVk	0.9	iTRAQ4plex (+144), iTRAQ4plex (+144)	18.27	32.0656	18.27		1.533		2.789	0	0	1	0
Titin OS=Mus musculus GN=Ttn PE=1 SV=1	A2ASS6	TRUE	TRUE	eQQEVVFNcEVNTEGAk	0.85	iTRAQ4plex (+144), Carbamidomethyl (+57), iTRAQ4plex (+144)	18.19	25	18.19		1.362		3.139	0	0	1	0
Titin OS=Mus musculus GN=Ttn PE=1 SV=1	A2ASS6	TRUE	TRUE	eQSVLEFR	0.99	iTRAQ4plex (+144)	36.65	31.726	27.92	0.7115	0.7863	6.118	5.44	0	7	0	0
Titin OS=Mus musculus GN=Ttn PE=1 SV=1	A2ASS6	TRUE	TRUE	eSPYFTk	0.9	iTRAQ4plex (+144), iTRAQ4plex (+144)	29.6	35.3555	22.36	1.352	1.902	3.219	2.249	0	2	0	1
Titin OS=Mus musculus GN=Ttn PE=1 SV=1	A2ASS6	TRUE	TRUE	eTNGLSGSSVVMEck	0.99	iTRAQ4plex (+144), Carbamidomethyl (+57), iTRAQ4plex (+144)	23.36	26.6087	23.36	1.17		3.72		0	0	1	0
Titin OS=Mus musculus GN=Ttn PE=1 SV=1	A2ASS6	TRUE	TRUE	eTQAVNWTk	1	iTRAQ4plex (+144), iTRAQ4plex (+144)	60.09	30.9026	32.74	0.2821	0.5665	15.43	7.551	0	2	0	0
Titin OS=Mus musculus GN=Ttn PE=1 SV=1	A2ASS6	TRUE	TRUE	eTSESSLELYAVk	0.99	iTRAQ4plex (+144), iTRAQ4plex (+144)	27.18	30.6558	27.18	1.049	0.9829	4.149	4.352	0	3	1	0
Titin OS=Mus musculus GN=Ttn PE=1 SV=1	A2ASS6	TRUE	TRUE	eTTMTSSTQIR	1	iTRAQ4plex (+144)	43.81	28.3187	41.57	1.08	1.215	4.032	3.52	0	2	0	0
Titin OS=Mus musculus GN=Ttn PE=1 SV=1	A2ASS6	TRUE	TRUE	eVAVPVR	0.9	iTRAQ4plex (+144)	36.26	31.8921	30.85		1.178		3.63	0	1	0	0
Titin OS=Mus musculus GN=Ttn PE=1 SV=1	A2ASS6	TRUE	TRUE	eVGVSISGSTVR	0.85	iTRAQ4plex (+144)	23.88	34.2308	8.49		1.507		2.838	0	1	0	0
Titin OS=Mus musculus GN=Ttn PE=1 SV=1	A2ASS6	TRUE	TRUE	eVQVIEk	0.9	iTRAQ4plex (+144), iTRAQ4plex (+144)	49.32	32.8398	16.88	0.7654	1.019	5.688	4.199	0	2	0	0
Titin OS=Mus musculus GN=Ttn PE=1 SV=1	A2ASS6	TRUE	TRUE	eVVPVPVALPR	1	iTRAQ4plex (+144)	38.86	31.9033	36.06	0.9411	1.518	4.626	2.818	0	3	0	0
Titin OS=Mus musculus GN=Ttn PE=1 SV=1	A2ASS6	TRUE	TRUE	eWLVkPIR	0.85	iTRAQ4plex (+144), iTRAQ4plex (+144)	12.89	29.9167	11.88	0.4078	0.6807	10.67	6.284	0	0	2	0
Titin OS=Mus musculus GN=Ttn PE=1 SV=1	A2ASS6	TRUE	TRUE	eYTIVVk	0.9	iTRAQ4plex (+144), iTRAQ4plex (+144)	39.9	32.4005	32.68	1.353	1.602	3.217	2.669	0	2	0	0
Titin OS=Mus musculus GN=Ttn PE=1 SV=1	A2ASS6	TRUE	TRUE	fDDGTYR	0.83	iTRAQ4plex (+144)	11.96	25	6.81	1.41	1.39	3.088	3.077	0	2	0	0
Titin OS=Mus musculus GN=Ttn PE=1 SV=1	A2ASS6	TRUE	TRUE	fEcEISk	0.9	iTRAQ4plex (+144), Carbamidomethyl (+57), iTRAQ4plex (+144)	20.63	32.2686	20.63	0.9383		4.639		0	1	0	0
Titin OS=Mus musculus GN=Ttn PE=1 SV=1	A2ASS6	TRUE	TRUE	fEcEVSR	0.88	iTRAQ4plex (+144), Carbamidomethyl (+57)	14	25	14	0.9101		4.783		0	1	0	0
Titin OS=Mus musculus GN=Ttn PE=1 SV=1	A2ASS6	TRUE	TRUE	fEILTDGR	0.87	iTRAQ4plex (+144)	16.95	32.1775	12.94		1.261		3.392	0	1	0	0
Titin OS=Mus musculus GN=Ttn PE=1 SV=1	A2ASS6	TRUE	TRUE	fELSSLR	0.9	iTRAQ4plex (+144)	29.98	32.6623	16.89	0.7825	0.89	5.563	4.806	0	2	0	0
Titin OS=Mus musculus GN=Ttn PE=1 SV=1	A2ASS6	TRUE	TRUE	fETEISEDDIHANWk	1	iTRAQ4plex (+144), iTRAQ4plex (+144)	50	26.9636	49.16		0.6634		6.447	0	0	1	0
Titin OS=Mus musculus GN=Ttn PE=1 SV=1	A2ASS6	TRUE	TRUE	fGIGPPAETIQR	1	iTRAQ4plex (+144)	42.84	31.6791	30.89	0.8875	0.6842	4.905	6.251	0	2	0	0
Titin OS=Mus musculus GN=Ttn PE=1 SV=1	A2ASS6	TRUE	TRUE	fGPAHFEcR	0.99	iTRAQ4plex (+144), Carbamidomethyl (+57)	23.29	26.1909	23.29	0.9167	0.9835	4.749	4.349	0	0	4	0
Titin OS=Mus musculus GN=Ttn PE=1 SV=1	A2ASS6	TRUE	TRUE	fQcQVSGTDLk	0.83	iTRAQ4plex (+144), Carbamidomethyl (+57), iTRAQ4plex (+144)	24.05	35.3186	17.16	1.1	0.5486	3.956	7.796	0	3	1	0
Titin OS=Mus musculus GN=Ttn PE=1 SV=1	A2ASS6	TRUE	TRUE	fTcEIQGAPNVR	1	iTRAQ4plex (+144), Carbamidomethyl (+57)	49.65	31.8611	49.65		1.311		3.262	0	1	0	0
Titin OS=Mus musculus GN=Ttn PE=1 SV=1	A2ASS6	TRUE	TRUE	fVAADAGEYQcR	0.99	iTRAQ4plex (+144), Carbamidomethyl (+57)	25.9	25	25.9		1.012		4.225	0	2	0	0
Titin OS=Mus musculus GN=Ttn PE=1 SV=1	A2ASS6	TRUE	TRUE	fVMTIENPAGk	0.86	iTRAQ4plex (+144), iTRAQ4plex (+144)	16.24	31.7898	16.24	0.3938	1.227	11.06	3.487	0	1	3	0
Titin OS=Mus musculus GN=Ttn PE=1 SV=1	A2ASS6	TRUE	TRUE	gcEYVFR	0.9	iTRAQ4plex (+144), Carbamidomethyl (+57)	15.04	25	15.04	1.097	1.221	3.968	3.504	0	3	0	0
Titin OS=Mus musculus GN=Ttn PE=1 SV=1	A2ASS6	TRUE	TRUE	gDScEVTGTIk	1	iTRAQ4plex (+144), Carbamidomethyl (+57), iTRAQ4plex (+144)	73.5	30.0604	73.5	0.6453	0.2438	6.746	17.54	0	2	0	0
Titin OS=Mus musculus GN=Ttn PE=1 SV=1	A2ASS6	TRUE	TRUE	gDSGQYTcYAVNEVGk	0.99	iTRAQ4plex (+144), Carbamidomethyl (+57), iTRAQ4plex (+144)	31.24	30.2979	31.24	1.589		2.739		0	1	0	0
Titin OS=Mus musculus GN=Ttn PE=1 SV=1	A2ASS6	TRUE	TRUE	gGIQIMAGk	0.96	iTRAQ4plex (+144), iTRAQ4plex (+144)	27.58	33.2325	20.89	1.391	0.9716	3.129	4.402	0	2	0	0
Titin OS=Mus musculus GN=Ttn PE=1 SV=1	A2ASS6	TRUE	TRUE	gGTAAFQATLk	0.99	iTRAQ4plex (+144), iTRAQ4plex (+144)	32.74	33.8435	26.68		1.277		3.35	0	1	0	0
Titin OS=Mus musculus GN=Ttn PE=1 SV=1	A2ASS6	TRUE	TRUE	gGVEYLFR	0.88	iTRAQ4plex (+144)	14.86	34.3201	14.86		1.63		2.623	0	1	0	0
Titin OS=Mus musculus GN=Ttn PE=1 SV=1	A2ASS6	TRUE	TRUE	gkPAPSVSWk	0.88	iTRAQ4plex (+144), iTRAQ4plex (+144), iTRAQ4plex (+144)	17.01	31.8667	17.01	0.7607	0.8029	5.722	5.327	0	0	2	0
Titin OS=Mus musculus GN=Ttn PE=1 SV=1	A2ASS6	TRUE	TRUE	gLYTFEVENR	1	iTRAQ4plex (+144)	47.51	34.178	47.51		1.312		3.261	0	1	0	0
Titin OS=Mus musculus GN=Ttn PE=1 SV=1	A2ASS6	TRUE	TRUE	gNEYIFR	0.9	iTRAQ4plex (+144)	18.93	29.7635	18.93	0.962	1.143	4.525	3.742	0	4	0	0
Titin OS=Mus musculus GN=Ttn PE=1 SV=1	A2ASS6	TRUE	TRUE	gPFVETPkPIk	0.98	iTRAQ4plex (+144), iTRAQ4plex (+144), iTRAQ4plex (+144)	21.98	29.7864	20.41	0.9496		4.584		0	0	2	0
Titin OS=Mus musculus GN=Ttn PE=1 SV=1	A2ASS6	TRUE	TRUE	gPTELTESQk	1	iTRAQ4plex (+144), iTRAQ4plex (+144)	53.6	32.1564	48.6	1.303	1.244	3.34	3.439	0	3	0	0
Titin OS=Mus musculus GN=Ttn PE=1 SV=1	A2ASS6	TRUE	TRUE	gQEVIkEDGk	0.99	iTRAQ4plex (+144), iTRAQ4plex (+144), iTRAQ4plex (+144)	23.94	32.3376	23.94		0.5684		7.526	0	0	1	0
Titin OS=Mus musculus GN=Ttn PE=1 SV=1	A2ASS6	TRUE	TRUE	gQPLYLScELNk	1	iTRAQ4plex (+144), Carbamidomethyl (+57), iTRAQ4plex (+144)	41.65	30.5538	39.57	0.9804		4.44		0	2	0	0
Titin OS=Mus musculus GN=Ttn PE=1 SV=1	A2ASS6	TRUE	TRUE	gQSDPVTIGPLTVk	1	iTRAQ4plex (+144), iTRAQ4plex (+144)	50.37	31.827	49.05	1.068		4.076		0	0	2	0
Titin OS=Mus musculus GN=Ttn PE=1 SV=1	A2ASS6	TRUE	TRUE	gRPTPEVk	0.86	iTRAQ4plex (+144), iTRAQ4plex (+144)	15.29	31.685	12.79		0.526		8.131	0	0	1	0
Titin OS=Mus musculus GN=Ttn PE=1 SV=1	A2ASS6	TRUE	TRUE	gSTELVPGAR	0.95	iTRAQ4plex (+144)	31.22	34.1212	26.33		1.682		2.543	0	1	0	0
Titin OS=Mus musculus GN=Ttn PE=1 SV=1	A2ASS6	TRUE	TRUE	gTAVFTcDIAk	0.94	iTRAQ4plex (+144), Carbamidomethyl (+57), iTRAQ4plex (+144)	31.38	31.8949	19.79		0.769		5.562	0	1	0	0
Titin OS=Mus musculus GN=Ttn PE=1 SV=1	A2ASS6	TRUE	TRUE	gTDQVLVk	0.99	iTRAQ4plex (+144), iTRAQ4plex (+144)	44.5	33.2654	36.44	0.9283	0.8464	4.689	5.054	0	2	0	0
Titin OS=Mus musculus GN=Ttn PE=1 SV=1	A2ASS6	TRUE	TRUE	gTLYSLk	0.9	iTRAQ4plex (+144), iTRAQ4plex (+144)	42.26	31.8667	26.11	1.214	1.223	3.584	3.496	0	3	0	0
Titin OS=Mus musculus GN=Ttn PE=1 SV=1	A2ASS6	TRUE	TRUE	gTQEITGDDRFELIk	0.91	iTRAQ4plex (+144), iTRAQ4plex (+144)	14.76	30.9691	14.76	0.8601		5.061		0	0	1	0
Titin OS=Mus musculus GN=Ttn PE=1 SV=1	A2ASS6	TRUE	TRUE	gTSLVVk	0.9	iTRAQ4plex (+144), iTRAQ4plex (+144)	33.43	33.8596	16.4		1.098		3.896	0	2	0	0
Titin OS=Mus musculus GN=Ttn PE=1 SV=1	A2ASS6	TRUE	TRUE	gTWGVVSAGSSk	1	iTRAQ4plex (+144), iTRAQ4plex (+144)	31.24	31.8865	27.45	1.195	1.033	3.643	4.141	0	1	1	0
Titin OS=Mus musculus GN=Ttn PE=1 SV=1	A2ASS6	TRUE	TRUE	gTYTITASNR	0.97	iTRAQ4plex (+144)	32.2	29.4101	21.69		1.029		4.158	0	1	0	0
Titin OS=Mus musculus GN=Ttn PE=1 SV=1	A2ASS6	TRUE	TRUE	gVPVPTAk	0.99	iTRAQ4plex (+144), iTRAQ4plex (+144)	38.02	31.176	19.62	1.156	0.8881	3.767	4.816	0	4	0	0
Titin OS=Mus musculus GN=Ttn PE=1 SV=1	A2ASS6	TRUE	TRUE	gVYTVEAk	0.95	iTRAQ4plex (+144), iTRAQ4plex (+144)	24.97	32.3096	18.33	1.256	1.053	3.467	4.061	0	3	0	0
Titin OS=Mus musculus GN=Ttn PE=1 SV=1	A2ASS6	TRUE	TRUE	gWSIVASDVTk	1	iTRAQ4plex (+144), iTRAQ4plex (+144)	58.2	32.4005	45.63	0.9959	1.121	4.371	3.815	0	2	1	0
Titin OS=Mus musculus GN=Ttn PE=1 SV=1	A2ASS6	TRUE	TRUE	hEDLETSAELR	1	iTRAQ4plex (+144)	41.95	27.3957	41.95	0.7575	1.16	5.746	3.687	0	2	1	0
Titin OS=Mus musculus GN=Ttn PE=1 SV=1	A2ASS6	TRUE	TRUE	hLQDVTLk	0.99	iTRAQ4plex (+144), iTRAQ4plex (+144)	52.91	31.9976	38.79	0.8577	0.9914	5.075	4.314	0	2	0	0
Titin OS=Mus musculus GN=Ttn PE=1 SV=1	A2ASS6	TRUE	TRUE	hLTEGNQYLFR	0.88	iTRAQ4plex (+144)	13.33	30.5038	13.33	1.574		2.766		0	0	1	0
Titin OS=Mus musculus GN=Ttn PE=1 SV=1	A2ASS6	TRUE	TRUE	hQYVVER	0.86	iTRAQ4plex (+144)	13.61	31.4457	13.61	0.8822		4.934		0	0	1	0
Titin OS=Mus musculus GN=Ttn PE=1 SV=1	A2ASS6	TRUE	TRUE	iADASPDEGWk	0.87	iTRAQ4plex (+144), iTRAQ4plex (+144)	14.57	30.0346	13.71		1.448		2.954	0	0	1	0
Titin OS=Mus musculus GN=Ttn PE=1 SV=1	A2ASS6	TRUE	TRUE	iDHYIVQk	0.91	iTRAQ4plex (+144), iTRAQ4plex (+144)	16.93	36.9496	14.82	0.6473		6.725		0	0	1	0
Titin OS=Mus musculus GN=Ttn PE=1 SV=1	A2ASS6	TRUE	TRUE	iDTSAESSk	1	iTRAQ4plex (+144), iTRAQ4plex (+144)	63.17	29.6332	61.43		1.17		3.656	0	1	0	0
Titin OS=Mus musculus GN=Ttn PE=1 SV=1	A2ASS6	TRUE	TRUE	iEAEPIQFTk	1	iTRAQ4plex (+144), iTRAQ4plex (+144)	62.44	32.3779	58.18	0.859	1.017	5.068	4.207	0	2	0	0
Titin OS=Mus musculus GN=Ttn PE=1 SV=1	A2ASS6	TRUE	TRUE	iEAHFDAR	0.91	iTRAQ4plex (+144)	24.13	30.5614	15.1	1.639	1.156	2.656	3.701	0	0	2	0
Titin OS=Mus musculus GN=Ttn PE=1 SV=1	A2ASS6	TRUE	TRUE	iEALPSDISIDEGk	1	iTRAQ4plex (+144), iTRAQ4plex (+144)	89.86	33.145	83.36	1.256	0.9641	3.465	4.436	0	2	1	0
Titin OS=Mus musculus GN=Ttn PE=1 SV=1	A2ASS6	TRUE	TRUE	iEEPPPTk	0.99	iTRAQ4plex (+144), iTRAQ4plex (+144)	34.99	32.222	26.01	1.062	1.028	4.099	4.161	0	3	0	0
Titin OS=Mus musculus GN=Ttn PE=1 SV=1	A2ASS6	TRUE	TRUE	iELELVEAk	0.98	iTRAQ4plex (+144), iTRAQ4plex (+144)	30.49	31.8412	16.26		0.9403		4.549	0	0	1	0
Titin OS=Mus musculus GN=Ttn PE=1 SV=1	A2ASS6	TRUE	TRUE	iELSPSMEAPk	0.95	iTRAQ4plex (+144), iTRAQ4plex (+144)	26.63	30.5538	25.1	1.415		3.077		0	0	1	0
Titin OS=Mus musculus GN=Ttn PE=1 SV=1	A2ASS6	TRUE	TRUE	iGGSPEIk	0.99	iTRAQ4plex (+144), iTRAQ4plex (+144)	57.69	32.4674	38.55	0.8655	1.01	5.03	4.234	0	5	0	0
Titin OS=Mus musculus GN=Ttn PE=1 SV=1	A2ASS6	TRUE	TRUE	iGHNVHLELPYk	0.97	iTRAQ4plex (+144), iTRAQ4plex (+144)	20.62	31.7143	19.83		0.7406		5.776	0	0	0	1
Titin OS=Mus musculus GN=Ttn PE=1 SV=1	A2ASS6	TRUE	TRUE	iGQQIEMEMk	0.98	iTRAQ4plex (+144), iTRAQ4plex (+144)	28.73	31.6346	28.73	1.195	0.8817	3.642	4.851	0	0	2	0
Titin OS=Mus musculus GN=Ttn PE=1 SV=1	A2ASS6	TRUE	TRUE	iGTGPPTESkPVIAk	1	iTRAQ4plex (+144), iTRAQ4plex (+144), iTRAQ4plex (+144)	46.2	28.4819	46.2	0.6365	0.6601	6.839	6.48	0	0	2	0
Titin OS=Mus musculus GN=Ttn PE=1 SV=1	A2ASS6	TRUE	TRUE	iGYSDPSDVPDk	1	iTRAQ4plex (+144), iTRAQ4plex (+144)	53.93	28.8195	53.48		0.6682		6.401	0	1	0	0
Titin OS=Mus musculus GN=Ttn PE=1 SV=1	A2ASS6	TRUE	TRUE	iHLEcQVDEDR	1	iTRAQ4plex (+144), Carbamidomethyl (+57)	40.91	26.0097	40.91	1.048	1.033	4.154	4.139	0	1	2	0
Titin OS=Mus musculus GN=Ttn PE=1 SV=1	A2ASS6	TRUE	TRUE	iNTSAFELNER	0.86	iTRAQ4plex (+144)	18.64	33.897	17.16	1.562		2.788		0	1	0	0
Titin OS=Mus musculus GN=Ttn PE=1 SV=1	A2ASS6	TRUE	TRUE	iPIQDTk	0.9	iTRAQ4plex (+144), iTRAQ4plex (+144)	27.1	32.4895	20.52	0.8871	0.7528	4.907	5.682	0	4	0	0
Titin OS=Mus musculus GN=Ttn PE=1 SV=1	A2ASS6	TRUE	TRUE	iPSAEMNDk	1	iTRAQ4plex (+144), iTRAQ4plex (+144)	73.64	30.3181	73.64	1.022	0.9898	4.258	4.321	0	5	0	0
Titin OS=Mus musculus GN=Ttn PE=1 SV=1	A2ASS6	TRUE	TRUE	iPVPVTk	0.9	iTRAQ4plex (+144), iTRAQ4plex (+144)	48.14	28.2802	39.57	0.7527	1.262	5.784	3.389	0	4	0	0
Titin OS=Mus musculus GN=Ttn PE=1 SV=1	A2ASS6	TRUE	TRUE	iQISITk	0.9	iTRAQ4plex (+144), iTRAQ4plex (+144)	44.91	32.8194	15.64	0.8158	0.9048	5.336	4.727	0	2	0	0
Titin OS=Mus musculus GN=Ttn PE=1 SV=1	A2ASS6	TRUE	TRUE	iSLQYTGk	0.99	iTRAQ4plex (+144), iTRAQ4plex (+144)	40.46	32.3855	26.99	0.948		4.592		0	2	0	0
Titin OS=Mus musculus GN=Ttn PE=1 SV=1	A2ASS6	TRUE	TRUE	iSVAYQQEELVQER	0.9	iTRAQ4plex (+144)	19.45	29.952	19.45	1.184		3.676		0	3	0	0
Titin OS=Mus musculus GN=Ttn PE=1 SV=1	A2ASS6	TRUE	TRUE	iTEkPSPPEk	0.89	iTRAQ4plex (+144), iTRAQ4plex (+144), iTRAQ4plex (+144)	19.92	31.2775	12.94	0.5513	0.5831	7.895	7.336	0	0	2	0
Titin OS=Mus musculus GN=Ttn PE=1 SV=1	A2ASS6	TRUE	TRUE	iTGYIVER	0.9	iTRAQ4plex (+144)	19.79	33.2035	13.06	0.5665	0.5968	7.684	7.167	0	7	0	0
Titin OS=Mus musculus GN=Ttn PE=1 SV=1	A2ASS6	TRUE	TRUE	iTGYIVEYk	0.98	iTRAQ4plex (+144), iTRAQ4plex (+144)	23.12	32.2712	23.12	1.205	0.4634	3.614	9.231	0	2	0	0
Titin OS=Mus musculus GN=Ttn PE=1 SV=1	A2ASS6	TRUE	TRUE	iTGYVVEMQTk	0.9	iTRAQ4plex (+144), iTRAQ4plex (+144)	16.12	31.8013	16.12	0.7801		5.58		0	0	1	0
Titin OS=Mus musculus GN=Ttn PE=1 SV=1	A2ASS6	TRUE	TRUE	iTIENTEHYTHLVMk	0.88	iTRAQ4plex (+144), iTRAQ4plex (+144)	13.6	30.77	13.51	0.9899		4.397		0	0	0	1
Titin OS=Mus musculus GN=Ttn PE=1 SV=1	A2ASS6	TRUE	TRUE	iTNYIVEk	0.98	iTRAQ4plex (+144), iTRAQ4plex (+144)	44.19	35.6348	14.76	0.6733	0.7492	6.465	5.709	0	6	0	0
Titin OS=Mus musculus GN=Ttn PE=1 SV=1	A2ASS6	TRUE	TRUE	iTNYVIEk	0.95	iTRAQ4plex (+144), iTRAQ4plex (+144)	29.73	32.5672	12.39	0.888		4.902		0	2	0	0
Titin OS=Mus musculus GN=Ttn PE=1 SV=1	A2ASS6	TRUE	TRUE	iTVDDVTR	0.98	iTRAQ4plex (+144)	34.49	34.8855	13.47	0.8137	1.01	5.35	4.233	0	4	0	0
Titin OS=Mus musculus GN=Ttn PE=1 SV=1	A2ASS6	TRUE	TRUE	iVGYWVEk	0.99	iTRAQ4plex (+144), iTRAQ4plex (+144)	59	32.5406	42.52	0.6931	0.8897	6.281	4.807	0	2	0	0
Titin OS=Mus musculus GN=Ttn PE=1 SV=1	A2ASS6	TRUE	TRUE	iVSPDLQLDASVR	0.91	iTRAQ4plex (+144)	20.13	31.7754	20.13	1.487		2.927		0	1	0	0
Titin OS=Mus musculus GN=Ttn PE=1 SV=1	A2ASS6	TRUE	TRUE	iVVEkPGR	0.99	iTRAQ4plex (+144), iTRAQ4plex (+144)	25.94	29.8588	20.52	0.6959	0.6269	6.255	6.823	0	0	3	0
Titin OS=Mus musculus GN=Ttn PE=1 SV=1	A2ASS6	TRUE	TRUE	kGDGTQLAck	0.99	iTRAQ4plex (+144), iTRAQ4plex (+144), Carbamidomethyl (+57), iTRAQ4plex (+144)	28.27	32.0493	22.63	0.8486	0.7482	5.13	5.717	0	0	2	0
Titin OS=Mus musculus GN=Ttn PE=1 SV=1	A2ASS6	TRUE	TRUE	kLPVAAPk	0.99	iTRAQ4plex (+144), iTRAQ4plex (+144), iTRAQ4plex (+144)	34.97	26.1384	24.42	0.6847	0.7637	6.358	5.601	0	1	1	0
Titin OS=Mus musculus GN=Ttn PE=1 SV=1	A2ASS6	TRUE	TRUE	kPEAPAAEVPEVPk	0.99	iTRAQ4plex (+144), iTRAQ4plex (+144), iTRAQ4plex (+144)	21.99	30.7115	21.99	1.091	0.8515	3.989	5.023	0	0	3	3
Titin OS=Mus musculus GN=Ttn PE=1 SV=1	A2ASS6	TRUE	TRUE	kPEAPPAk	0.99	iTRAQ4plex (+144), iTRAQ4plex (+144), iTRAQ4plex (+144)	50.58	30.8099	38.63	0.6415	1.002	6.786	4.269	0	3	1	0
Titin OS=Mus musculus GN=Ttn PE=1 SV=1	A2ASS6	TRUE	TRUE	kPEAPPPk	0.97	iTRAQ4plex (+144), iTRAQ4plex (+144), iTRAQ4plex (+144)	21.1	31.0619	17.79	0.7354		5.919		0	0	1	0
Titin OS=Mus musculus GN=Ttn PE=1 SV=1	A2ASS6	TRUE	TRUE	kPEPPEAEVPEVPk	0.92	iTRAQ4plex (+144), iTRAQ4plex (+144), iTRAQ4plex (+144)	20.41	30.7335	19.87		1.045		4.095	0	0	0	1
Titin OS=Mus musculus GN=Ttn PE=1 SV=1	A2ASS6	TRUE	TRUE	kPEPPPAk	0.84	iTRAQ4plex (+144), iTRAQ4plex (+144), iTRAQ4plex (+144)	24.23	29.8989	0	0.7614		5.717		0	0	1	0
Titin OS=Mus musculus GN=Ttn PE=1 SV=1	A2ASS6	TRUE	TRUE	kPEVPPPk	0.92	iTRAQ4plex (+144), iTRAQ4plex (+144), iTRAQ4plex (+144)	28.89	30.3623	4.37	0.7608		5.722		0	0	1	0
Titin OS=Mus musculus GN=Ttn PE=1 SV=1	A2ASS6	TRUE	TRUE	kPIPEEk	0.88	iTRAQ4plex (+144), iTRAQ4plex (+144), iTRAQ4plex (+144)	27.45	30.8314	2.73		0.8948		4.78	0	0	1	0
Titin OS=Mus musculus GN=Ttn PE=1 SV=1	A2ASS6	TRUE	TRUE	kPTALLk	0.88	iTRAQ4plex (+144), iTRAQ4plex (+144), iTRAQ4plex (+144)	18.85	26.6745	10.02		1.033		4.143	0	0	1	0
Titin OS=Mus musculus GN=Ttn PE=1 SV=1	A2ASS6	TRUE	TRUE	kPTYDGGSk	1	iTRAQ4plex (+144), iTRAQ4plex (+144), iTRAQ4plex (+144)	51.35	32.0656	30.09	0.23	1.053	18.93	4.062	0	0	2	0
Titin OS=Mus musculus GN=Ttn PE=1 SV=1	A2ASS6	TRUE	TRUE	kPVIEEkPAIPVVEk	0.85	iTRAQ4plex (+144), iTRAQ4plex (+144), iTRAQ4plex (+144), iTRAQ4plex (+144)	10.57	25	10.57	1.554	0.8239	2.801	5.192	0	1	0	1
Titin OS=Mus musculus GN=Ttn PE=1 SV=1	A2ASS6	TRUE	TRUE	kPVPEEVVPVPIPk	0.99	iTRAQ4plex (+144), iTRAQ4plex (+144), iTRAQ4plex (+144)	23.89	26.1066	20.2	0.9847	1.269	4.421	3.37	0	0	3	1
Titin OS=Mus musculus GN=Ttn PE=1 SV=1	A2ASS6	TRUE	TRUE	kQEPIAPESISSkPVIVTGLR	1	iTRAQ4plex (+144), iTRAQ4plex (+144), iTRAQ4plex (+144)	49.17	25	49.17		0.9978		4.287	0	0	0	1
Titin OS=Mus musculus GN=Ttn PE=1 SV=1	A2ASS6	TRUE	TRUE	kTQTTTMATGPEVPPPWk	0.87	iTRAQ4plex (+144), iTRAQ4plex (+144), iTRAQ4plex (+144)	20.24	35.0664	20.24		2.502		1.71	0	1	0	0
Titin OS=Mus musculus GN=Ttn PE=1 SV=1	A2ASS6	TRUE	TRUE	kVDPSYLMLPGESAR	0.99	iTRAQ4plex (+144), iTRAQ4plex (+144)	26.87	30.8814	26.87	1.087	1.156	4.004	3.7	0	0	3	0
Titin OS=Mus musculus GN=Ttn PE=1 SV=1	A2ASS6	TRUE	TRUE	kVEPPPPPk	0.97	iTRAQ4plex (+144), iTRAQ4plex (+144), iTRAQ4plex (+144)	31.75	30.4727	10.45	0.9921		4.388		0	0	1	0
Titin OS=Mus musculus GN=Ttn PE=1 SV=1	A2ASS6	TRUE	TRUE	kVPVPVPk	0.91	iTRAQ4plex (+144), iTRAQ4plex (+144), iTRAQ4plex (+144)	19.13	25.0243	9.22	0.9996		4.355		0	0	1	0
Titin OS=Mus musculus GN=Ttn PE=1 SV=1	A2ASS6	TRUE	TRUE	kYEIVADGR	0.99	iTRAQ4plex (+144), iTRAQ4plex (+144)	23.14	32.4846	22.48	1.019		4.271		0	0	1	0
Titin OS=Mus musculus GN=Ttn PE=1 SV=1	A2ASS6	TRUE	TRUE	lDDAGEYTYk	1	iTRAQ4plex (+144), iTRAQ4plex (+144)	54.51	27.9239	54.51	0.9745	0.6762	4.467	6.326	0	5	0	0
Titin OS=Mus musculus GN=Ttn PE=1 SV=1	A2ASS6	TRUE	TRUE	lDDQANFNVSLTNHR	0.9	iTRAQ4plex (+144)	21.11	33.9777	18.84	1.626	1.411	2.677	3.031	0	0	2	0
Titin OS=Mus musculus GN=Ttn PE=1 SV=1	A2ASS6	TRUE	TRUE	lDQTGGVDFQAANVk	1	iTRAQ4plex (+144), iTRAQ4plex (+144)	64.66	32.1854	61.07	1.135		3.835		0	1	0	0
Titin OS=Mus musculus GN=Ttn PE=1 SV=1	A2ASS6	TRUE	TRUE	lEAPESILHER	1	iTRAQ4plex (+144)	33.68	31.8752	33.68	1.253	1.137	3.474	3.762	0	0	4	0
Titin OS=Mus musculus GN=Ttn PE=1 SV=1	A2ASS6	TRUE	TRUE	lEIEELEk	0.99	iTRAQ4plex (+144), iTRAQ4plex (+144)	52.68	32.8533	25.11	1.136	1.161	3.833	3.685	0	4	0	0
Titin OS=Mus musculus GN=Ttn PE=1 SV=1	A2ASS6	TRUE	TRUE	lEMkPPDIPDSR	0.88	iTRAQ4plex (+144), iTRAQ4plex (+144)	13.97	31.758	13.97	1.261		3.452		0	0	1	0
Titin OS=Mus musculus GN=Ttn PE=1 SV=1	A2ASS6	TRUE	TRUE	lEPSQLLk	0.95	iTRAQ4plex (+144), iTRAQ4plex (+144)	28.98	31.0958	14.06	1.376	1.004	3.163	4.261	0	3	0	0
Titin OS=Mus musculus GN=Ttn PE=1 SV=1	A2ASS6	TRUE	TRUE	lEVVDVTk	0.99	iTRAQ4plex (+144), iTRAQ4plex (+144)	57.99	32.9226	42.65	0.7245	0.6995	6.009	6.115	0	3	0	0
Titin OS=Mus musculus GN=Ttn PE=1 SV=1	A2ASS6	TRUE	TRUE	lFVETLHITk	1	iTRAQ4plex (+144), iTRAQ4plex (+144)	48.2	31.1959	40.42	0.6582	0.7107	6.614	6.019	0	0	3	0
Titin OS=Mus musculus GN=Ttn PE=1 SV=1	A2ASS6	TRUE	TRUE	lGVTSVSk	0.99	iTRAQ4plex (+144), iTRAQ4plex (+144)	50.86	33.6003	39.34	0.7607	1.18	5.722	3.625	0	2	0	0
Titin OS=Mus musculus GN=Ttn PE=1 SV=1	A2ASS6	TRUE	TRUE	lHEGIEYTFR	0.99	iTRAQ4plex (+144)	26.75	30.8243	26.75		0.7163		5.972	0	0	1	0
Titin OS=Mus musculus GN=Ttn PE=1 SV=1	A2ASS6	TRUE	TRUE	lIEGLVVk	0.99	iTRAQ4plex (+144), iTRAQ4plex (+144)	48.3	28.4261	34	0.6922	0.6859	6.289	6.236	0	3	0	0
Titin OS=Mus musculus GN=Ttn PE=1 SV=1	A2ASS6	TRUE	TRUE	lIIEGIR	0.9	iTRAQ4plex (+144)	33.81	30.6221	0	0.4241	0.6642	10.26	6.44	0	4	0	0
Titin OS=Mus musculus GN=Ttn PE=1 SV=1	A2ASS6	TRUE	TRUE	lITGNEYQFR	1	iTRAQ4plex (+144)	44.21	30.4021	40.72	0.7761	0.9719	5.609	4.401	0	3	0	0
Titin OS=Mus musculus GN=Ttn PE=1 SV=1	A2ASS6	TRUE	TRUE	lkGEALLQTPEcEIkEEGk	0.99	iTRAQ4plex (+144), iTRAQ4plex (+144), Carbamidomethyl (+57), iTRAQ4plex (+144), iTRAQ4plex (+144)	30.66	29.7727	30.66		1.167		3.667	0	0	0	1
Titin OS=Mus musculus GN=Ttn PE=1 SV=1	A2ASS6	TRUE	TRUE	lLEGHEYVFR	1	iTRAQ4plex (+144)	56.06	31.6286	53.3	0.5074	0.6804	8.58	6.286	0	1	2	0
Titin OS=Mus musculus GN=Ttn PE=1 SV=1	A2ASS6	TRUE	TRUE	lLTSSQk	0.9	iTRAQ4plex (+144), iTRAQ4plex (+144)	35.12	33.8543	17.17		0.6385		6.699	0	1	0	0
Titin OS=Mus musculus GN=Ttn PE=1 SV=1	A2ASS6	TRUE	TRUE	lPVAAPk	0.9	iTRAQ4plex (+144), iTRAQ4plex (+144)	37.42	29.8091	27.75	1.202	0.9912	3.621	4.315	0	2	0	0
Titin OS=Mus musculus GN=Ttn PE=1 SV=1	A2ASS6	TRUE	TRUE	lQFEVQk	0.9	iTRAQ4plex (+144), iTRAQ4plex (+144)	31.08	33.1133	21.03	1.119	1.075	3.89	3.979	0	6	0	0
Titin OS=Mus musculus GN=Ttn PE=1 SV=1	A2ASS6	TRUE	TRUE	lQGDLVTIR	0.92	iTRAQ4plex (+144)	23.72	31.9061	13.99	0.8407	0.6024	5.178	7.101	0	2	0	0
Titin OS=Mus musculus GN=Ttn PE=1 SV=1	A2ASS6	TRUE	TRUE	lSGVLTVk	0.99	iTRAQ4plex (+144), iTRAQ4plex (+144)	56.8	31.8127	32.52		0.816		5.242	0	1	0	0
Titin OS=Mus musculus GN=Ttn PE=1 SV=1	A2ASS6	TRUE	TRUE	lSVAVPQR	0.97	iTRAQ4plex (+144)	23.03	31.2872	17.68		1.216		3.518	0	1	0	0
Titin OS=Mus musculus GN=Ttn PE=1 SV=1	A2ASS6	TRUE	TRUE	lTcAVESSALcAk	0.97	iTRAQ4plex (+144), Carbamidomethyl (+57), Carbamidomethyl (+57), iTRAQ4plex (+144)	18.64	30.6258	18.64	1.649	1.306	2.64	3.274	0	0	4	0
Titin OS=Mus musculus GN=Ttn PE=1 SV=1	A2ASS6	TRUE	TRUE	lTEGNEYVFR	0.95	iTRAQ4plex (+144)	31.08	29.1116	15	0.6866	0.7801	6.34	5.483	0	4	0	0
Titin OS=Mus musculus GN=Ttn PE=1 SV=1	A2ASS6	TRUE	TRUE	lTGYIVEk	0.97	iTRAQ4plex (+144), iTRAQ4plex (+144)	61.2	32.4155	0	0.7409	0.7773	5.876	5.503	0	8	0	0
Titin OS=Mus musculus GN=Ttn PE=1 SV=1	A2ASS6	TRUE	TRUE	lTIADVR	0.88	iTRAQ4plex (+144)	18.8	32.2634	10.94	0.8912	0.9629	4.884	4.442	0	6	0	0
Titin OS=Mus musculus GN=Ttn PE=1 SV=1	A2ASS6	TRUE	TRUE	lTQDDLEMVRPAR	0.98	iTRAQ4plex (+144)	20.02	31.0857	20.02	0.9476		4.594		0	0	1	0
Titin OS=Mus musculus GN=Ttn PE=1 SV=1	A2ASS6	TRUE	TRUE	lTQTEPVTLIk	1	iTRAQ4plex (+144), iTRAQ4plex (+144)	44.7	31.1561	38.6	1.231	1.131	3.537	3.783	0	2	1	0
Titin OS=Mus musculus GN=Ttn PE=1 SV=1	A2ASS6	TRUE	TRUE	lTSGEAPGVR	1	iTRAQ4plex (+144)	39.99	31.7202	32.26	0.8492		5.126		0	1	0	0
Titin OS=Mus musculus GN=Ttn PE=1 SV=1	A2ASS6	TRUE	TRUE	lTTGEEYQFR	0.95	iTRAQ4plex (+144)	24.18	30.3981	24.18	0.6649	0.7828	6.547	5.464	0	3	0	0
Titin OS=Mus musculus GN=Ttn PE=1 SV=1	A2ASS6	TRUE	TRUE	lTTGSEYQFR	0.87	iTRAQ4plex (+144)	15.2	28.7564	14.56	1.078		4.038		0	3	0	0
Titin OS=Mus musculus GN=Ttn PE=1 SV=1	A2ASS6	TRUE	TRUE	lTTGVEYQFR	0.98	iTRAQ4plex (+144)	22.98	30.7737	22.98	1.11	0.8072	3.922	5.299	0	2	0	0
Titin OS=Mus musculus GN=Ttn PE=1 SV=1	A2ASS6	TRUE	TRUE	mAHEGALTGVTTDQk	1	iTRAQ4plex (+144), iTRAQ4plex (+144)	70.03	35.1081	70.03	0.939	0.8807	4.636	4.857	0	1	2	2
Titin OS=Mus musculus GN=Ttn PE=1 SV=1	A2ASS6	TRUE	TRUE	mFISETR	0.9	iTRAQ4plex (+144)	23.79	30.3342	10.91	1.008	1.281	4.32	3.339	0	2	0	0
Titin OS=Mus musculus GN=Ttn PE=1 SV=1	A2ASS6	TRUE	TRUE	mPYEVPEPR	1	iTRAQ4plex (+144)	44.6	28.2866	44.6	0.7736	1.048	5.627	4.081	0	4	0	0
Titin OS=Mus musculus GN=Ttn PE=1 SV=1	A2ASS6	TRUE	TRUE	mSFAESTAVLR	0.99	iTRAQ4plex (+144)	32.45	30.0988	32.45	1.247	0.8572	3.492	4.99	0	2	0	0
Titin OS=Mus musculus GN=Ttn PE=1 SV=1	A2ASS6	TRUE	TRUE	mTASEALQHPWLk	1	iTRAQ4plex (+144), iTRAQ4plex (+144)	29.13	31.2418	28.03	0.9592	0.6444	4.538	6.637	0	0	2	0
Titin OS=Mus musculus GN=Ttn PE=1 SV=1	A2ASS6	TRUE	TRUE	mVISEEk	0.9	iTRAQ4plex (+144), iTRAQ4plex (+144)	48.85	32.6411	32.16	1.118	1.206	3.893	3.546	0	2	0	0
Titin OS=Mus musculus GN=Ttn PE=1 SV=1	A2ASS6	TRUE	TRUE	mYGITDFR	0.99	iTRAQ4plex (+144)	21.27	27.5891	20.95	0.986	0.9409	4.415	4.546	0	4	0	0
Titin OS=Mus musculus GN=Ttn PE=1 SV=1	A2ASS6	TRUE	TRUE	nAADNFSEPSESSGAITAR	1	iTRAQ4plex (+144)	76.78	25	76.78	0.9993	0.9969	4.356	4.291	0	0	3	0
Titin OS=Mus musculus GN=Ttn PE=1 SV=1	A2ASS6	TRUE	TRUE	nAADSVSEPSESTGPITVk	1	iTRAQ4plex (+144), iTRAQ4plex (+144)	60.74	29.4101	59.17	0.9837		4.425		0	0	2	0
Titin OS=Mus musculus GN=Ttn PE=1 SV=1	A2ASS6	TRUE	TRUE	nAAGAISkPSDSTGPITAk	1	iTRAQ4plex (+144), iTRAQ4plex (+144), iTRAQ4plex (+144)	49.9	30.7408	49.9		0.6597		6.483	0	0	0	1
Titin OS=Mus musculus GN=Ttn PE=1 SV=1	A2ASS6	TRUE	TRUE	nAAGAISPPSEPSDAITcR	1	iTRAQ4plex (+144), Carbamidomethyl (+57)	56.21	28.9265	56.21	1.416	1.176	3.074	3.639	0	2	0	0
Titin OS=Mus musculus GN=Ttn PE=1 SV=1	A2ASS6	TRUE	TRUE	nAAGSASSSTSLk	0.96	iTRAQ4plex (+144), iTRAQ4plex (+144)	24.79	31.4829	15.69	0.7733	0.5987	5.63	7.145	0	0	3	0
Titin OS=Mus musculus GN=Ttn PE=1 SV=1	A2ASS6	TRUE	TRUE	nAAGVFSEPSESTGAITAR	1	iTRAQ4plex (+144)	58.62	28.4011	58.62	1.497	1.087	2.908	3.934	0	0	3	0
Titin OS=Mus musculus GN=Ttn PE=1 SV=1	A2ASS6	TRUE	TRUE	nAAGVISk	0.99	iTRAQ4plex (+144), iTRAQ4plex (+144)	32.08	33.3203	25.73	1.238		3.516		0	1	0	0
Titin OS=Mus musculus GN=Ttn PE=1 SV=1	A2ASS6	TRUE	TRUE	nAFVTPGPPSIPEVTk	0.98	iTRAQ4plex (+144), iTRAQ4plex (+144)	27.97	31.4333	17.49	1.201		3.624		0	0	1	0
Titin OS=Mus musculus GN=Ttn PE=1 SV=1	A2ASS6	TRUE	TRUE	nAVGTISPPSQSSGLIMTR	1	iTRAQ4plex (+144)	42	35.8478	42		1.414		3.024	0	1	1	0
Titin OS=Mus musculus GN=Ttn PE=1 SV=1	A2ASS6	TRUE	TRUE	nDAGTAScSIELk	1	iTRAQ4plex (+144), Carbamidomethyl (+57), iTRAQ4plex (+144)	41.14	30.3222	36.97	1.094	1.164	3.98	3.676	0	1	2	0
Titin OS=Mus musculus GN=Ttn PE=1 SV=1	A2ASS6	TRUE	TRUE	nEGGESDWVR	1	iTRAQ4plex (+144)	40.07	25	33.05	0.7417	1.12	5.869	3.82	0	2	0	0
Titin OS=Mus musculus GN=Ttn PE=1 SV=1	A2ASS6	TRUE	TRUE	nGEEVAFDNR	0.94	iTRAQ4plex (+144)	26.21	28.5612	20.38	1.129		3.855		0	1	0	0
Titin OS=Mus musculus GN=Ttn PE=1 SV=1	A2ASS6	TRUE	TRUE	nGQSTTFEcQVTGTPEIR	0.94	iTRAQ4plex (+144), Carbamidomethyl (+57)	22.27	26.0314	22.27		1.623		2.635	0	1	0	0
Titin OS=Mus musculus GN=Ttn PE=1 SV=1	A2ASS6	TRUE	TRUE	nGVEIEMSEk	0.98	iTRAQ4plex (+144), iTRAQ4plex (+144)	28.29	28.8423	28.29		1.775		2.41	0	1	0	0
Titin OS=Mus musculus GN=Ttn PE=1 SV=1	A2ASS6	TRUE	TRUE	nGVVLDSNDkYEISVk	0.93	iTRAQ4plex (+144), iTRAQ4plex (+144), iTRAQ4plex (+144)	21.43	30.6558	21.43		1.231		3.475	0	0	1	0
Titin OS=Mus musculus GN=Ttn PE=1 SV=1	A2ASS6	TRUE	TRUE	nLSSTANLk	1	iTRAQ4plex (+144), iTRAQ4plex (+144)	43.57	32.8488	34.94		1.056		4.051	0	1	0	0
Titin OS=Mus musculus GN=Ttn PE=1 SV=1	A2ASS6	TRUE	TRUE	nNALLLQVk	1	iTRAQ4plex (+144), iTRAQ4plex (+144)	67.18	30.0732	43.92	1.256	0.8313	3.465	5.145	0	1	1	0
Titin OS=Mus musculus GN=Ttn PE=1 SV=1	A2ASS6	TRUE	TRUE	nNEFTVPDLk	1	iTRAQ4plex (+144), iTRAQ4plex (+144)	30.43	31.726	21.8	0.8299	0.8047	5.245	5.315	0	1	3	0
Titin OS=Mus musculus GN=Ttn PE=1 SV=1	A2ASS6	TRUE	TRUE	nNVASLVINk	0.98	iTRAQ4plex (+144), iTRAQ4plex (+144)	32.52	32.0951	28.8	1.146	1.241	3.797	3.448	0	5	4	0
Titin OS=Mus musculus GN=Ttn PE=1 SV=1	A2ASS6	TRUE	TRUE	nNVEIHPTSNcEIMFk	0.84	iTRAQ4plex (+144), Carbamidomethyl (+57), iTRAQ4plex (+144)	19.23	32.5983	19.23	1.632	1.212	2.667	3.528	0	1	1	0
Titin OS=Mus musculus GN=Ttn PE=1 SV=1	A2ASS6	TRUE	TRUE	nPFVLPGPPk	1	iTRAQ4plex (+144), iTRAQ4plex (+144)	40.92	31.5564	40.92	0.8438	1.172	5.159	3.65	0	1	2	0
Titin OS=Mus musculus GN=Ttn PE=1 SV=1	A2ASS6	TRUE	TRUE	nSDIIVPHk	1	iTRAQ4plex (+144), iTRAQ4plex (+144)	35.79	32.2789	28.43	0.8557		5.087		0	0	1	0
Titin OS=Mus musculus GN=Ttn PE=1 SV=1	A2ASS6	TRUE	TRUE	nTATVSWk	0.99	iTRAQ4plex (+144), iTRAQ4plex (+144)	38.71	32.5455	26.41		1.203		3.554	0	1	0	0
Titin OS=Mus musculus GN=Ttn PE=1 SV=1	A2ASS6	TRUE	TRUE	nVDSVVGGAcR	1	iTRAQ4plex (+144), Carbamidomethyl (+57)	36.98	28.739	36.98	1.053	1.223	4.135	3.499	0	4	0	0
Titin OS=Mus musculus GN=Ttn PE=1 SV=1	A2ASS6	TRUE	TRUE	nVTGTTSETIk	0.86	iTRAQ4plex (+144), iTRAQ4plex (+144)	24.43	36.7578	18.78		1.304		3.281	0	1	0	0
Titin OS=Mus musculus GN=Ttn PE=1 SV=1	A2ASS6	TRUE	TRUE	nVYTLEIR	0.95	iTRAQ4plex (+144)	21.66	33.0984	16.93	1.298	1.25	3.353	3.423	0	3	0	0
Titin OS=Mus musculus GN=Ttn PE=1 SV=1	A2ASS6	TRUE	TRUE	qDSGQYTFk	0.84	iTRAQ4plex (+144), iTRAQ4plex (+144)	12.99	32.0385	12.84	1.138	1.018	3.825	4.203	0	2	0	0
Titin OS=Mus musculus GN=Ttn PE=1 SV=1	A2ASS6	TRUE	TRUE	qGESIQLEck	0.92	iTRAQ4plex (+144), Carbamidomethyl (+57), iTRAQ4plex (+144)	20.55	30.2776	14.95	1.025	0.9955	4.245	4.297	0	1	2	0
Titin OS=Mus musculus GN=Ttn PE=1 SV=1	A2ASS6	TRUE	TRUE	qkPDIVLFPEPVR	1	iTRAQ4plex (+144), iTRAQ4plex (+144)	54.11	30.6744	40.46	0.9518	0.8683	4.573	4.926	0	0	5	3
Titin OS=Mus musculus GN=Ttn PE=1 SV=1	A2ASS6	TRUE	TRUE	qLGVPVIAk	1	iTRAQ4plex (+144), iTRAQ4plex (+144)	56.53	29.0687	48.55	0.9401	1.028	4.631	4.163	0	4	1	0
Titin OS=Mus musculus GN=Ttn PE=1 SV=1	A2ASS6	TRUE	TRUE	qLSVPVIAk	1	iTRAQ4plex (+144), iTRAQ4plex (+144)	49.66	30.0173	37.21	0.7777	0.7888	5.597	5.423	0	2	1	0
Titin OS=Mus musculus GN=Ttn PE=1 SV=1	A2ASS6	TRUE	TRUE	qLTFTVER	0.96	iTRAQ4plex (+144)	22.33	32.6881	18.51		0.9211		4.644	0	1	0	0
Titin OS=Mus musculus GN=Ttn PE=1 SV=1	A2ASS6	TRUE	TRUE	qNATVQGLIQGk	1	iTRAQ4plex (+144), iTRAQ4plex (+144)	69.01	31.9535	68.39		0.8071		5.3	0	1	1	0
Titin OS=Mus musculus GN=Ttn PE=1 SV=1	A2ASS6	TRUE	TRUE	qQAIPDSTVEFk	1	iTRAQ4plex (+144), iTRAQ4plex (+144)	71.22	31.3704	71.22	0.9045	1.069	4.813	4.002	0	2	3	0
Titin OS=Mus musculus GN=Ttn PE=1 SV=1	A2ASS6	TRUE	TRUE	qQVTEPVAk	1	iTRAQ4plex (+144), iTRAQ4plex (+144)	64.41	32.2167	59.08		0.9145		4.677	0	1	1	0
Titin OS=Mus musculus GN=Ttn PE=1 SV=1	A2ASS6	TRUE	TRUE	qVVDDTcTLVIPQSR	1	iTRAQ4plex (+144), Carbamidomethyl (+57)	87.69	29.9695	79.81		0.2189		19.54	0	1	0	0
Titin OS=Mus musculus GN=Ttn PE=1 SV=1	A2ASS6	TRUE	TRUE	rLDVVDTSk	1	iTRAQ4plex (+144), iTRAQ4plex (+144)	36.2	32.7715	34.67	0.2691	0.255	16.18	16.77	0	0	2	0
Titin OS=Mus musculus GN=Ttn PE=1 SV=1	A2ASS6	TRUE	TRUE	rLEETDESQLER	1	iTRAQ4plex (+144)	39.97	28.8024	27.14	1.207	1.252	3.606	3.416	0	0	3	0
Titin OS=Mus musculus GN=Ttn PE=1 SV=1	A2ASS6	TRUE	TRUE	rPASEPHVVPQAVkPAVIQAPSETHIk	1	iTRAQ4plex (+144), iTRAQ4plex (+144), iTRAQ4plex (+144)	31.21	25	31.21	1.04	1.187	4.184	3.603	0	0	0	0
Titin OS=Mus musculus GN=Ttn PE=1 SV=1	A2ASS6	TRUE	TRUE	sAFQGSAPLTIk	1	iTRAQ4plex (+144), iTRAQ4plex (+144)	62.7	32.33	55.42	1.175	1.155	3.704	3.703	0	6	2	0
Titin OS=Mus musculus GN=Ttn PE=1 SV=1	A2ASS6	TRUE	TRUE	sAFVTVR	0.9	iTRAQ4plex (+144)	18.37	34.1027	13.35	1.285		3.388		0	1	0	0
Titin OS=Mus musculus GN=Ttn PE=1 SV=1	A2ASS6	TRUE	TRUE	sDSGPYPLTAk	1	iTRAQ4plex (+144), iTRAQ4plex (+144)	43.8	31.3001	41.42	0.8163	0.9089	5.333	4.706	0	3	2	0
Titin OS=Mus musculus GN=Ttn PE=1 SV=1	A2ASS6	TRUE	TRUE	sDTGLYSITAVNNLGTASk	1	iTRAQ4plex (+144), iTRAQ4plex (+144)	45.78	30.4844	43.22	0.9041		4.815		0	0	1	0
Titin OS=Mus musculus GN=Ttn PE=1 SV=1	A2ASS6	TRUE	TRUE	sDVPIQAPHFk	1	iTRAQ4plex (+144), iTRAQ4plex (+144)	36.17	31.8299	24.76		0.8326		5.138	0	0	1	0
Titin OS=Mus musculus GN=Ttn PE=1 SV=1	A2ASS6	TRUE	TRUE	sELDYMSk	0.99	iTRAQ4plex (+144), iTRAQ4plex (+144)	52.55	28.4323	44.14		0.7491		5.71	0	1	0	0
Titin OS=Mus musculus GN=Ttn PE=1 SV=1	A2ASS6	TRUE	TRUE	sFPVNVk	0.9	iTRAQ4plex (+144), iTRAQ4plex (+144)	48.88	33.8934	38.96	1.258	1.102	3.46	3.881	0	5	0	0
Titin OS=Mus musculus GN=Ttn PE=1 SV=1	A2ASS6	TRUE	TRUE	sGVPLTTGYR	1	iTRAQ4plex (+144)	43.43	32.6647	30.82	1.087	1.217	4.006	3.515	0	2	0	0
Titin OS=Mus musculus GN=Ttn PE=1 SV=1	A2ASS6	TRUE	TRUE	sIHEQVSSISETTk	1	iTRAQ4plex (+144), iTRAQ4plex (+144)	54.4	31.0072	54.4		1.709		2.502	0	0	1	0
Titin OS=Mus musculus GN=Ttn PE=1 SV=1	A2ASS6	TRUE	TRUE	sITVHEGESAR	1	iTRAQ4plex (+144)	45.38	30.2366	45.38	1.131		3.85		0	0	1	0
Titin OS=Mus musculus GN=Ttn PE=1 SV=1	A2ASS6	TRUE	TRUE	sLSGQYScTATNPIGSASSGAk	1	iTRAQ4plex (+144), Carbamidomethyl (+57), iTRAQ4plex (+144)	41.08	33.2818	41.08	1.5		2.902		0	1	0	0
Titin OS=Mus musculus GN=Ttn PE=1 SV=1	A2ASS6	TRUE	TRUE	sLVEESQLPDGk	1	iTRAQ4plex (+144), iTRAQ4plex (+144)	42.04	31.827	38.69	1.003	0.8797	4.339	4.862	0	0	2	0
Titin OS=Mus musculus GN=Ttn PE=1 SV=1	A2ASS6	TRUE	TRUE	sQAGIEVk	0.99	iTRAQ4plex (+144), iTRAQ4plex (+144)	56.09	33.4713	41.23	1.084	1.169	4.016	3.66	0	2	0	0
Titin OS=Mus musculus GN=Ttn PE=1 SV=1	A2ASS6	TRUE	TRUE	sScTAVVDVSDR	1	iTRAQ4plex (+144), Carbamidomethyl (+57)	48.51	29.5856	45.54	1.112	1.078	3.915	3.969	0	4	0	0
Titin OS=Mus musculus GN=Ttn PE=1 SV=1	A2ASS6	TRUE	TRUE	sSMTQLESSTSR	1	iTRAQ4plex (+144)	63.71	31.4953	60.74	1.476	1.455	2.95	2.939	0	3	0	0
Titin OS=Mus musculus GN=Ttn PE=1 SV=1	A2ASS6	TRUE	TRUE	sSWEFDGk	0.99	iTRAQ4plex (+144), iTRAQ4plex (+144)	34.53	33.4596	30.25	1.217	0.8645	3.578	4.948	0	2	0	0
Titin OS=Mus musculus GN=Ttn PE=1 SV=1	A2ASS6	TRUE	TRUE	sTAELYLTTk	0.93	iTRAQ4plex (+144), iTRAQ4plex (+144)	30	36.3719	19.1	1.145	1.088	3.803	3.93	0	1	1	0
Titin OS=Mus musculus GN=Ttn PE=1 SV=1	A2ASS6	TRUE	TRUE	sTDFATSLSVk	0.85	iTRAQ4plex (+144), iTRAQ4plex (+144)	23.12	31.9257	6.75		1.236		3.46	0	2	0	0
Titin OS=Mus musculus GN=Ttn PE=1 SV=1	A2ASS6	TRUE	TRUE	sTGLIEGLEYEHR	0.99	iTRAQ4plex (+144)	27.77	30.3141	21.14	1.203	0.9495	3.618	4.505	0	0	3	0
Titin OS=Mus musculus GN=Ttn PE=1 SV=1	A2ASS6	TRUE	TRUE	sTPLDSkPVVVQYPFk	1	iTRAQ4plex (+144), iTRAQ4plex (+144), iTRAQ4plex (+144)	45.92	30.7335	45.92	0.6768		6.431		0	0	1	0
Titin OS=Mus musculus GN=Ttn PE=1 SV=1	A2ASS6	TRUE	TRUE	sYAAVVTNcHk	0.97	iTRAQ4plex (+144), Carbamidomethyl (+57), iTRAQ4plex (+144)	28.86	35.9846	23.75	0.9224	1.017	4.719	4.205	0	1	3	0
Titin OS=Mus musculus GN=Ttn PE=1 SV=1	A2ASS6	TRUE	TRUE	tAYVGENVR	0.96	iTRAQ4plex (+144)	25.6	31.4706	14.68	1.004	0.855	4.338	5.002	0	2	0	0
Titin OS=Mus musculus GN=Ttn PE=1 SV=1	A2ASS6	TRUE	TRUE	tcEIEIGQLk	0.99	iTRAQ4plex (+144), Carbamidomethyl (+57), iTRAQ4plex (+144)	31.9	31.8355	24.31	0.8352	0.8451	5.212	5.061	0	3	2	0
Titin OS=Mus musculus GN=Ttn PE=1 SV=1	A2ASS6	TRUE	TRUE	tDGGQYTLk	0.9	iTRAQ4plex (+144), iTRAQ4plex (+144)	20.45	31.5987	13.99	1.196		3.641		0	0	1	0
Titin OS=Mus musculus GN=Ttn PE=1 SV=1	A2ASS6	TRUE	TRUE	tDSGAYILTATNPGGFAk	0.95	iTRAQ4plex (+144), iTRAQ4plex (+144)	21.46	30.9342	21.21	1.604	1.545	2.714	2.768	0	1	1	0
Titin OS=Mus musculus GN=Ttn PE=1 SV=1	A2ASS6	TRUE	TRUE	tEAYAVSSFk	0.98	iTRAQ4plex (+144), iTRAQ4plex (+144)	27.87	31.8977	21.23		1.177		3.634	0	0	1	0
Titin OS=Mus musculus GN=Ttn PE=1 SV=1	A2ASS6	TRUE	TRUE	tGTEYQFR	0.99	iTRAQ4plex (+144)	24.86	27.4429	24.7	0.7495	0.9204	5.808	4.647	0	2	0	0
Titin OS=Mus musculus GN=Ttn PE=1 SV=1	A2ASS6	TRUE	TRUE	tIPITVk	0.9	iTRAQ4plex (+144), iTRAQ4plex (+144)	35.42	30.6819	16.46	0.5797	0.8843	7.509	4.837	0	2	0	0
Titin OS=Mus musculus GN=Ttn PE=1 SV=1	A2ASS6	TRUE	TRUE	tLEEEVTVVk	1	iTRAQ4plex (+144), iTRAQ4plex (+144)	63.69	32.5864	61.07	0.903	1.078	4.821	3.969	0	6	4	0
Titin OS=Mus musculus GN=Ttn PE=1 SV=1	A2ASS6	TRUE	TRUE	tLEGMGAVHALR	1	iTRAQ4plex (+144)	59.97	31.7926	56.23	0.6708	0.3312	6.49	12.91	0	0	2	0
Titin OS=Mus musculus GN=Ttn PE=1 SV=1	A2ASS6	TRUE	TRUE	tLLTIENANR	1	iTRAQ4plex (+144)	37.57	32.4229	27.29	0.8974	0.796	4.851	5.373	0	2	0	0
Titin OS=Mus musculus GN=Ttn PE=1 SV=1	A2ASS6	TRUE	TRUE	tLSTQMNITk	0.9	iTRAQ4plex (+144), iTRAQ4plex (+144)	23.02	32.3955	19.21	1.282		3.396		0	0	1	0
Titin OS=Mus musculus GN=Ttn PE=1 SV=1	A2ASS6	TRUE	TRUE	tPLNPPEPPSNPPEVLDVTk	0.85	iTRAQ4plex (+144), iTRAQ4plex (+144)	13.19	30.4999	13.19		1.428		2.995	0	0	1	0
Titin OS=Mus musculus GN=Ttn PE=1 SV=1	A2ASS6	TRUE	TRUE	tPVQEEIIEVk	0.96	iTRAQ4plex (+144), iTRAQ4plex (+144)	17.85	31.4675	17.85	1.236	1.153	3.522	3.709	0	2	4	0
Titin OS=Mus musculus GN=Ttn PE=1 SV=1	A2ASS6	TRUE	TRUE	tQTTTMATGPEVPPPWk	0.95	iTRAQ4plex (+144), iTRAQ4plex (+144)	20.38	29.9034	17.37	2.206	1.68	1.973	2.546	0	0	2	0
Titin OS=Mus musculus GN=Ttn PE=1 SV=1	A2ASS6	TRUE	TRUE	tQVVDcGEYTck	0.97	iTRAQ4plex (+144), Carbamidomethyl (+57), Carbamidomethyl (+57), iTRAQ4plex (+144)	27.76	30.2653	27.76	1.173	1.486	3.712	2.879	0	1	1	0
Titin OS=Mus musculus GN=Ttn PE=1 SV=1	A2ASS6	TRUE	TRUE	tSELEAASSVR	0.94	iTRAQ4plex (+144)	24.31	30.3423	18.67	1.07	1.029	4.067	4.157	0	8	0	0
Titin OS=Mus musculus GN=Ttn PE=1 SV=1	A2ASS6	TRUE	TRUE	tSVSLAWSVPEDEGGSk	1	iTRAQ4plex (+144), iTRAQ4plex (+144)	29.73	29.3247	29.73	1.635	1.276	2.662	3.352	0	0	2	0
Titin OS=Mus musculus GN=Ttn PE=1 SV=1	A2ASS6	TRUE	TRUE	tTATFIAk	0.99	iTRAQ4plex (+144), iTRAQ4plex (+144)	47.57	32.2505	32.31	1.098	0.9863	3.965	4.337	0	2	0	0
Titin OS=Mus musculus GN=Ttn PE=1 SV=1	A2ASS6	TRUE	TRUE	tTDISTER	0.98	iTRAQ4plex (+144)	24.82	30.9621	19.09		1.135		3.768	0	1	0	0
Titin OS=Mus musculus GN=Ttn PE=1 SV=1	A2ASS6	TRUE	TRUE	tTTTAVHIQPAQEQAR	1	iTRAQ4plex (+144)	65.75	30.7115	60.45	1.015	1.147	4.289	3.729	0	0	2	0
Titin OS=Mus musculus GN=Ttn PE=1 SV=1	A2ASS6	TRUE	TRUE	tVELDVADVPDPPR	0.97	iTRAQ4plex (+144)	19.1	30.8279	19.1	1.829	1.794	2.38	2.385	0	2	2	0
Titin OS=Mus musculus GN=Ttn PE=1 SV=1	A2ASS6	TRUE	TRUE	tVLMSSEGk	1	iTRAQ4plex (+144), iTRAQ4plex (+144)	49.29	31.4799	33.33	0.9286	1.009	4.688	4.241	0	3	0	0
Titin OS=Mus musculus GN=Ttn PE=1 SV=1	A2ASS6	TRUE	TRUE	tVTTLSIk	0.99	iTRAQ4plex (+144), iTRAQ4plex (+144)	66.21	32.1958	50.1	0.7978	1.063	5.456	4.024	0	4	0	0
Titin OS=Mus musculus GN=Ttn PE=1 SV=1	A2ASS6	TRUE	TRUE	tWSVVSHk	0.98	iTRAQ4plex (+144), iTRAQ4plex (+144)	22.94	32.4724	18.77	0.8918		4.881		0	0	1	0
Titin OS=Mus musculus GN=Ttn PE=1 SV=1	A2ASS6	TRUE	TRUE	tYALNAAGVSk	1	iTRAQ4plex (+144), iTRAQ4plex (+144)	72.77	32.3249	72.77	0.8192	0.8518	5.314	5.022	0	2	0	0
Titin OS=Mus musculus GN=Ttn PE=1 SV=1	A2ASS6	TRUE	TRUE	vAAENAAGVGEPSEPSVFYR	1	iTRAQ4plex (+144)	53.86	27.4507	53.86	1.415	1.037	3.076	4.126	0	0	3	0
Titin OS=Mus musculus GN=Ttn PE=1 SV=1	A2ASS6	TRUE	TRUE	vAAENQYGR	1	iTRAQ4plex (+144)	38.56	30.7809	33.8	0.3591	0.3338	12.12	12.82	0	2	0	0
Titin OS=Mus musculus GN=Ttn PE=1 SV=1	A2ASS6	TRUE	TRUE	vAGSQPITVAWYk	1	iTRAQ4plex (+144), iTRAQ4plex (+144)	57.56	31.784	57.56	1.325		3.285		0	1	0	0
Titin OS=Mus musculus GN=Ttn PE=1 SV=1	A2ASS6	TRUE	TRUE	vDGTPEIR	0.97	iTRAQ4plex (+144)	28.02	30.8386	14.99	0.6958	0.9107	6.256	4.697	0	2	0	0
Titin OS=Mus musculus GN=Ttn PE=1 SV=1	A2ASS6	TRUE	TRUE	vDLIHDLPR	0.94	iTRAQ4plex (+144)	23.17	33.1744	14.31	0.5622	0.3871	7.743	11.05	0	0	3	0
Titin OS=Mus musculus GN=Ttn PE=1 SV=1	A2ASS6	TRUE	TRUE	vDMNDAGNFTcR	1	iTRAQ4plex (+144), Carbamidomethyl (+57)	47.02	25	47.02	0.5931		7.34		0	1	0	0
Titin OS=Mus musculus GN=Ttn PE=1 SV=1	A2ASS6	TRUE	TRUE	vDRPVDTSETk	1	iTRAQ4plex (+144), iTRAQ4plex (+144)	40.81	31.9229	40.81	0.6515	0.6473	6.682	6.608	0	0	2	0
Titin OS=Mus musculus GN=Ttn PE=1 SV=1	A2ASS6	TRUE	TRUE	vEAMGISSEAk	0.99	iTRAQ4plex (+144), iTRAQ4plex (+144)	35.69	30.406	30.32		1.046		4.09	0	1	0	0
Titin OS=Mus musculus GN=Ttn PE=1 SV=1	A2ASS6	TRUE	TRUE	vENDFGSSScDAYLR	0.98	iTRAQ4plex (+144), Carbamidomethyl (+57)	28.01	25	28.01	1.516		2.871		0	1	0	0
Titin OS=Mus musculus GN=Ttn PE=1 SV=1	A2ASS6	TRUE	TRUE	vENDHGVAk	0.97	iTRAQ4plex (+144), iTRAQ4plex (+144)	22.33	31.4644	18.83	0.5759		7.559		0	0	1	0
Titin OS=Mus musculus GN=Ttn PE=1 SV=1	A2ASS6	TRUE	TRUE	vENSGTYVcEAR	1	iTRAQ4plex (+144), Carbamidomethyl (+57)	40.78	25	40.78	0.8291	1.135	5.251	3.767	0	2	0	0
Titin OS=Mus musculus GN=Ttn PE=1 SV=1	A2ASS6	TRUE	TRUE	vETScNLSVEk	1	iTRAQ4plex (+144), Carbamidomethyl (+57), iTRAQ4plex (+144)	68.07	29.8272	65.69	0.79	0.964	5.51	4.437	0	2	0	0
Titin OS=Mus musculus GN=Ttn PE=1 SV=1	A2ASS6	TRUE	TRUE	vFAENETGLSRPR	0.96	iTRAQ4plex (+144)	18.69	30.9202	18.69	1.097		3.966		0	0	1	0
Titin OS=Mus musculus GN=Ttn PE=1 SV=1	A2ASS6	TRUE	TRUE	vFAENEYGIGDPGETR	1	iTRAQ4plex (+144)	38.56	25.5509	38.56	1.052	0.9727	4.138	4.397	0	0	4	0
Titin OS=Mus musculus GN=Ttn PE=1 SV=1	A2ASS6	TRUE	TRUE	vFAENQAGLSDPR	1	iTRAQ4plex (+144)	52.13	28.9708	46.49	0.815	0.8396	5.342	5.094	0	2	0	0
Titin OS=Mus musculus GN=Ttn PE=1 SV=1	A2ASS6	TRUE	TRUE	vGDDAWIk	0.92	iTRAQ4plex (+144), iTRAQ4plex (+144)	26.1	32.4895	18.59	1.151	0.9783	3.783	4.372	0	2	0	0
Titin OS=Mus musculus GN=Ttn PE=1 SV=1	A2ASS6	TRUE	TRUE	vGEIAPGFAYSEYEk	1	iTRAQ4plex (+144), iTRAQ4plex (+144)	41.61	29.2065	39.35	1.246	1.232	3.495	3.472	0	1	3	0
Titin OS=Mus musculus GN=Ttn PE=1 SV=1	A2ASS6	TRUE	TRUE	vGGDPIPNVk	0.9	iTRAQ4plex (+144), iTRAQ4plex (+144)	14.77	31.9033	14.77	1.38	1.055	3.154	4.053	0	0	2	0
Titin OS=Mus musculus GN=Ttn PE=1 SV=1	A2ASS6	TRUE	TRUE	vGIDNVVR	0.99	iTRAQ4plex (+144)	31.82	31.9921	25.17	0.5851	0.6939	7.44	6.164	0	2	0	0
Titin OS=Mus musculus GN=Ttn PE=1 SV=1	A2ASS6	TRUE	TRUE	vGLGEAASVPGTVkPEDk	1	iTRAQ4plex (+144), iTRAQ4plex (+144), iTRAQ4plex (+144)	50.1	30.3262	45.72	0.8445	0.6597	5.155	6.484	0	0	1	2
Titin OS=Mus musculus GN=Ttn PE=1 SV=1	A2ASS6	TRUE	TRUE	vGVGPTIETk	1	iTRAQ4plex (+144), iTRAQ4plex (+144)	58.15	32.3198	41.8	0.657	0.7144	6.626	5.988	0	3	0	0
Titin OS=Mus musculus GN=Ttn PE=1 SV=1	A2ASS6	TRUE	TRUE	vIAENMAGk	1	iTRAQ4plex (+144), iTRAQ4plex (+144)	80.02	33.1112	65.36	0.7913	1.018	5.501	4.201	0	1	1	0
Titin OS=Mus musculus GN=Ttn PE=1 SV=1	A2ASS6	TRUE	TRUE	vIDkPTDTLNITk	0.89	iTRAQ4plex (+144), iTRAQ4plex (+144), iTRAQ4plex (+144)	16.1	29.9034	15.68	0.9439	0.9594	4.612	4.458	0	0	2	0
Titin OS=Mus musculus GN=Ttn PE=1 SV=1	A2ASS6	TRUE	TRUE	vIGSPNTPEGPLEYDDIQAR	1	iTRAQ4plex (+144)	31.17	28.4261	31.17	1.259	1.309	3.457	3.268	0	1	3	0
Titin OS=Mus musculus GN=Ttn PE=1 SV=1	A2ASS6	TRUE	TRUE	vIILDkPGPPTGPIk	0.99	iTRAQ4plex (+144), iTRAQ4plex (+144), iTRAQ4plex (+144)	27.5	25	21.42		0.6755		6.332	0	0	0	1
Titin OS=Mus musculus GN=Ttn PE=1 SV=1	A2ASS6	TRUE	TRUE	vLAcNAGGPGEPAEVPGTVk	1	iTRAQ4plex (+144), Carbamidomethyl (+57), iTRAQ4plex (+144)	63.22	30.0389	63.22	1.1	0.9262	3.957	4.618	0	1	2	0
Titin OS=Mus musculus GN=Ttn PE=1 SV=1	A2ASS6	TRUE	TRUE	vLDkPGPPASVk	0.97	iTRAQ4plex (+144), iTRAQ4plex (+144), iTRAQ4plex (+144)	18.86	29.6379	18.86	0.5789		7.52		0	0	1	2
Titin OS=Mus musculus GN=Ttn PE=1 SV=1	A2ASS6	TRUE	TRUE	vLDRPGPPEGPLAVSDVTSEk	0.93	iTRAQ4plex (+144), iTRAQ4plex (+144)	22.9	34.1946	22.9	1.001		4.347		0	1	0	0
Titin OS=Mus musculus GN=Ttn PE=1 SV=1	A2ASS6	TRUE	TRUE	vLDSPGPcGk	1	iTRAQ4plex (+144), Carbamidomethyl (+57), iTRAQ4plex (+144)	63.66	31.2123	58.37	0.4974	0.6489	8.752	6.592	0	2	0	0
Titin OS=Mus musculus GN=Ttn PE=1 SV=1	A2ASS6	TRUE	TRUE	vLDSPGPPANITVR	0.96	iTRAQ4plex (+144)	18.42	32.284	18.42	1.45		3.002		0	1	0	0
Titin OS=Mus musculus GN=Ttn PE=1 SV=1	A2ASS6	TRUE	TRUE	vLDSPGPPGPITFk	1	iTRAQ4plex (+144), iTRAQ4plex (+144)	73.24	31.7955	73.24	0.9059	0.9179	4.805	4.66	0	3	4	0
Titin OS=Mus musculus GN=Ttn PE=1 SV=1	A2ASS6	TRUE	TRUE	vLDSPSAPVNLTIR	0.95	iTRAQ4plex (+144)	23.9	32.0194	23.9		1.037		4.125	0	1	0	0
Titin OS=Mus musculus GN=Ttn PE=1 SV=1	A2ASS6	TRUE	TRUE	vLDTPAAcQk	1	iTRAQ4plex (+144), Carbamidomethyl (+57), iTRAQ4plex (+144)	77.28	31.7231	71.3	0.5379	0.5356	8.093	7.986	0	2	0	0
Titin OS=Mus musculus GN=Ttn PE=1 SV=1	A2ASS6	TRUE	TRUE	vLDTPGPPQNLAVk	1	iTRAQ4plex (+144), iTRAQ4plex (+144)	45.81	31.5351	45.81		0.8559		4.997	0	1	0	0
Titin OS=Mus musculus GN=Ttn PE=1 SV=1	A2ASS6	TRUE	TRUE	vLDTPGPPVNVTVk	1	iTRAQ4plex (+144), iTRAQ4plex (+144)	41.57	31.452	41.57	0.9824	0.6353	4.431	6.733	0	3	1	0
Titin OS=Mus musculus GN=Ttn PE=1 SV=1	A2ASS6	TRUE	TRUE	vLDTPGPVADLk	1	iTRAQ4plex (+144), iTRAQ4plex (+144)	42.3	31.6286	36.24	0.9248	1.141	4.707	3.75	0	0	4	0
Titin OS=Mus musculus GN=Ttn PE=1 SV=1	A2ASS6	TRUE	TRUE	vLGSSIHMEck	0.96	iTRAQ4plex (+144), Carbamidomethyl (+57), iTRAQ4plex (+144)	27.74	29.2634	26.39		1.557		2.747	0	0	1	0
Titin OS=Mus musculus GN=Ttn PE=1 SV=1	A2ASS6	TRUE	TRUE	vLIADTQMk	1	iTRAQ4plex (+144), iTRAQ4plex (+144)	59.86	32.8466	43.22	0.5444	0.6566	7.996	6.515	0	2	1	0
Titin OS=Mus musculus GN=Ttn PE=1 SV=1	A2ASS6	TRUE	TRUE	vLIAEEVk	0.99	iTRAQ4plex (+144), iTRAQ4plex (+144)	53.03	31.1126	16.54	1.385	1.247	3.143	3.431	0	2	0	0
Titin OS=Mus musculus GN=Ttn PE=1 SV=1	A2ASS6	TRUE	TRUE	vLVAVTk	0.9	iTRAQ4plex (+144), iTRAQ4plex (+144)	32.9	29.4399	23.42	0.9478	0.84	4.593	5.092	0	4	0	0
Titin OS=Mus musculus GN=Ttn PE=1 SV=1	A2ASS6	TRUE	TRUE	vLVLDkPGPPR	1	iTRAQ4plex (+144), iTRAQ4plex (+144)	36.48	29.2634	36.48	0.67	0.5413	6.497	7.903	0	0	2	0
Titin OS=Mus musculus GN=Ttn PE=1 SV=1	A2ASS6	TRUE	TRUE	vMAENEFGVGVPTETSDAVk	1	iTRAQ4plex (+144), iTRAQ4plex (+144)	49.55	28.9927	49.55	1.38		3.155		0	1	1	0
Titin OS=Mus musculus GN=Ttn PE=1 SV=1	A2ASS6	TRUE	TRUE	vMAENEYGVGEPTETTEPVR	1	iTRAQ4plex (+144)	80.4	27.4429	80.4	0.9377	1.081	4.642	3.958	0	1	2	0
Titin OS=Mus musculus GN=Ttn PE=1 SV=1	A2ASS6	TRUE	TRUE	vMDAPGPPk	1	iTRAQ4plex (+144), iTRAQ4plex (+144)	39.28	31.8013	32.14	1.099	0.8167	3.961	5.238	0	2	0	0
Titin OS=Mus musculus GN=Ttn PE=1 SV=1	A2ASS6	TRUE	TRUE	vNAESTENNSLLTIk	0.99	iTRAQ4plex (+144), iTRAQ4plex (+144)	32.39	31.1193	31.14	1.213	1.182	3.588	3.618	0	0	4	0
Titin OS=Mus musculus GN=Ttn PE=1 SV=1	A2ASS6	TRUE	TRUE	vNTEPcVk	0.99	iTRAQ4plex (+144), Carbamidomethyl (+57), iTRAQ4plex (+144)	38.87	31.0823	31.25	0.9591	0.9782	4.538	4.372	0	2	0	1
Titin OS=Mus musculus GN=Ttn PE=1 SV=1	A2ASS6	TRUE	TRUE	vNTSPISGR	0.92	iTRAQ4plex (+144)	22.73	32.2531	12.48	1.288	0.5038	3.38	8.49	0	2	0	0
Titin OS=Mus musculus GN=Ttn PE=1 SV=1	A2ASS6	TRUE	TRUE	vNVEVEFAEPEPER	1	iTRAQ4plex (+144)	33.76	28.1823	33.76	1.606	1.395	2.71	3.067	0	1	2	0
Titin OS=Mus musculus GN=Ttn PE=1 SV=1	A2ASS6	TRUE	TRUE	vPAPPQTVVTEEk	1	iTRAQ4plex (+144), iTRAQ4plex (+144)	82.06	32.0412	82.06	0.8818	1.087	4.937	3.934	0	2	0	0
Titin OS=Mus musculus GN=Ttn PE=1 SV=1	A2ASS6	TRUE	TRUE	vPEAPQAAVVEEk	0.99	iTRAQ4plex (+144), iTRAQ4plex (+144)	25.71	31.8355	25.71	1.571		2.771		0	0	1	0
Titin OS=Mus musculus GN=Ttn PE=1 SV=1	A2ASS6	TRUE	TRUE	vPEVPkk	0.9	iTRAQ4plex (+144), iTRAQ4plex (+144), iTRAQ4plex (+144)	24.74	27.356	18.25		0.8863		4.826	0	0	1	0
Titin OS=Mus musculus GN=Ttn PE=1 SV=1	A2ASS6	TRUE	TRUE	vPGLIEGNEYR	1	iTRAQ4plex (+144)	51.65	31.1594	51.65	0.6741	0.4759	6.458	8.988	0	3	0	0
Titin OS=Mus musculus GN=Ttn PE=1 SV=1	A2ASS6	TRUE	TRUE	vPVPIPk	0.9	iTRAQ4plex (+144), iTRAQ4plex (+144)	36.61	31.8977	26.42	0.9142		4.762		0	2	0	1
Titin OS=Mus musculus GN=Ttn PE=1 SV=1	A2ASS6	TRUE	TRUE	vPVPVPk	0.9	iTRAQ4plex (+144), iTRAQ4plex (+144)	21.4	30.9061	21.01		1.477		2.895	0	1	0	0
Titin OS=Mus musculus GN=Ttn PE=1 SV=1	A2ASS6	TRUE	TRUE	vPVPVQk	0.9	iTRAQ4plex (+144), iTRAQ4plex (+144)	51	29.5376	46.29	1.004	0.9149	4.336	4.675	0	6	0	0
Titin OS=Mus musculus GN=Ttn PE=1 SV=1	A2ASS6	TRUE	TRUE	vQILDkPGPPGGPIEFk	0.99	iTRAQ4plex (+144), iTRAQ4plex (+144), iTRAQ4plex (+144)	23.63	28.893	23.63	0.639	0.8349	6.812	5.123	0	0	1	3
Titin OS=Mus musculus GN=Ttn PE=1 SV=1	A2ASS6	TRUE	TRUE	vSAENAAGLSEPSPPSAYQk	1	iTRAQ4plex (+144), iTRAQ4plex (+144)	87.13	28.7332	87.13		1.134		3.771	0	0	2	0
Titin OS=Mus musculus GN=Ttn PE=1 SV=1	A2ASS6	TRUE	TRUE	vSAENQFGISkPLk	0.99	iTRAQ4plex (+144), iTRAQ4plex (+144), iTRAQ4plex (+144)	31.26	30.976	29.14	0.7539		5.774		0	0	0	2
Titin OS=Mus musculus GN=Ttn PE=1 SV=1	A2ASS6	TRUE	TRUE	vSEESEELR	1	iTRAQ4plex (+144)	34.53	27.9518	29.8	1.172		3.715		0	1	0	0
Titin OS=Mus musculus GN=Ttn PE=1 SV=1	A2ASS6	TRUE	TRUE	vSGENEFGVGVPAETk	1	iTRAQ4plex (+144), iTRAQ4plex (+144)	73.56	30.0518	68.98	0.9048	0.8241	4.811	5.19	0	2	1	0
Titin OS=Mus musculus GN=Ttn PE=1 SV=1	A2ASS6	TRUE	TRUE	vSGIPAPTLk	1	iTRAQ4plex (+144), iTRAQ4plex (+144)	55.25	30.4297	37.06	0.6565	0.8043	6.631	5.318	0	4	0	0
Titin OS=Mus musculus GN=Ttn PE=1 SV=1	A2ASS6	TRUE	TRUE	vSGLTEGHEYEFR	1	iTRAQ4plex (+144)	41.62	27.6567	41.62	1.2	0.9787	3.628	4.37	0	0	2	0
Titin OS=Mus musculus GN=Ttn PE=1 SV=1	A2ASS6	TRUE	TRUE	vSIQVSDR	0.99	iTRAQ4plex (+144)	30.4	32.7184	18.04	0.9437	1.239	4.613	3.452	0	5	0	0
Titin OS=Mus musculus GN=Ttn PE=1 SV=1	A2ASS6	TRUE	TRUE	vSLVPPk	0.9	iTRAQ4plex (+144), iTRAQ4plex (+144)	23.51	29.2634	12.21	1.144	1.24	3.804	3.45	0	3	0	0
Titin OS=Mus musculus GN=Ttn PE=1 SV=1	A2ASS6	TRUE	TRUE	vSNLEEGk	0.99	iTRAQ4plex (+144), iTRAQ4plex (+144)	48.53	32.9645	33.87	0.6006	0.4576	7.247	9.347	0	2	0	0
Titin OS=Mus musculus GN=Ttn PE=1 SV=1	A2ASS6	TRUE	TRUE	vSNVAGDNAcSGILTVk	1	iTRAQ4plex (+144), Carbamidomethyl (+57), iTRAQ4plex (+144)	86.48	30.9447	86.48	0.9325	0.8909	4.668	4.801	0	0	2	0
Titin OS=Mus musculus GN=Ttn PE=1 SV=1	A2ASS6	TRUE	TRUE	vSVPDVTSVk	1	iTRAQ4plex (+144), iTRAQ4plex (+144)	52.77	32.4871	39.23	0.919	0.9006	4.737	4.749	0	3	1	0
Titin OS=Mus musculus GN=Ttn PE=1 SV=1	A2ASS6	TRUE	TRUE	vSVVPPk	0.9	iTRAQ4plex (+144), iTRAQ4plex (+144)	31.08	29.9078	18.47	1.064	1.067	4.09	4.009	0	3	0	0
Titin OS=Mus musculus GN=Ttn PE=1 SV=1	A2ASS6	TRUE	TRUE	vTAENPEGVTEHk	1	iTRAQ4plex (+144), iTRAQ4plex (+144)	38.79	30.8207	38.79	0.9542	0.8807	4.562	4.857	0	0	5	0
Titin OS=Mus musculus GN=Ttn PE=1 SV=1	A2ASS6	TRUE	TRUE	vTDLSEk	0.9	iTRAQ4plex (+144), iTRAQ4plex (+144)	28.29	33.092	8.25	0.6095	0.7901	7.142	5.414	0	4	0	0
Titin OS=Mus musculus GN=Ttn PE=1 SV=1	A2ASS6	TRUE	TRUE	vTGEPQPTITWTk	0.99	iTRAQ4plex (+144), iTRAQ4plex (+144)	23.76	31.6435	23.76	1.527	1.799	2.851	2.377	0	1	2	0
Titin OS=Mus musculus GN=Ttn PE=1 SV=1	A2ASS6	TRUE	TRUE	vTGIPTPVVk	1	iTRAQ4plex (+144), iTRAQ4plex (+144)	65.54	29.1487	57.14	1.168	1.213	3.728	3.528	0	4	0	0
Titin OS=Mus musculus GN=Ttn PE=1 SV=1	A2ASS6	TRUE	TRUE	vTGLLENHNYEFR	1	iTRAQ4plex (+144)	47.23	30.0689	47.23	0.489	0.8155	8.903	5.245	0	0	2	0
Titin OS=Mus musculus GN=Ttn PE=1 SV=1	A2ASS6	TRUE	TRUE	vTGLQEGNTYEFR	1	iTRAQ4plex (+144)	50.92	27.9727	44.74	0.8459	0.552	5.146	7.748	0	2	1	0
Titin OS=Mus musculus GN=Ttn PE=1 SV=1	A2ASS6	TRUE	TRUE	vTGLTEDHEYEFR	1	iTRAQ4plex (+144)	45.64	25.9988	45.64	0.7466	0.6257	5.831	6.836	0	0	2	0
Titin OS=Mus musculus GN=Ttn PE=1 SV=1	A2ASS6	TRUE	TRUE	vTGLTEGHSYEFR	1	iTRAQ4plex (+144)	49.92	28.5733	49.92	0.8437	0.9599	5.16	4.456	0	1	2	0
Titin OS=Mus musculus GN=Ttn PE=1 SV=1	A2ASS6	TRUE	TRUE	vTGLTENSDYQYR	1	iTRAQ4plex (+144)	57.83	25.6467	57.83	0.4694	0.5609	9.274	7.626	0	3	0	0
Titin OS=Mus musculus GN=Ttn PE=1 SV=1	A2ASS6	TRUE	TRUE	vTGTPPIk	0.85	iTRAQ4plex (+144), iTRAQ4plex (+144)	19.85	30.835	10.16	0.7478	0.6235	5.821	6.861	0	7	0	0
Titin OS=Mus musculus GN=Ttn PE=1 SV=1	A2ASS6	TRUE	TRUE	vTGYHLEQk	0.93	iTRAQ4plex (+144), iTRAQ4plex (+144)	27.21	32.7554	17.66	0.666		6.536		0	0	1	0
Titin OS=Mus musculus GN=Ttn PE=1 SV=1	A2ASS6	TRUE	TRUE	vTGYLIEMQk	1	iTRAQ4plex (+144), iTRAQ4plex (+144)	54.99	35.4949	51.22	0.9899	0.4833	4.398	8.85	0	2	2	0
Titin OS=Mus musculus GN=Ttn PE=1 SV=1	A2ASS6	TRUE	TRUE	vTGYPQPk	0.99	iTRAQ4plex (+144), iTRAQ4plex (+144)	39.7	36.6474	31.87	1.14	0.8567	3.819	4.993	0	8	0	0
Titin OS=Mus musculus GN=Ttn PE=1 SV=1	A2ASS6	TRUE	TRUE	vTITWSk	0.9	iTRAQ4plex (+144), iTRAQ4plex (+144)	47.45	33.4713	41.23	0.9829	0.9949	4.429	4.299	0	2	0	0
Titin OS=Mus musculus GN=Ttn PE=1 SV=1	A2ASS6	TRUE	TRUE	vTLVDVTR	0.98	iTRAQ4plex (+144)	28.24	32.8443	17.75	1.206	1.134	3.609	3.772	0	4	0	0
Titin OS=Mus musculus GN=Ttn PE=1 SV=1	A2ASS6	TRUE	TRUE	vTNEVGSSTcSAR	1	iTRAQ4plex (+144), Carbamidomethyl (+57)	76.43	26.053	76.43	0.6218	0.6127	7	6.981	0	2	0	0
Titin OS=Mus musculus GN=Ttn PE=1 SV=1	A2ASS6	TRUE	TRUE	vTTGDTcTLEcTVSGTPELSTk	1	iTRAQ4plex (+144), Carbamidomethyl (+57), Carbamidomethyl (+57), iTRAQ4plex (+144)	47.99	26.7025	47.99	0.9691	0.4282	4.492	9.99	0	0	2	0
Titin OS=Mus musculus GN=Ttn PE=1 SV=1	A2ASS6	TRUE	TRUE	vVGYIIER	0.97	iTRAQ4plex (+144)	24.63	33.4947	19.15	0.3375		12.9		0	1	0	0
Titin OS=Mus musculus GN=Ttn PE=1 SV=1	A2ASS6	TRUE	TRUE	vVIQDPYR	0.98	iTRAQ4plex (+144)	25.54	32.6951	22.36		0.9704		4.408	0	1	0	0
Titin OS=Mus musculus GN=Ttn PE=1 SV=1	A2ASS6	TRUE	TRUE	vVISATk	0.9	iTRAQ4plex (+144), iTRAQ4plex (+144)	48.26	32.6031	30.17	1.675	0.9992	2.599	4.281	0	2	0	0
Titin OS=Mus musculus GN=Ttn PE=1 SV=1	A2ASS6	TRUE	TRUE	vYAENIAGIGk	1	iTRAQ4plex (+144), iTRAQ4plex (+144)	85.61	32.6435	67.81	0.8791	1.11	4.952	3.854	0	2	2	0
Titin OS=Mus musculus GN=Ttn PE=1 SV=1	A2ASS6	TRUE	TRUE	vYAENSAGLSSPSDPSk	1	iTRAQ4plex (+144), iTRAQ4plex (+144)	46.5	27.8746	46.5	0.6417	0.9902	6.784	4.319	0	1	3	0
Titin OS=Mus musculus GN=Ttn PE=1 SV=1	A2ASS6	TRUE	TRUE	wEEPYHDGGSk	0.99	iTRAQ4plex (+144), iTRAQ4plex (+144)	22.43	26.8574	22.43	1.587		2.744		0	0	1	0
Titin OS=Mus musculus GN=Ttn PE=1 SV=1	A2ASS6	TRUE	TRUE	wLkDDVELVSGPk	1	iTRAQ4plex (+144), iTRAQ4plex (+144), iTRAQ4plex (+144)	44	31.6167	42.69	0.7149	0.7267	6.089	5.886	0	0	2	1
Titin OS=Mus musculus GN=Ttn PE=1 SV=1	A2ASS6	TRUE	TRUE	wSAcTQVk	0.95	iTRAQ4plex (+144), Carbamidomethyl (+57), iTRAQ4plex (+144)	21.25	31.0653	14.99	0.9635	1.102	4.518	3.881	0	2	0	0
Titin OS=Mus musculus GN=Ttn PE=1 SV=1	A2ASS6	TRUE	TRUE	wVTcASAVQk	1	iTRAQ4plex (+144), Carbamidomethyl (+57), iTRAQ4plex (+144)	43.42	31.0003	39.17		0.8166		5.238	0	1	0	0
Titin OS=Mus musculus GN=Ttn PE=1 SV=1	A2ASS6	TRUE	TRUE	wYLNDEQIkPDDR	1	iTRAQ4plex (+144), iTRAQ4plex (+144)	59.07	30.9691	59.07	0.9375		4.643		0	0	1	0
Titin OS=Mus musculus GN=Ttn PE=1 SV=1	A2ASS6	TRUE	TRUE	yEITAANSSGTTk	1	iTRAQ4plex (+144), iTRAQ4plex (+144)	78.42	29.0902	78.42	0.9268	1.06	4.697	4.036	0	2	0	0
Titin OS=Mus musculus GN=Ttn PE=1 SV=1	A2ASS6	TRUE	TRUE	yGIGEPLDSEPETAR	1	iTRAQ4plex (+144)	43.67	32.9159	43.67	1.157	0.8719	3.761	4.906	0	5	4	0
Titin OS=Mus musculus GN=Ttn PE=1 SV=1	A2ASS6	TRUE	TRUE	yGIGEPLESEPVVAk	1	iTRAQ4plex (+144), iTRAQ4plex (+144)	67.98	34.5423	67.98	0.9668	0.5753	4.503	7.435	0	1	4	0
Titin OS=Mus musculus GN=Ttn PE=1 SV=1	A2ASS6	TRUE	TRUE	yGVGDPILTEPAIAk	1	iTRAQ4plex (+144), iTRAQ4plex (+144)	86.53	31.8498	86.53	0.2953	0.8673	14.74	4.932	0	2	3	0
Titin OS=Mus musculus GN=Ttn PE=1 SV=1	A2ASS6	TRUE	TRUE	yGVGEGLk	0.99	iTRAQ4plex (+144), iTRAQ4plex (+144)	28.12	32.7207	23.02	0.7786	0.6124	5.591	6.984	0	3	0	0
Titin OS=Mus musculus GN=Ttn PE=1 SV=1	A2ASS6	TRUE	TRUE	yGVGEPLESESLIAk	1	iTRAQ4plex (+144), iTRAQ4plex (+144)	59.86	34.312	39.84	0.8157	0.7505	5.337	5.7	0	2	2	0
Titin OS=Mus musculus GN=Ttn PE=1 SV=1	A2ASS6	TRUE	TRUE	yGVGEPLESMAVk	1	iTRAQ4plex (+144), iTRAQ4plex (+144)	48.44	34.0157	41.27	1.01	0.7704	4.31	5.552	0	2	0	0
Titin OS=Mus musculus GN=Ttn PE=1 SV=1	A2ASS6	TRUE	TRUE	yGVSEPLASNIIVAk	1	iTRAQ4plex (+144), iTRAQ4plex (+144)	68.01	31.2678	68.01	0.6636	0.2762	6.56	15.49	0	3	0	0
Titin OS=Mus musculus GN=Ttn PE=1 SV=1	A2ASS6	TRUE	TRUE	yMFEAEDkR	0.96	iTRAQ4plex (+144), iTRAQ4plex (+144)	17.85	28.6332	17.85	0.9856		4.417		0	0	1	0
Titin OS=Mus musculus GN=Ttn PE=1 SV=1	A2ASS6	TRUE	TRUE	yMIAEDLGR	1	iTRAQ4plex (+144)	34.48	29.6332	33.18	1.08	1.007	4.03	4.246	0	7	0	0
Titin OS=Mus musculus GN=Ttn PE=1 SV=1	A2ASS6	TRUE	TRUE	ySLTLVNPAGEk	1	iTRAQ4plex (+144), iTRAQ4plex (+144)	70.39	32.2479	67.12	0.841	0.9591	5.176	4.46	0	3	0	0
Titin OS=Mus musculus GN=Ttn PE=1 SV=1	A2ASS6	TRUE	TRUE	yTIEAENQSGk	1	iTRAQ4plex (+144), iTRAQ4plex (+144)	79.57	29.0091	74.33	0.9055	1.23	4.807	3.479	0	2	2	0
Titin OS=Mus musculus GN=Ttn PE=1 SV=1	A2ASS6	TRUE	TRUE	yTVILDNAVcR	1	iTRAQ4plex (+144), Carbamidomethyl (+57)	36.12	34.6285	31.28	0.9928	0.7945	4.384	5.384	0	3	0	0
Titin OS=Mus musculus GN=Ttn PE=1 SV=1	A2ASS6	TRUE	TRUE	yTVTDLQAGEEYk	1	iTRAQ4plex (+144), iTRAQ4plex (+144)	98.4	28.6806	98.4	0.7971		5.461		0	1	0	0
3-ketoacyl-CoA thiolase, mitochondrial OS=Mus musculus GN=Acaa2 PE=1 SV=3	Q8BWT1	TRUE	TRUE	aALSAGk	0.9	iTRAQ4plex (+144), iTRAQ4plex (+144)	52.02	34.6225	18.24	1.153	1.122	1.074	1	0	8	0	0
3-ketoacyl-CoA thiolase, mitochondrial OS=Mus musculus GN=Acaa2 PE=1 SV=3	Q8BWT1	TRUE	TRUE	aANEAGYFNEEMAPIEVk	0.96	iTRAQ4plex (+144), iTRAQ4plex (+144)	26.29	28.4696	26.29	1.081	1.108	1.146	1.013	0	3	9	0
3-ketoacyl-CoA thiolase, mitochondrial OS=Mus musculus GN=Acaa2 PE=1 SV=3	Q8BWT1	TRUE	TRUE	aANEAGyFNEEMAPIEVk	0.96	iTRAQ4plex (+144), iTRAQ4plex (+144), iTRAQ4plex (+144)	22.77	28.0277	22.77	0.9956	0.9142	1.244	1.227	0	1	4	7
3-ketoacyl-CoA thiolase, mitochondrial OS=Mus musculus GN=Acaa2 PE=1 SV=3	Q8BWT1	TRUE	TRUE	aLDLDPSk	0.99	iTRAQ4plex (+144), iTRAQ4plex (+144)	52.33	32.824	31.93	1.059	0.9864	1.17	1.138	0	44	0	0
3-ketoacyl-CoA thiolase, mitochondrial OS=Mus musculus GN=Acaa2 PE=1 SV=3	Q8BWT1	TRUE	TRUE	aLDLDPSkTNVSGGAIALGHPLGGSGSR	0.99	iTRAQ4plex (+144), iTRAQ4plex (+144)	30.79	29.7681	30.05		1.521		0.7377	0	0	0	1
3-ketoacyl-CoA thiolase, mitochondrial OS=Mus musculus GN=Acaa2 PE=1 SV=3	Q8BWT1	TRUE	TRUE	dAEVVLcGGTESMSQSPYcVR	1	iTRAQ4plex (+144), Carbamidomethyl (+57), Carbamidomethyl (+57)	68.64	25.4654	68.64	0.9656	0.8984	1.283	1.249	0	7	23	1
3-ketoacyl-CoA thiolase, mitochondrial OS=Mus musculus GN=Acaa2 PE=1 SV=3	Q8BWT1	TRUE	TRUE	dAEVVLcGGTESMSQSPycVR	0.99	iTRAQ4plex (+144), Carbamidomethyl (+57), iTRAQ4plex (+144), Carbamidomethyl (+57)	28.83	25	28.83	0.8527	0.7155	1.453	1.568	0	1	7	1
3-ketoacyl-CoA thiolase, mitochondrial OS=Mus musculus GN=Acaa2 PE=1 SV=3	Q8BWT1	TRUE	TRUE	dFSATDLTEFAAR	1	iTRAQ4plex (+144)	62.57	25.977	57.27	1.089	1.08	1.137	1.039	0	49	0	0
3-ketoacyl-CoA thiolase, mitochondrial OS=Mus musculus GN=Acaa2 PE=1 SV=3	Q8BWT1	TRUE	TRUE	dGTVTAGNASGVSDGAGAVIIASEDAVk	1	iTRAQ4plex (+144), iTRAQ4plex (+144)	71.02	33.1848	71.02	1.103	1.008	1.159	1.074	0	23	80	51
3-ketoacyl-CoA thiolase, mitochondrial OS=Mus musculus GN=Acaa2 PE=1 SV=3	Q8BWT1	TRUE	TRUE	dGTVTAGNASGVSDGAGAVIIASEDAVkk	0.88	iTRAQ4plex (+144), iTRAQ4plex (+144), iTRAQ4plex (+144)	20.86	33.9217	20.86	0.9422		1.315		0	1	0	0
3-ketoacyl-CoA thiolase, mitochondrial OS=Mus musculus GN=Acaa2 PE=1 SV=3	Q8BWT1	TRUE	TRUE	dMDLIDVNEAFAPQFLSVQk	1	iTRAQ4plex (+144), iTRAQ4plex (+144)	80.99	30.0217	80.99	0.7739	0.7315	1.601	1.534	0	3	54	22
3-ketoacyl-CoA thiolase, mitochondrial OS=Mus musculus GN=Acaa2 PE=1 SV=3	Q8BWT1	TRUE	TRUE	gVFIVAAk	0.99	iTRAQ4plex (+144), iTRAQ4plex (+144)	51.35	34.0739	35.46	0.9484	0.8631	1.306	1.3	0	34	7	0
3-ketoacyl-CoA thiolase, mitochondrial OS=Mus musculus GN=Acaa2 PE=1 SV=3	Q8BWT1	TRUE	TRUE	hNFTPLAR	0.98	iTRAQ4plex (+144)	22.43	32.0249	21.64	1.115	1.119	1.111	1.003	0	0	4	0
3-ketoacyl-CoA thiolase, mitochondrial OS=Mus musculus GN=Acaa2 PE=1 SV=3	Q8BWT1	TRUE	TRUE	iTAHLVHELR	1	iTRAQ4plex (+144)	46.32	32.3905	42.8	1.065	1.015	1.163	1.106	0	9	22	0
3-ketoacyl-CoA thiolase, mitochondrial OS=Mus musculus GN=Acaa2 PE=1 SV=3	Q8BWT1	TRUE	TRUE	iTAHLVHELRR	0.92	iTRAQ4plex (+144)	21.23	31.8837	15.39		0.6885		1.63	0	0	0	1
3-ketoacyl-CoA thiolase, mitochondrial OS=Mus musculus GN=Acaa2 PE=1 SV=3	Q8BWT1	TRUE	TRUE	kAGLSLk	0.9	iTRAQ4plex (+144), iTRAQ4plex (+144), iTRAQ4plex (+144)	23.37	29.196	9.26	1.023	1.047	1.211	1.072	0	2	6	0
3-ketoacyl-CoA thiolase, mitochondrial OS=Mus musculus GN=Acaa2 PE=1 SV=3	Q8BWT1	TRUE	TRUE	kDGTVTAGNASGVSDGAGAVIIASEDAVk	1	iTRAQ4plex (+144), iTRAQ4plex (+144), iTRAQ4plex (+144)	113.41	29.1908	113.41	1.124	1.068	1.102	1.051	0	0	1	9
3-ketoacyl-CoA thiolase, mitochondrial OS=Mus musculus GN=Acaa2 PE=1 SV=3	Q8BWT1	TRUE	TRUE	kHNFTPLAR	0.97	iTRAQ4plex (+144), iTRAQ4plex (+144)	27.23	31.4208	27.23	1.196	1.105	1.036	1.015	0	3	1	0
3-ketoacyl-CoA thiolase, mitochondrial OS=Mus musculus GN=Acaa2 PE=1 SV=3	Q8BWT1	TRUE	TRUE	lcGSGFQSIVSGcQEIcSk	1	iTRAQ4plex (+144), Carbamidomethyl (+57), Carbamidomethyl (+57), Carbamidomethyl (+57), iTRAQ4plex (+144)	90.77	29.9739	90.77	1.02	1.005	1.215	1.117	0	4	48	0
3-ketoacyl-CoA thiolase, mitochondrial OS=Mus musculus GN=Acaa2 PE=1 SV=3	Q8BWT1	TRUE	TRUE	lEDTLWAGLTDQHVk	0.93	iTRAQ4plex (+144), iTRAQ4plex (+144)	18.47	30.8099	18.1	0.9471	0.9243	1.308	1.214	0	2	54	11
3-ketoacyl-CoA thiolase, mitochondrial OS=Mus musculus GN=Acaa2 PE=1 SV=3	Q8BWT1	TRUE	TRUE	lPMGMTAENLAAk	1	iTRAQ4plex (+144), iTRAQ4plex (+144)	68.75	31.4983	62.61	1.089	1.016	1.138	1.105	0	4	31	1
3-ketoacyl-CoA thiolase, mitochondrial OS=Mus musculus GN=Acaa2 PE=1 SV=3	Q8BWT1	TRUE	TRUE	qTMQVDEHARPQTTLEQLQk	1	iTRAQ4plex (+144), iTRAQ4plex (+144)	65.18	29.4694	65.18	0.9925	0.9601	1.248	1.169	0	2	2	26
3-ketoacyl-CoA thiolase, mitochondrial OS=Mus musculus GN=Acaa2 PE=1 SV=3	Q8BWT1	TRUE	TRUE	rTPFGAYGGLLk	0.99	iTRAQ4plex (+144), iTRAQ4plex (+144)	27.43	31.5685	21.54	0.9382	0.7815	1.321	1.436	0	1	4	1
3-ketoacyl-CoA thiolase, mitochondrial OS=Mus musculus GN=Acaa2 PE=1 SV=3	Q8BWT1	TRUE	TRUE	tNVSGGAIALGHPLGGSGSR	0.98	iTRAQ4plex (+144)	35.04	35.2621	25.79	1.109	1.086	1.118	1.034	0	11	153	9
3-ketoacyl-CoA thiolase, mitochondrial OS=Mus musculus GN=Acaa2 PE=1 SV=3	Q8BWT1	TRUE	TRUE	tPFGAYGGLLk	1	iTRAQ4plex (+144), iTRAQ4plex (+144)	72.78	35.5157	72.78	1.064	0.9297	1.164	1.207	0	27	0	0
3-ketoacyl-CoA thiolase, mitochondrial OS=Mus musculus GN=Acaa2 PE=1 SV=3	Q8BWT1	TRUE	TRUE	tPFGAyGGLLk	1	iTRAQ4plex (+144), iTRAQ4plex (+144), iTRAQ4plex (+144)	29.23	31.0992	23.63	0.946	0.8639	1.31	1.299	0	0	11	0
3-ketoacyl-CoA thiolase, mitochondrial OS=Mus musculus GN=Acaa2 PE=1 SV=3	Q8BWT1	TRUE	TRUE	vGVPTETGALTLNR	0.97	iTRAQ4plex (+144)	26.48	31.7202	26.48	1.064	1.019	1.164	1.101	0	39	14	1
3-ketoacyl-CoA thiolase, mitochondrial OS=Mus musculus GN=Acaa2 PE=1 SV=3	Q8BWT1	TRUE	TRUE	vPPETIDSVIVGNVMQSSSDAAYLAR	1	iTRAQ4plex (+144)	60.5	28.5003	60.5	1.139	1.059	1.087	1.04	0	10	99	57
3-ketoacyl-CoA thiolase, mitochondrial OS=Mus musculus GN=Acaa2 PE=1 SV=3	Q8BWT1	TRUE	TRUE	vPPETIDSVIVGNVMQSSSDAAyLAR	0.97	iTRAQ4plex (+144), iTRAQ4plex (+144)	27.24	28.4757	27.24	0.9475	0.8877	1.308	1.264	0	6	25	37
3-ketoacyl-CoA thiolase, mitochondrial OS=Mus musculus GN=Acaa2 PE=1 SV=3	Q8BWT1	TRUE	TRUE	vPPETIDSVIVGNVMQSSSDAAYLARHVGLR	1	iTRAQ4plex (+144)	41.02	34.7276	41.02	1.274	1.159	0.9725	0.9678	0	4	0	0
3-ketoacyl-CoA thiolase, mitochondrial OS=Mus musculus GN=Acaa2 PE=1 SV=3	Q8BWT1	TRUE	TRUE	vVGYFVSGcDPTIMGIGPVPAINGALk	0.99	iTRAQ4plex (+144), Carbamidomethyl (+57), iTRAQ4plex (+144)	33.98	33.6754	33.98	0.8904	0.8604	1.391	1.304	0	3	29	22
3-ketoacyl-CoA thiolase, mitochondrial OS=Mus musculus GN=Acaa2 PE=1 SV=3	Q8BWT1	TRUE	TRUE	yALQSQQR	0.98	iTRAQ4plex (+144)	26.83	31.6702	26.41	1.052	1.017	1.178	1.103	0	14	1	0
3-ketoacyl-CoA thiolase, mitochondrial OS=Mus musculus GN=Acaa2 PE=1 SV=3	Q8BWT1	TRUE	TRUE	yALQSQQR	0.98	iTRAQ4plex (+144), iTRAQ4plex (+144)	22.07	32.413	22.07	1.041	1.04	1.19	1.079	0	0	3	0
3-ketoacyl-CoA thiolase, mitochondrial OS=Mus musculus GN=Acaa2 PE=1 SV=3	Q8BWT1	TRUE	TRUE	yAVGSAcIGGGQGIALIIQNTA	0.96	iTRAQ4plex (+144), Carbamidomethyl (+57)	22.73	29.5279	22.73	0.9648	0.9333	1.257	1.194	0	11	23	0
60 kDa heat shock protein, mitochondrial OS=Mus musculus GN=Hspd1 PE=1 SV=1	P63038	TRUE	TRUE	aAVEEGIVLGGGcALLR	1	iTRAQ4plex (+144), Carbamidomethyl (+57)	30.48	31.3893	30.48	0.9576	0.9262	0.7198	0.7611	0	7	44	0
60 kDa heat shock protein, mitochondrial OS=Mus musculus GN=Hspd1 PE=1 SV=1	P63038	TRUE	TRUE	aLMLQGVDLLADAVAVTMGPk	0.88	iTRAQ4plex (+144), iTRAQ4plex (+144)	20.51	30.4727	15.81	0.8959	0.8482	0.7695	0.8311	0	1	41	1
60 kDa heat shock protein, mitochondrial OS=Mus musculus GN=Hspd1 PE=1 SV=1	P63038	TRUE	TRUE	aPGFGDNR	0.99	iTRAQ4plex (+144)	27.67	29.4399	25.61	1.044	1.157	0.66	0.6094	0	2	0	0
60 kDa heat shock protein, mitochondrial OS=Mus musculus GN=Hspd1 PE=1 SV=1	P63038	TRUE	TRUE	aPGFGDNRk	0.97	iTRAQ4plex (+144), iTRAQ4plex (+144)	18.86	32.5212	18.86	0.9639	0.8646	0.7152	0.8153	0	0	2	0
60 kDa heat shock protein, mitochondrial OS=Mus musculus GN=Hspd1 PE=1 SV=1	P63038	TRUE	TRUE	cEFQDAYVLLSEk	1	Carbamidomethyl (+57), iTRAQ4plex (+144), iTRAQ4plex (+144)	70.25	28.1954	70.25	0.972	0.9613	0.7092	0.7333	0	40	61	1
60 kDa heat shock protein, mitochondrial OS=Mus musculus GN=Hspd1 PE=1 SV=1	P63038	TRUE	TRUE	cIPALDSLkPANEDQk	0.98	Carbamidomethyl (+57), iTRAQ4plex (+144), iTRAQ4plex (+144), iTRAQ4plex (+144)	30.78	35.2453	30.78	1.013	0.9764	0.6803	0.7219	0	6	10	16
60 kDa heat shock protein, mitochondrial OS=Mus musculus GN=Hspd1 PE=1 SV=1	P63038	TRUE	TRUE	dDAMLLk	0.9	iTRAQ4plex (+144), iTRAQ4plex (+144)	37.12	33.145	25.07	0.9929	1.028	0.6943	0.6856	0	12	2	0
60 kDa heat shock protein, mitochondrial OS=Mus musculus GN=Hspd1 PE=1 SV=1	P63038	TRUE	TRUE	dGVTVAk	0.9	iTRAQ4plex (+144), iTRAQ4plex (+144)	43.59	34.504	19.82	1.109	0.9587	0.6215	0.7353	0	7	0	0
60 kDa heat shock protein, mitochondrial OS=Mus musculus GN=Hspd1 PE=1 SV=1	P63038	TRUE	TRUE	dIGNIISDAMk	1	iTRAQ4plex (+144), iTRAQ4plex (+144)	61.47	31.5198	57.45	0.9211	0.8797	0.7484	0.8013	0	16	1	0
60 kDa heat shock protein, mitochondrial OS=Mus musculus GN=Hspd1 PE=1 SV=1	P63038	TRUE	TRUE	dMAIATGGAVFGEEGLNLNLEDVQAHDLGk	1	iTRAQ4plex (+144), iTRAQ4plex (+144)	96.33	29.0363	96.33	0.8672	0.8674	0.7949	0.8127	0	3	12	45
60 kDa heat shock protein, mitochondrial OS=Mus musculus GN=Hspd1 PE=1 SV=1	P63038	TRUE	TRUE	dPGMGAMGGMGGGMGGGMF	1	iTRAQ4plex (+144)	37.94	26.7486	37.94	0.8313	0.8642	0.8292	0.8157	0	36	0	0
60 kDa heat shock protein, mitochondrial OS=Mus musculus GN=Hspd1 PE=1 SV=1	P63038	TRUE	TRUE	dRVTDALNATR	1	iTRAQ4plex (+144)	34.32	31.0551	33.06	0.9473		0.7277		0	1	0	0
60 kDa heat shock protein, mitochondrial OS=Mus musculus GN=Hspd1 PE=1 SV=1	P63038	TRUE	TRUE	gANPVEIR	0.99	iTRAQ4plex (+144)	36.5	31.5473	29.92	1.018	1.078	0.6769	0.6536	0	4	0	0
60 kDa heat shock protein, mitochondrial OS=Mus musculus GN=Hspd1 PE=1 SV=1	P63038	TRUE	TRUE	gIIDPTk	0.9	iTRAQ4plex (+144), iTRAQ4plex (+144)	31.36	32.0871	22.49	1.044	1.046	0.6604	0.6738	0	25	1	0
60 kDa heat shock protein, mitochondrial OS=Mus musculus GN=Hspd1 PE=1 SV=1	P63038	TRUE	TRUE	gVMLAVDAVIAELk	1	iTRAQ4plex (+144), iTRAQ4plex (+144)	49.24	31.2548	44.19	1.063	0.9601	0.6484	0.715	0	12	60	1
60 kDa heat shock protein, mitochondrial OS=Mus musculus GN=Hspd1 PE=1 SV=1	P63038	TRUE	TRUE	gVMLAVDAVIAELkk	1	iTRAQ4plex (+144), iTRAQ4plex (+144), iTRAQ4plex (+144)	70.21	27.5891	69.5	0.9068	0.9622	0.7602	0.7326	0	0	25	31
60 kDa heat shock protein, mitochondrial OS=Mus musculus GN=Hspd1 PE=1 SV=1	P63038	TRUE	TRUE	gYISPYFINTSk	1	iTRAQ4plex (+144), iTRAQ4plex (+144)	53.22	31.1727	53.22	0.9116	0.955	0.7562	0.7381	0	10	17	0
60 kDa heat shock protein, mitochondrial OS=Mus musculus GN=Hspd1 PE=1 SV=1	P63038	TRUE	TRUE	iPAMTIAk	0.99	iTRAQ4plex (+144), iTRAQ4plex (+144)	61.79	32.3629	43.84	1.067	1.065	0.6458	0.6617	0	17	0	0
60 kDa heat shock protein, mitochondrial OS=Mus musculus GN=Hspd1 PE=1 SV=1	P63038	TRUE	TRUE	iQEITEQLDITTSEYEk	0.97	iTRAQ4plex (+144), iTRAQ4plex (+144)	28.52	34.0381	24.95	1.049	1.071	0.6573	0.6579	0	8	63	4
60 kDa heat shock protein, mitochondrial OS=Mus musculus GN=Hspd1 PE=1 SV=1	P63038	TRUE	TRUE	iSSVQSIVPALEIANAHR	1	iTRAQ4plex (+144)	38.99	31.0175	38.99		0.7035		1.002	0	0	2	0
60 kDa heat shock protein, mitochondrial OS=Mus musculus GN=Hspd1 PE=1 SV=1	P63038	TRUE	TRUE	kGVITVk	0.9	iTRAQ4plex (+144), iTRAQ4plex (+144), iTRAQ4plex (+144)	21.24	27.5664	10.87	1.144	1.106	0.6023	0.6375	0	2	2	0
60 kDa heat shock protein, mitochondrial OS=Mus musculus GN=Hspd1 PE=1 SV=1	P63038	TRUE	TRUE	kISSVQSIVPALEIANAHR	1	iTRAQ4plex (+144), iTRAQ4plex (+144)	53.31	28.893	53.31	1.012	0.8208	0.6811	0.8588	0	0	0	3
60 kDa heat shock protein, mitochondrial OS=Mus musculus GN=Hspd1 PE=1 SV=1	P63038	TRUE	TRUE	kPLVIIAEDVDGEALSTLVLNR	1	iTRAQ4plex (+144), iTRAQ4plex (+144)	45.88	26.7025	43.78	0.9874	0.987	0.6981	0.7142	0	8	21	31
60 kDa heat shock protein, mitochondrial OS=Mus musculus GN=Hspd1 PE=1 SV=1	P63038	TRUE	TRUE	lSDGVAVLk	1	iTRAQ4plex (+144), iTRAQ4plex (+144)	57.28	32.2089	41.13	1.018	0.9971	0.6768	0.707	0	16	0	0
60 kDa heat shock protein, mitochondrial OS=Mus musculus GN=Hspd1 PE=1 SV=1	P63038	TRUE	TRUE	lVQDVANNTNEEAGDGTTTATVLAR	0.99	iTRAQ4plex (+144)	29.81	33.7346	29.81	0.9767	0.9765	0.7058	0.7219	0	12	66	11
60 kDa heat shock protein, mitochondrial OS=Mus musculus GN=Hspd1 PE=1 SV=1	P63038	TRUE	TRUE	nAGVEGSLIVEk	0.96	iTRAQ4plex (+144), iTRAQ4plex (+144)	33.43	31.6761	24.79	1.006	1.045	0.6852	0.6747	0	25	49	0
60 kDa heat shock protein, mitochondrial OS=Mus musculus GN=Hspd1 PE=1 SV=1	P63038	TRUE	TRUE	qSkPVTTPEEIAQVATISANGDk	1	iTRAQ4plex (+144), iTRAQ4plex (+144), iTRAQ4plex (+144)	44.8	34.6538	44.8	1.024	1.057	0.6729	0.6671	0	5	12	38
60 kDa heat shock protein, mitochondrial OS=Mus musculus GN=Hspd1 PE=1 SV=1	P63038	TRUE	TRUE	qSkPVTTPEEIAQVATISANGDkDIGNIISDAMk	0.97	iTRAQ4plex (+144), iTRAQ4plex (+144), iTRAQ4plex (+144), iTRAQ4plex (+144)	18.4	25.5145	18.4		0.841		0.8381	0	0	0	0
60 kDa heat shock protein, mitochondrial OS=Mus musculus GN=Hspd1 PE=1 SV=1	P63038	TRUE	TRUE	rGVMLAVDAVIAELk	1	iTRAQ4plex (+144), iTRAQ4plex (+144)	35.01	29.619	34.85		0.9432		0.7473	0	0	2	0
60 kDa heat shock protein, mitochondrial OS=Mus musculus GN=Hspd1 PE=1 SV=1	P63038	TRUE	TRUE	tALLDAAGVASLLTTAEAVVTEIPk	0.97	iTRAQ4plex (+144), iTRAQ4plex (+144)	108.55	35.382	108.55	0.9373	0.9896	0.7355	0.7123	0	3	27	29
60 kDa heat shock protein, mitochondrial OS=Mus musculus GN=Hspd1 PE=1 SV=1	P63038	TRUE	TRUE	tLNDELEIIEGMk	1	iTRAQ4plex (+144), iTRAQ4plex (+144)	82.75	31.0449	74.15	1.043	1.02	0.6612	0.6914	0	7	52	0
60 kDa heat shock protein, mitochondrial OS=Mus musculus GN=Hspd1 PE=1 SV=1	P63038	TRUE	TRUE	tVIIEQSWGSPk	1	iTRAQ4plex (+144), iTRAQ4plex (+144)	80.67	31.7377	75.44	1.002	1.014	0.6883	0.6949	0	8	18	3
60 kDa heat shock protein, mitochondrial OS=Mus musculus GN=Hspd1 PE=1 SV=1	P63038	TRUE	TRUE	vGEVIVTk	0.99	iTRAQ4plex (+144), iTRAQ4plex (+144)	53.06	31.5957	29.08	1.062	1.056	0.6493	0.6677	0	11	1	0
60 kDa heat shock protein, mitochondrial OS=Mus musculus GN=Hspd1 PE=1 SV=1	P63038	TRUE	TRUE	vGGTSDVEVNEk	1	iTRAQ4plex (+144), iTRAQ4plex (+144)	44.51	31.486	41.86	1.012	0.9877	0.6808	0.7137	0	22	45	2
60 kDa heat shock protein, mitochondrial OS=Mus musculus GN=Hspd1 PE=1 SV=1	P63038	TRUE	TRUE	vGLQVVAVk	1	iTRAQ4plex (+144), iTRAQ4plex (+144)	48.33	28.2217	30.73	1.05	1.071	0.6565	0.6582	0	24	5	0
60 kDa heat shock protein, mitochondrial OS=Mus musculus GN=Hspd1 PE=1 SV=1	P63038	TRUE	TRUE	vTDALNATR	0.92	iTRAQ4plex (+144)	29.54	32.071	10.26	1.025	1.014	0.6725	0.6955	0	22	0	1
Spectrin alpha chain, non-erythrocytic 1 OS=Mus musculus GN=Sptan1 PE=1 SV=4	P16546	TRUE	TRUE	aINVQEEk	0.99	iTRAQ4plex (+144), iTRAQ4plex (+144)	39.68	34.4185	31.8	1.05	1.125	0.688	0.6458	0	10	1	0
Spectrin alpha chain, non-erythrocytic 1 OS=Mus musculus GN=Sptan1 PE=1 SV=4	P16546	TRUE	TRUE	aLcAEADR	0.99	iTRAQ4plex (+144), Carbamidomethyl (+57)	32.4	28.2543	22.41	0.9289	0.9115	0.7777	0.7971	0	11	0	0
Spectrin alpha chain, non-erythrocytic 1 OS=Mus musculus GN=Sptan1 PE=1 SV=4	P16546	TRUE	TRUE	aLSSEGkPYVTk	1	iTRAQ4plex (+144), iTRAQ4plex (+144), iTRAQ4plex (+144)	43.6	31.1561	43.6		0.9738		0.746	0	0	2	1
Spectrin alpha chain, non-erythrocytic 1 OS=Mus musculus GN=Sptan1 PE=1 SV=4	P16546	TRUE	TRUE	cTELNQAWTSLGk	1	Carbamidomethyl (+57), iTRAQ4plex (+144), iTRAQ4plex (+144)	49.97	35.945	49.6	0.8752	0.8197	0.8254	0.8863	0	2	4	0
Spectrin alpha chain, non-erythrocytic 1 OS=Mus musculus GN=Sptan1 PE=1 SV=4	P16546	TRUE	TRUE	dADETkEWIEEk	0.98	iTRAQ4plex (+144), iTRAQ4plex (+144), iTRAQ4plex (+144)	21.33	34.2341	21.33	0.7078	0.7275	1.021	0.9986	0	0	2	1
Spectrin alpha chain, non-erythrocytic 1 OS=Mus musculus GN=Sptan1 PE=1 SV=4	P16546	TRUE	TRUE	dAEELEk	0.9	iTRAQ4plex (+144), iTRAQ4plex (+144)	45.76	35.3832	32.75	1.171	1.12	0.6169	0.6489	0	6	0	0
Spectrin alpha chain, non-erythrocytic 1 OS=Mus musculus GN=Sptan1 PE=1 SV=4	P16546	TRUE	TRUE	dEDSAEALLk	1	iTRAQ4plex (+144), iTRAQ4plex (+144)	47.7	30.9272	45.23	0.7661	1.063	0.943	0.6831	0	4	3	1
Spectrin alpha chain, non-erythrocytic 1 OS=Mus musculus GN=Sptan1 PE=1 SV=4	P16546	TRUE	TRUE	dLAALGDk	0.99	iTRAQ4plex (+144), iTRAQ4plex (+144)	44.59	33.4635	13.22	1.032	0.9008	0.6998	0.8065	0	6	1	0
Spectrin alpha chain, non-erythrocytic 1 OS=Mus musculus GN=Sptan1 PE=1 SV=4	P16546	TRUE	TRUE	dLASVNNLLk	1	iTRAQ4plex (+144), iTRAQ4plex (+144)	54.85	31.9117	44.61	1.092	1.047	0.6618	0.6936	0	8	4	0
Spectrin alpha chain, non-erythrocytic 1 OS=Mus musculus GN=Sptan1 PE=1 SV=4	P16546	TRUE	TRUE	dLTGVQNLR	1	iTRAQ4plex (+144)	42.7	31.9535	35.78	1.02	1.029	0.7079	0.7061	0	7	0	0
Spectrin alpha chain, non-erythrocytic 1 OS=Mus musculus GN=Sptan1 PE=1 SV=4	P16546	TRUE	TRUE	dLTNVQNLQk	1	iTRAQ4plex (+144), iTRAQ4plex (+144)	60.03	32.2505	49.21	1.079	1.082	0.6698	0.6713	0	4	2	0
Spectrin alpha chain, non-erythrocytic 1 OS=Mus musculus GN=Sptan1 PE=1 SV=4	P16546	TRUE	TRUE	dLTSWVTEMk	1	iTRAQ4plex (+144), iTRAQ4plex (+144)	42.47	29.9651	42.47	0.9513	0.93	0.7594	0.7812	0	32	2	1
Spectrin alpha chain, non-erythrocytic 1 OS=Mus musculus GN=Sptan1 PE=1 SV=4	P16546	TRUE	TRUE	dMDDEESWIk	1	iTRAQ4plex (+144), iTRAQ4plex (+144)	68.54	25	68.54	0.957	1.032	0.7549	0.7037	0	6	0	0
Spectrin alpha chain, non-erythrocytic 1 OS=Mus musculus GN=Sptan1 PE=1 SV=4	P16546	TRUE	TRUE	dPSNLQGk	0.99	iTRAQ4plex (+144), iTRAQ4plex (+144)	41.45	31.9424	34.12	2.003	1.156	0.3606	0.6286	0	2	0	0
Spectrin alpha chain, non-erythrocytic 1 OS=Mus musculus GN=Sptan1 PE=1 SV=4	P16546	TRUE	TRUE	dPTNLQGk	0.94	iTRAQ4plex (+144), iTRAQ4plex (+144)	26.75	32.3578	12.92		1.085		0.6697	0	1	0	0
Spectrin alpha chain, non-erythrocytic 1 OS=Mus musculus GN=Sptan1 PE=1 SV=4	P16546	TRUE	TRUE	dQLLAAk	0.9	iTRAQ4plex (+144), iTRAQ4plex (+144)	46.37	32.887	29.19	1.026	1.071	0.7042	0.6786	0	18	0	0
Spectrin alpha chain, non-erythrocytic 1 OS=Mus musculus GN=Sptan1 PE=1 SV=4	P16546	TRUE	TRUE	dTEQVDNWMSk	1	iTRAQ4plex (+144), iTRAQ4plex (+144)	69.33	25.832	69.33	1.023	0.9138	0.706	0.795	0	2	7	0
Spectrin alpha chain, non-erythrocytic 1 OS=Mus musculus GN=Sptan1 PE=1 SV=4	P16546	TRUE	TRUE	dVDEIEAWISEk	1	iTRAQ4plex (+144), iTRAQ4plex (+144)	43.39	30.465	37.87	0.9339	0.8573	0.7735	0.8475	0	4	5	0
Spectrin alpha chain, non-erythrocytic 1 OS=Mus musculus GN=Sptan1 PE=1 SV=4	P16546	TRUE	TRUE	dVDETIGWIk	1	iTRAQ4plex (+144), iTRAQ4plex (+144)	59.7	31.8469	56.81	0.9279		0.7785		0	1	1	0
Spectrin alpha chain, non-erythrocytic 1 OS=Mus musculus GN=Sptan1 PE=1 SV=4	P16546	TRUE	TRUE	dVEDEETWIR	1	iTRAQ4plex (+144)	46.5	25	44.13	0.9007	0.9672	0.802	0.7511	0	11	4	0
Spectrin alpha chain, non-erythrocytic 1 OS=Mus musculus GN=Sptan1 PE=1 SV=4	P16546	TRUE	TRUE	dVTGAEALLER	1	iTRAQ4plex (+144)	40.37	35.6996	21.62	1.014	1.031	0.7125	0.705	0	13	4	0
Spectrin alpha chain, non-erythrocytic 1 OS=Mus musculus GN=Sptan1 PE=1 SV=4	P16546	TRUE	TRUE	eAALTNEEVGADLEQVEVLQk	0.99	iTRAQ4plex (+144), iTRAQ4plex (+144)	35.4	33.962	35.4	0.8868	0.8942	0.8146	0.8124	0	11	33	0
Spectrin alpha chain, non-erythrocytic 1 OS=Mus musculus GN=Sptan1 PE=1 SV=4	P16546	TRUE	TRUE	eAFLNTEDk	1	iTRAQ4plex (+144), iTRAQ4plex (+144)	35.83	33.707	32.94		0.8018		0.906	0	1	0	0
Spectrin alpha chain, non-erythrocytic 1 OS=Mus musculus GN=Sptan1 PE=1 SV=4	P16546	TRUE	TRUE	eAFLNTEDkGDSLDSVEALIk	0.91	iTRAQ4plex (+144), iTRAQ4plex (+144), iTRAQ4plex (+144)	15.87	34.4358	15.87	0.9712		0.7438		0	1	1	0
Spectrin alpha chain, non-erythrocytic 1 OS=Mus musculus GN=Sptan1 PE=1 SV=4	P16546	TRUE	TRUE	eAGSVSLR	0.99	iTRAQ4plex (+144)	47.2	33.4242	26.68	1.115	0.9703	0.648	0.7488	0	3	0	0
Spectrin alpha chain, non-erythrocytic 1 OS=Mus musculus GN=Sptan1 PE=1 SV=4	P16546	TRUE	TRUE	eAHDAFR	0.9	iTRAQ4plex (+144)	23.14	32.584	17.15		1.146		0.6341	0	1	0	0
Spectrin alpha chain, non-erythrocytic 1 OS=Mus musculus GN=Sptan1 PE=1 SV=4	P16546	TRUE	TRUE	eAIVTSEELGQDLEHVEVLQk	1	iTRAQ4plex (+144), iTRAQ4plex (+144)	66.3	34.5576	66.3	0.9467	0.9066	0.7631	0.8014	0	4	11	33
Spectrin alpha chain, non-erythrocytic 1 OS=Mus musculus GN=Sptan1 PE=1 SV=4	P16546	TRUE	TRUE	eANQQQQFNR	1	iTRAQ4plex (+144)	35.26	26.8034	30.16	0.896	1.043	0.8062	0.6967	0	2	0	0
Spectrin alpha chain, non-erythrocytic 1 OS=Mus musculus GN=Sptan1 PE=1 SV=4	P16546	TRUE	TRUE	eELYQNLTR	1	iTRAQ4plex (+144)	36.23	30.5805	20.11	1.037	1.133	0.6966	0.641	0	5	0	0
Spectrin alpha chain, non-erythrocytic 1 OS=Mus musculus GN=Sptan1 PE=1 SV=4	P16546	TRUE	TRUE	eFSMMFk	0.9	iTRAQ4plex (+144), iTRAQ4plex (+144)	33.75	34.0773	33.23	1.038	1.098	0.6956	0.6617	0	2	0	0
Spectrin alpha chain, non-erythrocytic 1 OS=Mus musculus GN=Sptan1 PE=1 SV=4	P16546	TRUE	TRUE	ekEPIAASTNR	1	iTRAQ4plex (+144), iTRAQ4plex (+144)	39.79	31.8213	30.32	0.9275	1.366	0.7789	0.5319	0	2	2	0
Spectrin alpha chain, non-erythrocytic 1 OS=Mus musculus GN=Sptan1 PE=1 SV=4	P16546	TRUE	TRUE	ekEPIVGSTDYGkDEDSAEALLk	1	iTRAQ4plex (+144), iTRAQ4plex (+144), iTRAQ4plex (+144), iTRAQ4plex (+144)	39.27	35.4357	39.27	1.01	1.064	0.7156	0.6825	0	3	1	3
Spectrin alpha chain, non-erythrocytic 1 OS=Mus musculus GN=Sptan1 PE=1 SV=4	P16546	TRUE	TRUE	ekEQLMASDDFGR	1	iTRAQ4plex (+144), iTRAQ4plex (+144)	52.85	28.488	50.22	1.047	0.9756	0.6902	0.7446	0	2	4	1
Spectrin alpha chain, non-erythrocytic 1 OS=Mus musculus GN=Sptan1 PE=1 SV=4	P16546	TRUE	TRUE	ekLDILDQER	0.85	iTRAQ4plex (+144), iTRAQ4plex (+144)	21.48	32.2272	7.84	1.043	1.022	0.6927	0.7107	0	4	7	0
Spectrin alpha chain, non-erythrocytic 1 OS=Mus musculus GN=Sptan1 PE=1 SV=4	P16546	TRUE	TRUE	eLPTAFDYVEFTR	1	iTRAQ4plex (+144)	43.4	28.0686	43.15	0.9442	0.9318	0.7651	0.7796	0	33	5	0
Spectrin alpha chain, non-erythrocytic 1 OS=Mus musculus GN=Sptan1 PE=1 SV=4	P16546	TRUE	TRUE	eLVLALYDyQEk	0.9	iTRAQ4plex (+144), iTRAQ4plex (+144), iTRAQ4plex (+144)	27.67	31.3258	0.11	0.9295		0.7772		0	0	0	1
Spectrin alpha chain, non-erythrocytic 1 OS=Mus musculus GN=Sptan1 PE=1 SV=4	P16546	TRUE	TRUE	eNLLEEQGSIALR	1	iTRAQ4plex (+144)	46.87	31.5259	34.91	0.92	1.065	0.7852	0.6822	0	4	5	0
Spectrin alpha chain, non-erythrocytic 1 OS=Mus musculus GN=Sptan1 PE=1 SV=4	P16546	TRUE	TRUE	ePIAASTNR	0.99	iTRAQ4plex (+144)	31.34	31.0958	20.75	0.9263	1.159	0.7798	0.6267	0	2	0	0
Spectrin alpha chain, non-erythrocytic 1 OS=Mus musculus GN=Sptan1 PE=1 SV=4	P16546	TRUE	TRUE	eQLMASDDFGR	1	iTRAQ4plex (+144)	43.15	25.7287	43.15	1.039	1.111	0.6954	0.6537	0	9	1	0
Spectrin alpha chain, non-erythrocytic 1 OS=Mus musculus GN=Sptan1 PE=1 SV=4	P16546	TRUE	TRUE	eRELELQk	0.84	iTRAQ4plex (+144), iTRAQ4plex (+144)	21.4	32.3805	10.33	0.87		0.8303		0	0	1	0
Spectrin alpha chain, non-erythrocytic 1 OS=Mus musculus GN=Sptan1 PE=1 SV=4	P16546	TRUE	TRUE	fEEFQTDLAAHEER	1	iTRAQ4plex (+144)	43.87	25.2763	43.87	1.01	0.9156	0.7149	0.7935	0	0	8	0
Spectrin alpha chain, non-erythrocytic 1 OS=Mus musculus GN=Sptan1 PE=1 SV=4	P16546	TRUE	TRUE	fLADFRDLTSWVTEMk	0.99	iTRAQ4plex (+144), iTRAQ4plex (+144)	22.82	29.7313	22.82		0.9333		0.7785	0	0	1	0
Spectrin alpha chain, non-erythrocytic 1 OS=Mus musculus GN=Sptan1 PE=1 SV=4	P16546	TRUE	TRUE	gAcAGSEDAVk	1	iTRAQ4plex (+144), Carbamidomethyl (+57), iTRAQ4plex (+144)	55.49	29.2634	46.71	0.5021	0.693	1.439	1.048	0	1	2	0
Spectrin alpha chain, non-erythrocytic 1 OS=Mus musculus GN=Sptan1 PE=1 SV=4	P16546	TRUE	TRUE	gEIDAHEDSFk	1	iTRAQ4plex (+144), iTRAQ4plex (+144)	42.36	27.1349	42.36	1.044	1.135	0.692	0.6402	0	1	6	1
Spectrin alpha chain, non-erythrocytic 1 OS=Mus musculus GN=Sptan1 PE=1 SV=4	P16546	TRUE	TRUE	gkDLIGVQNLLk	1	iTRAQ4plex (+144), iTRAQ4plex (+144), iTRAQ4plex (+144)	33.5	26.2325	31.52	0.8704	1.011	0.8299	0.7185	0	0	2	0
Spectrin alpha chain, non-erythrocytic 1 OS=Mus musculus GN=Sptan1 PE=1 SV=4	P16546	TRUE	TRUE	gLVSSDELAk	1	iTRAQ4plex (+144), iTRAQ4plex (+144)	68.4	32.7207	59.43	1.117	1.007	0.6465	0.7214	0	4	0	0
Spectrin alpha chain, non-erythrocytic 1 OS=Mus musculus GN=Sptan1 PE=1 SV=4	P16546	TRUE	TRUE	gNAMVEEGHFAAEDVk	1	iTRAQ4plex (+144), iTRAQ4plex (+144)	38.33	27.9796	38.33	1.04	1.025	0.6944	0.709	0	1	6	2
Spectrin alpha chain, non-erythrocytic 1 OS=Mus musculus GN=Sptan1 PE=1 SV=4	P16546	TRUE	TRUE	hALLEADVAAHQDR	1	iTRAQ4plex (+144)	43.82	30.7151	43.82	1.015	0.9558	0.7117	0.7601	0	0	1	10
Spectrin alpha chain, non-erythrocytic 1 OS=Mus musculus GN=Sptan1 PE=1 SV=4	P16546	TRUE	TRUE	hEAFETDFTVHk	0.94	iTRAQ4plex (+144), iTRAQ4plex (+144)	18.46	29.722	18.46	0.8025		0.9002		0	0	0	1
Spectrin alpha chain, non-erythrocytic 1 OS=Mus musculus GN=Sptan1 PE=1 SV=4	P16546	TRUE	TRUE	hQAFEAELHANADR	0.99	iTRAQ4plex (+144)	32.73	28.055	32.73	0.9353	0.9762	0.7724	0.7442	0	2	1	6
Spectrin alpha chain, non-erythrocytic 1 OS=Mus musculus GN=Sptan1 PE=1 SV=4	P16546	TRUE	TRUE	hQAFEAELSANQSR	1	iTRAQ4plex (+144)	36.56	27.4194	36.56	0.9605	1.003	0.7521	0.7242	0	2	7	0
Spectrin alpha chain, non-erythrocytic 1 OS=Mus musculus GN=Sptan1 PE=1 SV=4	P16546	TRUE	TRUE	hQAFEAEVQANSGAIVk	1	iTRAQ4plex (+144), iTRAQ4plex (+144)	67.65	30.3262	67.65	1.012	1.1	0.7141	0.6604	0	2	13	1
Spectrin alpha chain, non-erythrocytic 1 OS=Mus musculus GN=Sptan1 PE=1 SV=4	P16546	TRUE	TRUE	hQALQAEIAGHEPR	0.95	iTRAQ4plex (+144)	22.33	29.5231	22.33	1.04	0.9423	0.6943	0.771	0	3	7	8
Spectrin alpha chain, non-erythrocytic 1 OS=Mus musculus GN=Sptan1 PE=1 SV=4	P16546	TRUE	TRUE	hQLLEADISAHEDR	1	iTRAQ4plex (+144)	49.2	29.3752	49.2	1.056	1.095	0.6843	0.6632	0	1	2	11
Spectrin alpha chain, non-erythrocytic 1 OS=Mus musculus GN=Sptan1 PE=1 SV=4	P16546	TRUE	TRUE	iDGITIQAR	1	iTRAQ4plex (+144)	39.37	32.2968	23.08	1.14	1.092	0.6339	0.6654	0	9	0	0
Spectrin alpha chain, non-erythrocytic 1 OS=Mus musculus GN=Sptan1 PE=1 SV=4	P16546	TRUE	TRUE	iTALDEFATk	1	iTRAQ4plex (+144), iTRAQ4plex (+144)	47.5	32.2272	40.9	1.128	1.083	0.6405	0.671	0	7	4	0
Spectrin alpha chain, non-erythrocytic 1 OS=Mus musculus GN=Sptan1 PE=1 SV=4	P16546	TRUE	TRUE	kFDDFQk	0.9	iTRAQ4plex (+144), iTRAQ4plex (+144), iTRAQ4plex (+144)	18.24	32.1484	16.28	1.074	1.042	0.6726	0.6974	0	0	2	0
Spectrin alpha chain, non-erythrocytic 1 OS=Mus musculus GN=Sptan1 PE=1 SV=4	P16546	TRUE	TRUE	kFEEFQTDLAAHEER	0.97	iTRAQ4plex (+144), iTRAQ4plex (+144)	20.34	29.3902	20.34	0.9973	1.003	0.7244	0.7242	0	0	1	12
Spectrin alpha chain, non-erythrocytic 1 OS=Mus musculus GN=Sptan1 PE=1 SV=4	P16546	TRUE	TRUE	kGDILTLLNSTNk	0.98	iTRAQ4plex (+144), iTRAQ4plex (+144), iTRAQ4plex (+144)	34.13	35.4802	20.94	1.004	1.043	0.7198	0.6966	0	1	15	6
Spectrin alpha chain, non-erythrocytic 1 OS=Mus musculus GN=Sptan1 PE=1 SV=4	P16546	TRUE	TRUE	kHALLEADVAAHQDR	1	iTRAQ4plex (+144), iTRAQ4plex (+144)	50.85	31.271	50.85	0.9555	1.008	0.756	0.721	0	0	0	2
Spectrin alpha chain, non-erythrocytic 1 OS=Mus musculus GN=Sptan1 PE=1 SV=4	P16546	TRUE	TRUE	kHEAFETDFTVHk	1	iTRAQ4plex (+144), iTRAQ4plex (+144), iTRAQ4plex (+144)	48.82	30.9342	43.63	0.9601	1.025	0.7524	0.7085	0	0	0	7
Spectrin alpha chain, non-erythrocytic 1 OS=Mus musculus GN=Sptan1 PE=1 SV=4	P16546	TRUE	TRUE	kHEDFDk	0.9	iTRAQ4plex (+144), iTRAQ4plex (+144), iTRAQ4plex (+144)	26.85	32.1643	22.88	1.153		0.6264		0	0	1	0
Spectrin alpha chain, non-erythrocytic 1 OS=Mus musculus GN=Sptan1 PE=1 SV=4	P16546	TRUE	TRUE	kHEDFEk	0.9	iTRAQ4plex (+144), iTRAQ4plex (+144), iTRAQ4plex (+144)	28.28	32.7416	28.28	1.156		0.625		0	0	1	0
Spectrin alpha chain, non-erythrocytic 1 OS=Mus musculus GN=Sptan1 PE=1 SV=4	P16546	TRUE	TRUE	kHQALQAEIAGHEPR	0.99	iTRAQ4plex (+144), iTRAQ4plex (+144)	24.99	31.1494	24.99	0.9434	0.9515	0.7657	0.7635	0	0	3	4
Spectrin alpha chain, non-erythrocytic 1 OS=Mus musculus GN=Sptan1 PE=1 SV=4	P16546	TRUE	TRUE	kHQLLEADISAHEDR	1	iTRAQ4plex (+144), iTRAQ4plex (+144)	30.59	31.0175	30.59	0.8678	0.8823	0.8324	0.8234	0	0	2	2
Spectrin alpha chain, non-erythrocytic 1 OS=Mus musculus GN=Sptan1 PE=1 SV=4	P16546	TRUE	TRUE	kIEDLGAAMEEALILDNk	1	iTRAQ4plex (+144), iTRAQ4plex (+144), iTRAQ4plex (+144)	60.59	30.1494	55.82	0.8544	1.095	0.8455	0.6634	0	3	2	6
Spectrin alpha chain, non-erythrocytic 1 OS=Mus musculus GN=Sptan1 PE=1 SV=4	P16546	TRUE	TRUE	kLLEATELk	1	iTRAQ4plex (+144), iTRAQ4plex (+144), iTRAQ4plex (+144)	37.5	29.1908	33.73	1.021	0.979	0.7076	0.7421	0	0	7	0
Spectrin alpha chain, non-erythrocytic 1 OS=Mus musculus GN=Sptan1 PE=1 SV=4	P16546	TRUE	TRUE	kLLVSSEDYGR	1	iTRAQ4plex (+144), iTRAQ4plex (+144)	43.97	32.0439	43.97	0.8009		0.902		0	0	1	0
Spectrin alpha chain, non-erythrocytic 1 OS=Mus musculus GN=Sptan1 PE=1 SV=4	P16546	TRUE	TRUE	kLSDDNTIGQEEIQQR	1	iTRAQ4plex (+144), iTRAQ4plex (+144)	43.38	34.7842	43.38	0.6622	0.7691	1.091	0.9447	0	1	3	0
Spectrin alpha chain, non-erythrocytic 1 OS=Mus musculus GN=Sptan1 PE=1 SV=4	P16546	TRUE	TRUE	lDENSAFLQFNWk	1	iTRAQ4plex (+144), iTRAQ4plex (+144)	40.22	30.1368	40.22	0.7825	0.7373	0.9232	0.9853	0	2	4	0
Spectrin alpha chain, non-erythrocytic 1 OS=Mus musculus GN=Sptan1 PE=1 SV=4	P16546	TRUE	TRUE	lDILDQER	0.94	iTRAQ4plex (+144)	26.03	36.0455	15.06	0.9484	0.9731	0.7617	0.7466	0	18	0	0
Spectrin alpha chain, non-erythrocytic 1 OS=Mus musculus GN=Sptan1 PE=1 SV=4	P16546	TRUE	TRUE	lFGAAEVQR	0.91	iTRAQ4plex (+144)	24.61	33.0341	14.34	1.017	1.105	0.7106	0.6574	0	7	0	0
Spectrin alpha chain, non-erythrocytic 1 OS=Mus musculus GN=Sptan1 PE=1 SV=4	P16546	TRUE	TRUE	lGDSHDLQR	1	iTRAQ4plex (+144)	36.38	29.8722	17.44	1.021	1.063	0.7074	0.6837	0	1	3	0
Spectrin alpha chain, non-erythrocytic 1 OS=Mus musculus GN=Sptan1 PE=1 SV=4	P16546	TRUE	TRUE	lGESQTLQQFSR	1	iTRAQ4plex (+144)	61.13	31.1361	59.06	0.9026	0.9527	0.8004	0.7626	0	4	1	0
Spectrin alpha chain, non-erythrocytic 1 OS=Mus musculus GN=Sptan1 PE=1 SV=4	P16546	TRUE	TRUE	lIDVNHYAk	0.99	iTRAQ4plex (+144), iTRAQ4plex (+144)	28.68	37.6448	24.66	1.03	1.086	0.7013	0.6691	0	0	14	0
Spectrin alpha chain, non-erythrocytic 1 OS=Mus musculus GN=Sptan1 PE=1 SV=4	P16546	TRUE	TRUE	lIQEQHPEEELIk	1	iTRAQ4plex (+144), iTRAQ4plex (+144)	46.05	31.3893	36.56	1.089	1.05	0.6634	0.6918	0	0	11	4
Spectrin alpha chain, non-erythrocytic 1 OS=Mus musculus GN=Sptan1 PE=1 SV=4	P16546	TRUE	TRUE	lIQNNHYAMEDVATR	1	iTRAQ4plex (+144)	59.51	28.537	59.51	0.8298	0.8078	0.8706	0.8993	0	0	4	0
Spectrin alpha chain, non-erythrocytic 1 OS=Mus musculus GN=Sptan1 PE=1 SV=4	P16546	TRUE	TRUE	lIQNNHyAMEDVATR	1	iTRAQ4plex (+144), iTRAQ4plex (+144)	27.2	29.6142	27.2	0.9833	1.023	0.7347	0.7104	0	1	3	1
Spectrin alpha chain, non-erythrocytic 1 OS=Mus musculus GN=Sptan1 PE=1 SV=4	P16546	TRUE	TRUE	lIQSHPESAEDLk	1	iTRAQ4plex (+144), iTRAQ4plex (+144)	91.6	31.2743	91.6	1.115	1.152	0.6479	0.6304	0	4	5	0
Spectrin alpha chain, non-erythrocytic 1 OS=Mus musculus GN=Sptan1 PE=1 SV=4	P16546	TRUE	TRUE	lIQSHPESAEDLkEk	1	iTRAQ4plex (+144), iTRAQ4plex (+144), iTRAQ4plex (+144)	40.75	30.835	40.75	0.9598	0.988	0.7526	0.7353	0	0	4	6
Spectrin alpha chain, non-erythrocytic 1 OS=Mus musculus GN=Sptan1 PE=1 SV=4	P16546	TRUE	TRUE	lLEAQSHFR	0.98	iTRAQ4plex (+144)	30.41	30.9132	29.64	1.104	1.077	0.6541	0.6747	0	3	8	0
Spectrin alpha chain, non-erythrocytic 1 OS=Mus musculus GN=Sptan1 PE=1 SV=4	P16546	TRUE	TRUE	lLEATELk	0.9	iTRAQ4plex (+144), iTRAQ4plex (+144)	24.51	36.2972	13.09	1.158	1.114	0.6237	0.6519	0	5	1	0
Spectrin alpha chain, non-erythrocytic 1 OS=Mus musculus GN=Sptan1 PE=1 SV=4	P16546	TRUE	TRUE	lLVSSEDYGR	1	iTRAQ4plex (+144)	66.84	30.5077	66.84	1.124	1.101	0.6429	0.6599	0	6	0	0
Spectrin alpha chain, non-erythrocytic 1 OS=Mus musculus GN=Sptan1 PE=1 SV=4	P16546	TRUE	TRUE	lNHQEFk	0.9	iTRAQ4plex (+144), iTRAQ4plex (+144)	22.46	32.5237	21.57		0.664		1.094	0	1	0	0
Spectrin alpha chain, non-erythrocytic 1 OS=Mus musculus GN=Sptan1 PE=1 SV=4	P16546	TRUE	TRUE	lQQSHPLSASQIQVk	1	iTRAQ4plex (+144), iTRAQ4plex (+144)	54.36	30.8135	54.36	1.224	1.108	0.59	0.6558	0	0	6	2
Spectrin alpha chain, non-erythrocytic 1 OS=Mus musculus GN=Sptan1 PE=1 SV=4	P16546	TRUE	TRUE	lQTASDESYkDPTNIQSk	1	iTRAQ4plex (+144), iTRAQ4plex (+144), iTRAQ4plex (+144)	89.21	30.9864	89.21	1.081	1.068	0.668	0.6806	0	0	5	7
Spectrin alpha chain, non-erythrocytic 1 OS=Mus musculus GN=Sptan1 PE=1 SV=4	P16546	TRUE	TRUE	lQVASDENYk	0.9	iTRAQ4plex (+144), iTRAQ4plex (+144)	20.9	31.1893	20.73	1.061		0.6811		0	1	0	0
Spectrin alpha chain, non-erythrocytic 1 OS=Mus musculus GN=Sptan1 PE=1 SV=4	P16546	TRUE	TRUE	lQVASDENYkDPTNLQGk	1	iTRAQ4plex (+144), iTRAQ4plex (+144), iTRAQ4plex (+144)	42.01	30.187	42.01	1.073	1.118	0.673	0.65	0	0	3	6
Spectrin alpha chain, non-erythrocytic 1 OS=Mus musculus GN=Sptan1 PE=1 SV=4	P16546	TRUE	TRUE	lQVASDENykDPTNLQGk	0.88	iTRAQ4plex (+144), iTRAQ4plex (+144), iTRAQ4plex (+144), iTRAQ4plex (+144)	13.67	30.0647	13.67	0.9215		0.7839		0	0	0	1
Spectrin alpha chain, non-erythrocytic 1 OS=Mus musculus GN=Sptan1 PE=1 SV=4	P16546	TRUE	TRUE	lSDDNTIGQEEIQQR	1	iTRAQ4plex (+144)	87.29	26.8395	87.29	1.044	1.111	0.6919	0.6537	0	3	6	0
Spectrin alpha chain, non-erythrocytic 1 OS=Mus musculus GN=Sptan1 PE=1 SV=4	P16546	TRUE	TRUE	lSELNQk	0.9	iTRAQ4plex (+144), iTRAQ4plex (+144)	30.7	36.4118	11.2	1.05	0.9861	0.6879	0.7368	0	8	0	0
Spectrin alpha chain, non-erythrocytic 1 OS=Mus musculus GN=Sptan1 PE=1 SV=4	P16546	TRUE	TRUE	mQHNLEQQIQAR	1	iTRAQ4plex (+144)	35.81	30.3981	26.45	1.003	1.048	0.7199	0.6935	0	0	7	0
Spectrin alpha chain, non-erythrocytic 1 OS=Mus musculus GN=Sptan1 PE=1 SV=4	P16546	TRUE	TRUE	nQALNTDNYGHDLASVQALQR	1	iTRAQ4plex (+144)	95.96	27.7815	95.96	0.9949	1.1	0.7261	0.6603	0	0	8	3
Spectrin alpha chain, non-erythrocytic 1 OS=Mus musculus GN=Sptan1 PE=1 SV=4	P16546	TRUE	TRUE	nQALNTDNyGHDLASVQALQR	1	iTRAQ4plex (+144), iTRAQ4plex (+144)	31.85	29.1803	31.85	0.9097	0.9467	0.7941	0.7674	0	1	0	4
Spectrin alpha chain, non-erythrocytic 1 OS=Mus musculus GN=Sptan1 PE=1 SV=4	P16546	TRUE	TRUE	nTTGVTEEALk	1	iTRAQ4plex (+144), iTRAQ4plex (+144)	82.32	32.3019	57.01	1.069	1.043	0.676	0.6964	0	1	3	0
Spectrin alpha chain, non-erythrocytic 1 OS=Mus musculus GN=Sptan1 PE=1 SV=4	P16546	TRUE	TRUE	qEFAQHANAFHQWIQETR	1	iTRAQ4plex (+144)	63.08	26.6558	63.08	0.8405	0.861	0.8595	0.8438	0	0	0	4
Spectrin alpha chain, non-erythrocytic 1 OS=Mus musculus GN=Sptan1 PE=1 SV=4	P16546	TRUE	TRUE	qETFDAGLQAFQQEGIANITALk	1	iTRAQ4plex (+144), iTRAQ4plex (+144)	38.03	29.2686	38.03	0.7025		1.028		0	0	1	0
Spectrin alpha chain, non-erythrocytic 1 OS=Mus musculus GN=Sptan1 PE=1 SV=4	P16546	TRUE	TRUE	qFQDAGHFDAENIk	1	iTRAQ4plex (+144), iTRAQ4plex (+144)	52.73	28.5673	52.73	1.058	1.054	0.683	0.6894	0	3	10	4
Spectrin alpha chain, non-erythrocytic 1 OS=Mus musculus GN=Sptan1 PE=1 SV=4	P16546	TRUE	TRUE	qFQDAGHFDAENIkk	1	iTRAQ4plex (+144), iTRAQ4plex (+144), iTRAQ4plex (+144)	36.07	30.461	36.07	0.9672	0.9787	0.7469	0.7423	0	0	0	2
Spectrin alpha chain, non-erythrocytic 1 OS=Mus musculus GN=Sptan1 PE=1 SV=4	P16546	TRUE	TRUE	qGFVPAAYVk	1	iTRAQ4plex (+144), iTRAQ4plex (+144)	41.96	32.4773	32.87	1.041	0.9852	0.6941	0.7374	0	2	5	0
Spectrin alpha chain, non-erythrocytic 1 OS=Mus musculus GN=Sptan1 PE=1 SV=4	P16546	TRUE	TRUE	qGQIDNQTR	1	iTRAQ4plex (+144)	50.38	29.4939	44.64	1.535	1.202	0.4705	0.6042	0	2	0	0
Spectrin alpha chain, non-erythrocytic 1 OS=Mus musculus GN=Sptan1 PE=1 SV=4	P16546	TRUE	TRUE	qQVAPMDDETGk	1	iTRAQ4plex (+144), iTRAQ4plex (+144)	56.04	28.0277	55.51	1.077		0.671		0	0	1	0
Spectrin alpha chain, non-erythrocytic 1 OS=Mus musculus GN=Sptan1 PE=1 SV=4	P16546	TRUE	TRUE	sADESGQALLAASHYASDEVR	1	iTRAQ4plex (+144)	84.39	31.8384	84.39	0.9669	0.9562	0.7471	0.7598	0	0	7	2
Spectrin alpha chain, non-erythrocytic 1 OS=Mus musculus GN=Sptan1 PE=1 SV=4	P16546	TRUE	TRUE	sADESGQALLAASHyASDEVR	1	iTRAQ4plex (+144), iTRAQ4plex (+144)	30.43	27.0842	30.43	0.9955	0.8138	0.7257	0.8927	0	0	2	3
Spectrin alpha chain, non-erythrocytic 1 OS=Mus musculus GN=Sptan1 PE=1 SV=4	P16546	TRUE	TRUE	sLQQLAEER	1	iTRAQ4plex (+144)	41.83	31.7464	31.24	1.037	1.028	0.6968	0.707	0	4	0	0
Spectrin alpha chain, non-erythrocytic 1 OS=Mus musculus GN=Sptan1 PE=1 SV=4	P16546	TRUE	TRUE	sLSAQEEk	0.99	iTRAQ4plex (+144), iTRAQ4plex (+144)	58.57	32.4551	34.43	1.38	1.04	0.5235	0.6983	0	3	0	0
Spectrin alpha chain, non-erythrocytic 1 OS=Mus musculus GN=Sptan1 PE=1 SV=4	P16546	TRUE	TRUE	sQLLGSAHEVQR	0.96	iTRAQ4plex (+144)	24.94	31.9424	24.94	0.863	0.9219	0.837	0.788	0	2	9	0
Spectrin alpha chain, non-erythrocytic 1 OS=Mus musculus GN=Sptan1 PE=1 SV=4	P16546	TRUE	TRUE	sSEEIESAFR	0.96	iTRAQ4plex (+144)	24.39	27.8032	13.35	1.01	1.001	0.7155	0.7255	0	7	0	0
Spectrin alpha chain, non-erythrocytic 1 OS=Mus musculus GN=Sptan1 PE=1 SV=4	P16546	TRUE	TRUE	sSLSSAQADFNQLAELDR	1	iTRAQ4plex (+144)	51.06	32.9535	51.06	0.896	1.004	0.8062	0.7236	0	9	30	0
Spectrin alpha chain, non-erythrocytic 1 OS=Mus musculus GN=Sptan1 PE=1 SV=4	P16546	TRUE	TRUE	tALLELWELR	0.94	iTRAQ4plex (+144)	26.22	31.9673	18.99	0.8913	0.8487	0.8105	0.856	0	35	0	0
Spectrin alpha chain, non-erythrocytic 1 OS=Mus musculus GN=Sptan1 PE=1 SV=4	P16546	TRUE	TRUE	tATDEAYkDPSNLQGk	1	iTRAQ4plex (+144), iTRAQ4plex (+144), iTRAQ4plex (+144)	60.82	33.3425	59.64	1.049	1.046	0.6884	0.6946	0	1	2	10
Spectrin alpha chain, non-erythrocytic 1 OS=Mus musculus GN=Sptan1 PE=1 SV=4	P16546	TRUE	TRUE	vNDVcTNGQDLIk	1	iTRAQ4plex (+144), Carbamidomethyl (+57), iTRAQ4plex (+144)	100.01	29.8856	91.91	0.807		0.8951		0	2	3	0
Spectrin alpha chain, non-erythrocytic 1 OS=Mus musculus GN=Sptan1 PE=1 SV=4	P16546	TRUE	TRUE	vNSLGETAQR	0.85	iTRAQ4plex (+144)	17.86	30.9656	17.86	1.017	0.9163	0.7101	0.7928	0	5	0	0
Spectrin alpha chain, non-erythrocytic 1 OS=Mus musculus GN=Sptan1 PE=1 SV=4	P16546	TRUE	TRUE	yEALkEPMVAR	0.99	iTRAQ4plex (+144), iTRAQ4plex (+144)	21.63	32.0978	21.63		0.7958		0.9129	0	0	1	0
Very long-chain specific acyl-CoA dehydrogenase, mitochondrial OS=Mus musculus GN=Acadvl PE=1 SV=3	P50544	TRUE	TRUE	aMVENGGLVTGNPLGI	1	iTRAQ4plex (+144)	66.87	31.3162	66.87	1.004	0.9897	1.994	2.005	0	51	2	0
Very long-chain specific acyl-CoA dehydrogenase, mitochondrial OS=Mus musculus GN=Acadvl PE=1 SV=3	P50544	TRUE	TRUE	aSNTSEVYFDGVk	0.88	iTRAQ4plex (+144), iTRAQ4plex (+144)	13.52	29.5424	13.49	1.092	1.033	1.832	1.92	0	20	21	3
Very long-chain specific acyl-CoA dehydrogenase, mitochondrial OS=Mus musculus GN=Acadvl PE=1 SV=3	P50544	TRUE	TRUE	aSNTSEVyFDGVk	1	iTRAQ4plex (+144), iTRAQ4plex (+144), iTRAQ4plex (+144)	41.8	30.4961	41.8	0.8464	0.8173	2.364	2.427	0	1	11	3
Very long-chain specific acyl-CoA dehydrogenase, mitochondrial OS=Mus musculus GN=Acadvl PE=1 SV=3	P50544	TRUE	TRUE	aVDHATNR	0.93	iTRAQ4plex (+144)	23.45	30.3463	11.96	1.026	1.085	1.95	1.828	0	2	0	0
Very long-chain specific acyl-CoA dehydrogenase, mitochondrial OS=Mus musculus GN=Acadvl PE=1 SV=3	P50544	TRUE	TRUE	dAATGAVk	0.99	iTRAQ4plex (+144), iTRAQ4plex (+144)	67.78	34.0671	53.59	0.8996	0.9572	2.225	2.072	0	4	0	0
Very long-chain specific acyl-CoA dehydrogenase, mitochondrial OS=Mus musculus GN=Acadvl PE=1 SV=3	P50544	TRUE	TRUE	dFQIEAAISk	1	iTRAQ4plex (+144), iTRAQ4plex (+144)	67.98	32.0058	56.39	1.087	1.033	1.84	1.92	0	18	3	0
Very long-chain specific acyl-CoA dehydrogenase, mitochondrial OS=Mus musculus GN=Acadvl PE=1 SV=3	P50544	TRUE	TRUE	eATQAVLDkPETLSSDASTR	1	iTRAQ4plex (+144), iTRAQ4plex (+144)	56.01	30.0303	56.01	0.9758	0.9286	2.051	2.136	0	9	38	11
Very long-chain specific acyl-CoA dehydrogenase, mitochondrial OS=Mus musculus GN=Acadvl PE=1 SV=3	P50544	TRUE	TRUE	eLTGLGNALk	1	iTRAQ4plex (+144), iTRAQ4plex (+144)	52.73	32.403	32.68	0.9158	0.9224	2.185	2.151	0	25	3	0
Very long-chain specific acyl-CoA dehydrogenase, mitochondrial OS=Mus musculus GN=Acadvl PE=1 SV=3	P50544	TRUE	TRUE	eLVGPVAR	0.99	iTRAQ4plex (+144)	41.74	32.66	27.85	0.9949	1.033	2.011	1.92	0	7	0	0
Very long-chain specific acyl-CoA dehydrogenase, mitochondrial OS=Mus musculus GN=Acadvl PE=1 SV=3	P50544	TRUE	TRUE	eNMASLQSSPQHQELFR	1	iTRAQ4plex (+144)	83.52	27.2181	83.52	0.9688	0.9956	2.066	1.993	0	2	10	1
Very long-chain specific acyl-CoA dehydrogenase, mitochondrial OS=Mus musculus GN=Acadvl PE=1 SV=3	P50544	TRUE	TRUE	fFEEVNDPAk	0.84	iTRAQ4plex (+144), iTRAQ4plex (+144)	21.33	35.1375	18.62	0.9637	0.9803	2.077	2.024	0	3	18	0
Very long-chain specific acyl-CoA dehydrogenase, mitochondrial OS=Mus musculus GN=Acadvl PE=1 SV=3	P50544	TRUE	TRUE	fFEEVNDPAkNDALEk	0.98	iTRAQ4plex (+144), iTRAQ4plex (+144), iTRAQ4plex (+144)	20.35	29.8945	20.35	0.79	0.7459	2.533	2.66	0	2	5	9
Very long-chain specific acyl-CoA dehydrogenase, mitochondrial OS=Mus musculus GN=Acadvl PE=1 SV=3	P50544	TRUE	TRUE	fGMAATLAGTMk	1	iTRAQ4plex (+144), iTRAQ4plex (+144)	69.83	33.1027	69.83	1.032	0.961	1.939	2.064	0	15	4	0
Very long-chain specific acyl-CoA dehydrogenase, mitochondrial OS=Mus musculus GN=Acadvl PE=1 SV=3	P50544	TRUE	TRUE	gILLYGTk	0.99	iTRAQ4plex (+144), iTRAQ4plex (+144)	59.99	31.9535	44.22	0.9317	0.8965	2.148	2.213	0	13	2	0
Very long-chain specific acyl-CoA dehydrogenase, mitochondrial OS=Mus musculus GN=Acadvl PE=1 SV=3	P50544	TRUE	TRUE	gILLyGTk	0.97	iTRAQ4plex (+144), iTRAQ4plex (+144), iTRAQ4plex (+144)	21.64	29.1698	17.55	0.9567	1.001	2.092	1.981	0	2	5	0
Very long-chain specific acyl-CoA dehydrogenase, mitochondrial OS=Mus musculus GN=Acadvl PE=1 SV=3	P50544	TRUE	TRUE	gIVNEQFLLQR	1	iTRAQ4plex (+144)	34.22	32.2376	30.73	0.8796	0.8515	2.275	2.33	0	24	3	0
Very long-chain specific acyl-CoA dehydrogenase, mitochondrial OS=Mus musculus GN=Acadvl PE=1 SV=3	P50544	TRUE	TRUE	gkELTGLGNALk	1	iTRAQ4plex (+144), iTRAQ4plex (+144), iTRAQ4plex (+144)	45.75	29.9913	35.27	0.7804	0.7884	2.564	2.516	0	0	4	0
Very long-chain specific acyl-CoA dehydrogenase, mitochondrial OS=Mus musculus GN=Acadvl PE=1 SV=3	P50544	TRUE	TRUE	gQLTIDQVFPYPSVLSEEQAQFLk	1	iTRAQ4plex (+144), iTRAQ4plex (+144)	38.31	35.0433	38.31	1.171	1.141	1.715	1.738	0	15	11	12
Very long-chain specific acyl-CoA dehydrogenase, mitochondrial OS=Mus musculus GN=Acadvl PE=1 SV=3	P50544	TRUE	TRUE	gQLTIDQVFPyPSVLSEEQAQFLk	0.95	iTRAQ4plex (+144), iTRAQ4plex (+144), iTRAQ4plex (+144)	25.57	28.8423	25.57	1.101	1.174	1.817	1.689	0	1	0	9
Very long-chain specific acyl-CoA dehydrogenase, mitochondrial OS=Mus musculus GN=Acadvl PE=1 SV=3	P50544	TRUE	TRUE	iFcSEAAWk	1	iTRAQ4plex (+144), Carbamidomethyl (+57), iTRAQ4plex (+144)	46.37	34.0756	45.05	0.8094	0.7928	2.472	2.502	0	19	1	0
Very long-chain specific acyl-CoA dehydrogenase, mitochondrial OS=Mus musculus GN=Acadvl PE=1 SV=3	P50544	TRUE	TRUE	iFEGANDILR	1	iTRAQ4plex (+144)	42.58	32.2324	38.93	0.9114	0.8662	2.196	2.29	0	2	0	0
Very long-chain specific acyl-CoA dehydrogenase, mitochondrial OS=Mus musculus GN=Acadvl PE=1 SV=3	P50544	TRUE	TRUE	iHNFGVIQEk	0.99	iTRAQ4plex (+144), iTRAQ4plex (+144)	24.25	31.8441	20.66	0.8986	0.904	2.227	2.195	0	0	16	2
Very long-chain specific acyl-CoA dehydrogenase, mitochondrial OS=Mus musculus GN=Acadvl PE=1 SV=3	P50544	TRUE	TRUE	iRENMASLQSSPQHQELFR	1	iTRAQ4plex (+144)	53.16	29.058	53.16	0.6336		3.158		0	0	1	1
Very long-chain specific acyl-CoA dehydrogenase, mitochondrial OS=Mus musculus GN=Acadvl PE=1 SV=3	P50544	TRUE	TRUE	iTAFVVER	0.99	iTRAQ4plex (+144)	30.69	33.9111	18.09	0.8282	0.8093	2.416	2.451	0	10	0	0
Very long-chain specific acyl-CoA dehydrogenase, mitochondrial OS=Mus musculus GN=Acadvl PE=1 SV=3	P50544	TRUE	TRUE	kGIVNEQFLLQR	0.99	iTRAQ4plex (+144), iTRAQ4plex (+144)	28.08	30.8314	28.08	0.8428	0.8258	2.375	2.402	0	0	11	0
Very long-chain specific acyl-CoA dehydrogenase, mitochondrial OS=Mus musculus GN=Acadvl PE=1 SV=3	P50544	TRUE	TRUE	lADGAIDLYAMVVVLSR	0.97	iTRAQ4plex (+144)	20.83	31.3513	20.83	1.177	1.151	1.701	1.723	0	1	6	0
Very long-chain specific acyl-CoA dehydrogenase, mitochondrial OS=Mus musculus GN=Acadvl PE=1 SV=3	P50544	TRUE	TRUE	mLcDSWcIEAATR	0.99	iTRAQ4plex (+144), Carbamidomethyl (+57), Carbamidomethyl (+57)	31.78	26.3649	31.78	1.088	1.102	1.795	1.739	0	21	6	1
Very long-chain specific acyl-CoA dehydrogenase, mitochondrial OS=Mus musculus GN=Acadvl PE=1 SV=3	P50544	TRUE	TRUE	nPFGNVGLLMGEAGk	0.99	iTRAQ4plex (+144), iTRAQ4plex (+144)	126.78	31.1093	117.77	0.8971	0.8758	2.231	2.265	0	2	49	0
Very long-chain specific acyl-CoA dehydrogenase, mitochondrial OS=Mus musculus GN=Acadvl PE=1 SV=3	P50544	TRUE	TRUE	sFAVGMFk	0.99	iTRAQ4plex (+144), iTRAQ4plex (+144)	54.22	31.8156	48.41	0.8753	0.8925	2.286	2.223	0	9	1	0
Very long-chain specific acyl-CoA dehydrogenase, mitochondrial OS=Mus musculus GN=Acadvl PE=1 SV=3	P50544	TRUE	TRUE	sFGGVTHGLPEk	0.98	iTRAQ4plex (+144), iTRAQ4plex (+144)	29.28	36.5089	29.28	1.02	1.012	1.962	1.961	0	4	13	2
Very long-chain specific acyl-CoA dehydrogenase, mitochondrial OS=Mus musculus GN=Acadvl PE=1 SV=3	P50544	TRUE	TRUE	sFGGVTHGLPEkk	0.99	iTRAQ4plex (+144), iTRAQ4plex (+144), iTRAQ4plex (+144)	26.69	30.9272	26.69	0.8965	0.9177	2.232	2.162	0	1	2	7
Very long-chain specific acyl-CoA dehydrogenase, mitochondrial OS=Mus musculus GN=Acadvl PE=1 SV=3	P50544	TRUE	TRUE	sGELAVQALDQFATVVEAk	1	iTRAQ4plex (+144), iTRAQ4plex (+144)	40.14	30.5843	40.14	1.029	1.073	1.945	1.848	0	9	95	35
Very long-chain specific acyl-CoA dehydrogenase, mitochondrial OS=Mus musculus GN=Acadvl PE=1 SV=3	P50544	TRUE	TRUE	sLSEGYPTAQHEk	1	iTRAQ4plex (+144), iTRAQ4plex (+144)	37.35	28.6864	37.35	0.9983	0.9396	2.005	2.111	0	3	29	5
Very long-chain specific acyl-CoA dehydrogenase, mitochondrial OS=Mus musculus GN=Acadvl PE=1 SV=3	P50544	TRUE	TRUE	sLSEGyPTAQHEk	1	iTRAQ4plex (+144), iTRAQ4plex (+144), iTRAQ4plex (+144)	36.43	30.892	36.43	0.8498	0.826	2.355	2.402	0	2	10	7
Very long-chain specific acyl-CoA dehydrogenase, mitochondrial OS=Mus musculus GN=Acadvl PE=1 SV=3	P50544	TRUE	TRUE	sSAIPSPcGk	1	iTRAQ4plex (+144), Carbamidomethyl (+57), iTRAQ4plex (+144)	75.31	31.2222	65.96	0.9744	0.9712	2.054	2.043	0	22	3	0
Very long-chain specific acyl-CoA dehydrogenase, mitochondrial OS=Mus musculus GN=Acadvl PE=1 SV=3	P50544	TRUE	TRUE	tGIGSGLSLSGIVHPELSR	0.96	iTRAQ4plex (+144)	26.09	35.5388	26.09	1.148	1.522	1.743	1.303	0	1	2	0
Very long-chain specific acyl-CoA dehydrogenase, mitochondrial OS=Mus musculus GN=Acadvl PE=1 SV=3	P50544	TRUE	TRUE	tPIkDAATGAVk	1	iTRAQ4plex (+144), iTRAQ4plex (+144), iTRAQ4plex (+144)	76.55	31.0072	69.28	0.7405	0.7174	2.702	2.765	0	4	5	0
Very long-chain specific acyl-CoA dehydrogenase, mitochondrial OS=Mus musculus GN=Acadvl PE=1 SV=3	P50544	TRUE	TRUE	vADEcIQIMGGMGFMk	0.99	iTRAQ4plex (+144), Carbamidomethyl (+57), iTRAQ4plex (+144)	33.02	27.8533	33.02	1.128	1.122	1.774	1.768	0	1	26	0
Very long-chain specific acyl-CoA dehydrogenase, mitochondrial OS=Mus musculus GN=Acadvl PE=1 SV=3	P50544	TRUE	TRUE	vASGQALAAFcLTEPSSGSDVASIR	1	iTRAQ4plex (+144), Carbamidomethyl (+57)	80.93	27.9865	80.93	1.093	1.147	1.831	1.757	0	1	41	9
Very long-chain specific acyl-CoA dehydrogenase, mitochondrial OS=Mus musculus GN=Acadvl PE=1 SV=3	P50544	TRUE	TRUE	vAVNILNNGR	0.94	iTRAQ4plex (+144)	26.75	32.1643	25.93	1.104	1.094	1.812	1.813	0	76	1	0
Very long-chain specific acyl-CoA dehydrogenase, mitochondrial OS=Mus musculus GN=Acadvl PE=1 SV=3	P50544	TRUE	TRUE	vEDDTLQGLk	0.91	iTRAQ4plex (+144), iTRAQ4plex (+144)	19.47	36.6389	14.86	0.9926	0.9823	2.016	2.02	0	31	6	0
Very long-chain specific acyl-CoA dehydrogenase, mitochondrial OS=Mus musculus GN=Acadvl PE=1 SV=3	P50544	TRUE	TRUE	vPSENVLGEVGDGFk	1	iTRAQ4plex (+144), iTRAQ4plex (+144)	91.07	30.7188	91.07	0.9713	1.101	2.06	1.802	0	1	5	2
Very long-chain specific acyl-CoA dehydrogenase, mitochondrial OS=Mus musculus GN=Acadvl PE=1 SV=3	P50544	TRUE	TRUE	yYTLNGSk	0.99	iTRAQ4plex (+144), iTRAQ4plex (+144)	50.29	31.8327	40.39	1.01	1.035	1.981	1.917	0	15	0	0
2-oxoglutarate dehydrogenase, mitochondrial OS=Mus musculus GN=Ogdh PE=1 SV=3	Q60597	TRUE	TRUE	aEQFYcGDTEGk	1	iTRAQ4plex (+144), Carbamidomethyl (+57), iTRAQ4plex (+144)	91.94	25	91.94	1.039	1.007	1.09	1.152	0	3	9	0
2-oxoglutarate dehydrogenase, mitochondrial OS=Mus musculus GN=Ogdh PE=1 SV=3	Q60597	TRUE	TRUE	aEQFycGDTEGk	1	iTRAQ4plex (+144), iTRAQ4plex (+144), Carbamidomethyl (+57), iTRAQ4plex (+144)	48.09	26.3949	48.09	0.9021	0.9833	1.256	1.179	0	0	2	0
2-oxoglutarate dehydrogenase, mitochondrial OS=Mus musculus GN=Ogdh PE=1 SV=3	Q60597	TRUE	TRUE	aEQFYcGDTEGkk	1	iTRAQ4plex (+144), Carbamidomethyl (+57), iTRAQ4plex (+144), iTRAQ4plex (+144)	46.86	26.7486	46.86	0.9435	0.9638	1.201	1.203	0	0	3	5
2-oxoglutarate dehydrogenase, mitochondrial OS=Mus musculus GN=Ogdh PE=1 SV=3	Q60597	TRUE	TRUE	akPVWYAGR	0.88	iTRAQ4plex (+144), iTRAQ4plex (+144)	15.42	32.7646	15.42	0.9492	0.957	1.194	1.212	0	1	6	0
2-oxoglutarate dehydrogenase, mitochondrial OS=Mus musculus GN=Ogdh PE=1 SV=3	Q60597	TRUE	TRUE	dPAAAPATGNk	0.97	iTRAQ4plex (+144), iTRAQ4plex (+144)	21.43	31.2057	20.68	1.161	1.01	0.9756	1.149	0	0	6	0
2-oxoglutarate dehydrogenase, mitochondrial OS=Mus musculus GN=Ogdh PE=1 SV=3	Q60597	TRUE	TRUE	dPAAAPATGNkk	0.83	iTRAQ4plex (+144), iTRAQ4plex (+144), iTRAQ4plex (+144)	14.76	31.6791	14.76	0.8593		1.319		0	0	1	0
2-oxoglutarate dehydrogenase, mitochondrial OS=Mus musculus GN=Ogdh PE=1 SV=3	Q60597	TRUE	TRUE	dVVVDLVcYR	1	iTRAQ4plex (+144), Carbamidomethyl (+57)	36.37	27.9934	36.37	1.016	0.9184	1.115	1.263	0	3	0	0
2-oxoglutarate dehydrogenase, mitochondrial OS=Mus musculus GN=Ogdh PE=1 SV=3	Q60597	TRUE	TRUE	dVVVDLVcyR	0.98	iTRAQ4plex (+144), Carbamidomethyl (+57), iTRAQ4plex (+144)	30.16	36.4424	30.16	0.936	0.916	1.211	1.266	0	4	8	0
2-oxoglutarate dehydrogenase, mitochondrial OS=Mus musculus GN=Ogdh PE=1 SV=3	Q60597	TRUE	TRUE	eAQkYPNAELAWcQEEHk	1	iTRAQ4plex (+144), iTRAQ4plex (+144), Carbamidomethyl (+57), iTRAQ4plex (+144)	86.22	28.169	86.22	0.7605	0.7477	1.49	1.551	0	1	3	4
2-oxoglutarate dehydrogenase, mitochondrial OS=Mus musculus GN=Ogdh PE=1 SV=3	Q60597	TRUE	TRUE	eAQkyPNAELAWcQEEHk	0.99	iTRAQ4plex (+144), iTRAQ4plex (+144), iTRAQ4plex (+144), Carbamidomethyl (+57), iTRAQ4plex (+144)	25.04	28.9542	25.04		0.7198		1.611	0	0	0	0
2-oxoglutarate dehydrogenase, mitochondrial OS=Mus musculus GN=Ogdh PE=1 SV=3	Q60597	TRUE	TRUE	eLEQIFcQFDSk	1	iTRAQ4plex (+144), Carbamidomethyl (+57), iTRAQ4plex (+144)	42.98	33.3846	41.6	1.012	1.017	1.119	1.14	0	11	47	2
2-oxoglutarate dehydrogenase, mitochondrial OS=Mus musculus GN=Ogdh PE=1 SV=3	Q60597	TRUE	TRUE	fEEFLQR	0.85	iTRAQ4plex (+144)	15.36	30.2938	13.04	1.045	1.025	1.085	1.131	0	7	0	0
2-oxoglutarate dehydrogenase, mitochondrial OS=Mus musculus GN=Ogdh PE=1 SV=3	Q60597	TRUE	TRUE	fGLEGcEVLIPALk	1	iTRAQ4plex (+144), Carbamidomethyl (+57), iTRAQ4plex (+144)	56.73	31.6791	56.7	1.071	1.045	1.058	1.11	0	28	55	0
2-oxoglutarate dehydrogenase, mitochondrial OS=Mus musculus GN=Ogdh PE=1 SV=3	Q60597	TRUE	TRUE	fLDTAFDLDAFk	0.99	iTRAQ4plex (+144), iTRAQ4plex (+144)	35.73	35.7438	31.81	1.023	1.035	1.107	1.12	0	2	40	1
2-oxoglutarate dehydrogenase, mitochondrial OS=Mus musculus GN=Ogdh PE=1 SV=3	Q60597	TRUE	TRUE	fLDTAFDLDAFkk	0.99	iTRAQ4plex (+144), iTRAQ4plex (+144), iTRAQ4plex (+144)	28.87	31.3609	28.87	0.9415	0.9866	1.204	1.175	0	0	11	9
2-oxoglutarate dehydrogenase, mitochondrial OS=Mus musculus GN=Ogdh PE=1 SV=3	Q60597	TRUE	TRUE	hHVLHDQNVDk	1	iTRAQ4plex (+144), iTRAQ4plex (+144)	36.74	31.2057	32.98	1.094		1.036		0	0	0	1
2-oxoglutarate dehydrogenase, mitochondrial OS=Mus musculus GN=Ogdh PE=1 SV=3	Q60597	TRUE	TRUE	hHVLHDQNVDkR	1	iTRAQ4plex (+144), iTRAQ4plex (+144)	34.12	31.4551	34.12		0.9763		1.188	0	0	0	1
2-oxoglutarate dehydrogenase, mitochondrial OS=Mus musculus GN=Ogdh PE=1 SV=3	Q60597	TRUE	TRUE	icEEAFTR	0.99	iTRAQ4plex (+144), Carbamidomethyl (+57)	24.5	27.8319	18.59	0.9689	0.9925	1.169	1.168	0	8	0	0
2-oxoglutarate dehydrogenase, mitochondrial OS=Mus musculus GN=Ogdh PE=1 SV=3	Q60597	TRUE	TRUE	iEQLSPFPFDLLLk	0.83	iTRAQ4plex (+144), iTRAQ4plex (+144)	14.55	30.8529	14.55	1.09	1.096	1.04	1.058	0	2	1	1
2-oxoglutarate dehydrogenase, mitochondrial OS=Mus musculus GN=Ogdh PE=1 SV=3	Q60597	TRUE	TRUE	kELEQIFcQFDSk	1	iTRAQ4plex (+144), iTRAQ4plex (+144), Carbamidomethyl (+57), iTRAQ4plex (+144)	49.98	30.5038	49.98	1.057	0.9543	1.072	1.215	0	2	24	1
2-oxoglutarate dehydrogenase, mitochondrial OS=Mus musculus GN=Ogdh PE=1 SV=3	Q60597	TRUE	TRUE	kPLIVFTPk	1	iTRAQ4plex (+144), iTRAQ4plex (+144), iTRAQ4plex (+144)	36.04	25.611	29.59	1.038	1.042	1.091	1.113	0	6	21	0
2-oxoglutarate dehydrogenase, mitochondrial OS=Mus musculus GN=Ogdh PE=1 SV=3	Q60597	TRUE	TRUE	kTHLTELQR	1	iTRAQ4plex (+144), iTRAQ4plex (+144)	30.85	31.5229	30.85		1.023		1.134	0	0	1	0
2-oxoglutarate dehydrogenase, mitochondrial OS=Mus musculus GN=Ogdh PE=1 SV=3	Q60597	TRUE	TRUE	lEAADEGSGDMk	1	iTRAQ4plex (+144), iTRAQ4plex (+144)	85.87	26.2428	81.7	1.123	1.146	1.009	1.012	0	5	1	0
2-oxoglutarate dehydrogenase, mitochondrial OS=Mus musculus GN=Ogdh PE=1 SV=3	Q60597	TRUE	TRUE	lGFYGLHESDLDk	1	iTRAQ4plex (+144), iTRAQ4plex (+144)	55.48	30.5918	55.48	1.107	1.062	1.023	1.092	0	0	9	0
2-oxoglutarate dehydrogenase, mitochondrial OS=Mus musculus GN=Ogdh PE=1 SV=3	Q60597	TRUE	TRUE	lGFyGLHESDLDk	0.87	iTRAQ4plex (+144), iTRAQ4plex (+144), iTRAQ4plex (+144)	14.73	31.4489	14.73	0.9417		1.203		0	0	0	1
2-oxoglutarate dehydrogenase, mitochondrial OS=Mus musculus GN=Ogdh PE=1 SV=3	Q60597	TRUE	TRUE	lLFcTGk	0.9	iTRAQ4plex (+144), Carbamidomethyl (+57), iTRAQ4plex (+144)	48.06	31.9535	40.94	1.004	0.9468	1.129	1.225	0	10	0	0
2-oxoglutarate dehydrogenase, mitochondrial OS=Mus musculus GN=Ogdh PE=1 SV=3	Q60597	TRUE	TRUE	lNVLANVIR	0.95	iTRAQ4plex (+144)	23.34	30.7408	20.29	1.03	1.013	1.101	1.145	0	14	0	0
2-oxoglutarate dehydrogenase, mitochondrial OS=Mus musculus GN=Ogdh PE=1 SV=3	Q60597	TRUE	TRUE	lSGQDVER	0.99	iTRAQ4plex (+144)	29.69	30.8243	22.26	1.042	1.023	1.088	1.134	0	2	0	0
2-oxoglutarate dehydrogenase, mitochondrial OS=Mus musculus GN=Ogdh PE=1 SV=3	Q60597	TRUE	TRUE	lVEDHLAVQSLIR	0.99	iTRAQ4plex (+144)	26.14	31.8977	26.14	0.9991	0.928	1.134	1.25	0	0	9	0
2-oxoglutarate dehydrogenase, mitochondrial OS=Mus musculus GN=Ogdh PE=1 SV=3	Q60597	TRUE	TRUE	nGHNEMDEPMFTQPLMYk	1	iTRAQ4plex (+144), iTRAQ4plex (+144)	71.04	25.0243	71.04	1.015	1.069	1.116	1.085	0	1	4	5
2-oxoglutarate dehydrogenase, mitochondrial OS=Mus musculus GN=Ogdh PE=1 SV=3	Q60597	TRUE	TRUE	nGHNEMDEPMFTQPLMyk	1	iTRAQ4plex (+144), iTRAQ4plex (+144), iTRAQ4plex (+144)	44.54	26.2014	44.54	0.959	0.8915	1.181	1.301	0	0	0	2
2-oxoglutarate dehydrogenase, mitochondrial OS=Mus musculus GN=Ogdh PE=1 SV=3	Q60597	TRUE	TRUE	nMEEEVAITR	0.95	iTRAQ4plex (+144)	22.99	26.7302	20.44	1.068	1.128	1.061	1.028	0	6	0	0
2-oxoglutarate dehydrogenase, mitochondrial OS=Mus musculus GN=Ogdh PE=1 SV=3	Q60597	TRUE	TRUE	nQGYYDYVkPR	0.99	iTRAQ4plex (+144), iTRAQ4plex (+144)	25.58	30.2202	25.58	1.035	1.017	1.095	1.14	0	1	20	3
2-oxoglutarate dehydrogenase, mitochondrial OS=Mus musculus GN=Ogdh PE=1 SV=3	Q60597	TRUE	TRUE	nTNAGAPPGTAYQSPLSLSR	1	iTRAQ4plex (+144)	38.25	33.5641	37.96	0.9956	0.9439	1.138	1.229	0	6	42	0
2-oxoglutarate dehydrogenase, mitochondrial OS=Mus musculus GN=Ogdh PE=1 SV=3	Q60597	TRUE	TRUE	nTNAGAPPGTAyQSPLSLSR	0.96	iTRAQ4plex (+144), iTRAQ4plex (+144)	19.4	30.306	19.4	0.9103	0.8921	1.245	1.3	0	2	8	2
2-oxoglutarate dehydrogenase, mitochondrial OS=Mus musculus GN=Ogdh PE=1 SV=3	Q60597	TRUE	TRUE	qILLPFR	0.86	iTRAQ4plex (+144)	24.06	30.8207	1.91	0.9261	0.9415	1.224	1.232	0	2	0	0
2-oxoglutarate dehydrogenase, mitochondrial OS=Mus musculus GN=Ogdh PE=1 SV=3	Q60597	TRUE	TRUE	qkFETPGIMQFTNEEk	0.91	iTRAQ4plex (+144), iTRAQ4plex (+144), iTRAQ4plex (+144)	18.33	30.4021	14.4	0.9881	0.958	1.147	1.21	0	2	9	7
2-oxoglutarate dehydrogenase, mitochondrial OS=Mus musculus GN=Ogdh PE=1 SV=3	Q60597	TRUE	TRUE	qkFETPGIMQFTNEEkR	1	iTRAQ4plex (+144), iTRAQ4plex (+144), iTRAQ4plex (+144)	39.08	30.0689	39.08		0.7885		1.471	0	0	0	2
2-oxoglutarate dehydrogenase, mitochondrial OS=Mus musculus GN=Ogdh PE=1 SV=3	Q60597	TRUE	TRUE	qkPVLQk	0.9	iTRAQ4plex (+144), iTRAQ4plex (+144), iTRAQ4plex (+144)	26.94	26.8931	25.14	0.9364	1.132	1.21	1.024	0	0	4	0
2-oxoglutarate dehydrogenase, mitochondrial OS=Mus musculus GN=Ogdh PE=1 SV=3	Q60597	TRUE	TRUE	qNGIVLLLPHGMEGMGPEHSSARPER	0.85	iTRAQ4plex (+144)	13.09	28.7157	13.09	0.8892	0.7526	1.274	1.541	0	0	0	0
2-oxoglutarate dehydrogenase, mitochondrial OS=Mus musculus GN=Ogdh PE=1 SV=3	Q60597	TRUE	TRUE	rNGHNEMDEPMFTQPLMYk	0.96	iTRAQ4plex (+144), iTRAQ4plex (+144)	18.68	25	18.68		0.9075		1.278	0	0	1	0
2-oxoglutarate dehydrogenase, mitochondrial OS=Mus musculus GN=Ogdh PE=1 SV=3	Q60597	TRUE	TRUE	sMTcPSTGLEEDVLFHIGk	1	iTRAQ4plex (+144), Carbamidomethyl (+57), iTRAQ4plex (+144)	31.8	26.9373	31.8	0.9921		1.142		0	0	1	0
2-oxoglutarate dehydrogenase, mitochondrial OS=Mus musculus GN=Ogdh PE=1 SV=3	Q60597	TRUE	TRUE	sSLATMAHAQSLVEAQPNVDk	1	iTRAQ4plex (+144), iTRAQ4plex (+144)	45.28	30.1703	45.28	1.016	1.025	1.116	1.131	0	1	12	25
2-oxoglutarate dehydrogenase, mitochondrial OS=Mus musculus GN=Ogdh PE=1 SV=3	Q60597	TRUE	TRUE	sSPYPTDVAR	1	iTRAQ4plex (+144)	42.02	29.2376	38.46	1.004	0.9684	1.129	1.197	0	15	0	0
2-oxoglutarate dehydrogenase, mitochondrial OS=Mus musculus GN=Ogdh PE=1 SV=3	Q60597	TRUE	TRUE	sSPyPTDVAR	0.99	iTRAQ4plex (+144), iTRAQ4plex (+144)	27.06	31.3609	23.65	0.9769	0.9126	1.16	1.271	0	0	3	0
2-oxoglutarate dehydrogenase, mitochondrial OS=Mus musculus GN=Ogdh PE=1 SV=3	Q60597	TRUE	TRUE	tHLTELQR	0.97	iTRAQ4plex (+144)	24.17	32.1325	21.4	1.015	1.168	1.116	0.9927	0	0	2	0
2-oxoglutarate dehydrogenase, mitochondrial OS=Mus musculus GN=Ogdh PE=1 SV=3	Q60597	TRUE	TRUE	tIIDMSSANGVDYVIMGMPHR	1	iTRAQ4plex (+144)	50.5	27.0501	50.5	1.04	1.018	1.09	1.139	0	5	59	35
2-oxoglutarate dehydrogenase, mitochondrial OS=Mus musculus GN=Ogdh PE=1 SV=3	Q60597	TRUE	TRUE	tkAEQFYcGDTEGk	1	iTRAQ4plex (+144), iTRAQ4plex (+144), Carbamidomethyl (+57), iTRAQ4plex (+144)	78.39	28.2543	64.11	0.8992	0.9136	1.26	1.269	0	1	5	3
2-oxoglutarate dehydrogenase, mitochondrial OS=Mus musculus GN=Ogdh PE=1 SV=3	Q60597	TRUE	TRUE	tkAEQFYcGDTEGkk	1	iTRAQ4plex (+144), iTRAQ4plex (+144), Carbamidomethyl (+57), iTRAQ4plex (+144), iTRAQ4plex (+144)	31.6	30.2284	31.6	0.834	0.8457	1.359	1.371	0	0	1	5
2-oxoglutarate dehydrogenase, mitochondrial OS=Mus musculus GN=Ogdh PE=1 SV=3	Q60597	TRUE	TRUE	tSFDEMLPGTHFQR	0.93	iTRAQ4plex (+144)	16.42	25.8546	12.78	0.976	0.9775	1.161	1.186	0	2	18	2
2-oxoglutarate dehydrogenase, mitochondrial OS=Mus musculus GN=Ogdh PE=1 SV=3	Q60597	TRUE	TRUE	vASSVPVENFTIHGGLSR	0.99	iTRAQ4plex (+144)	24.97	35.5169	24.57	1.031	1.009	1.099	1.149	0	0	18	1
2-oxoglutarate dehydrogenase, mitochondrial OS=Mus musculus GN=Ogdh PE=1 SV=3	Q60597	TRUE	TRUE	vFHLPTTTFIGGQEPALPLR	1	iTRAQ4plex (+144)	53.64	30.4766	53.64	1.206	0.9958	0.9397	1.165	0	0	2	1
2-oxoglutarate dehydrogenase, mitochondrial OS=Mus musculus GN=Ogdh PE=1 SV=3	Q60597	TRUE	TRUE	vIPENGPAAQDPHk	0.99	iTRAQ4plex (+144), iTRAQ4plex (+144)	29.35	31.5503	27.58	1	1.008	1.133	1.15	0	1	32	8
2-oxoglutarate dehydrogenase, mitochondrial OS=Mus musculus GN=Ogdh PE=1 SV=3	Q60597	TRUE	TRUE	vVNAPIFHVNSDDPEAVMYVck	0.94	iTRAQ4plex (+144), Carbamidomethyl (+57), iTRAQ4plex (+144)	15.64	28.2802	15.64	1.069	1.226	1.06	0.9461	0	0	0	10
2-oxoglutarate dehydrogenase, mitochondrial OS=Mus musculus GN=Ogdh PE=1 SV=3	Q60597	TRUE	TRUE	vYYDLTR	0.9	iTRAQ4plex (+144)	22.25	30.9272	19.12	0.9611	0.9714	1.179	1.194	0	32	0	0
2-oxoglutarate dehydrogenase, mitochondrial OS=Mus musculus GN=Ogdh PE=1 SV=3	Q60597	TRUE	TRUE	yAELLVSQGVVNQPEYEEEISk	0.95	iTRAQ4plex (+144), iTRAQ4plex (+144)	28	29.1593	12.43	1.01	0.8121	1.122	1.428	0	0	1	4
2-oxoglutarate dehydrogenase, mitochondrial OS=Mus musculus GN=Ogdh PE=1 SV=3	Q60597	TRUE	TRUE	yPNAELAWcQEEHk	0.96	iTRAQ4plex (+144), Carbamidomethyl (+57), iTRAQ4plex (+144)	24.03	30.4766	24.03	1.001	1.04	1.132	1.115	0	2	19	3
2-oxoglutarate dehydrogenase, mitochondrial OS=Mus musculus GN=Ogdh PE=1 SV=3	Q60597	TRUE	TRUE	yPNAELAWcQEEHk	0.99	iTRAQ4plex (+144), iTRAQ4plex (+144), Carbamidomethyl (+57), iTRAQ4plex (+144)	28.63	27.8888	28.63	0.8915	0.8167	1.271	1.42	0	0	0	2
2-oxoglutarate dehydrogenase, mitochondrial OS=Mus musculus GN=Ogdh PE=1 SV=3	Q60597	TRUE	TRUE	yPNAELAWcQEEHkNQGYYDYVkPR	0.97	iTRAQ4plex (+144), Carbamidomethyl (+57), iTRAQ4plex (+144), iTRAQ4plex (+144)	20.98	26.5514	20.98	0.7132		1.589		0	0	0	0
Isocitrate dehydrogenase [NAD] subunit alpha, mitochondrial OS=Mus musculus GN=Idh3a PE=1 SV=1	Q9D6R2	TRUE	TRUE	aPIQWEER	0.99	iTRAQ4plex (+144)	38.79	30.0475	36.44	0.9715	0.9935	0.9554	0.932	0	20	2	0
Isocitrate dehydrogenase [NAD] subunit alpha, mitochondrial OS=Mus musculus GN=Idh3a PE=1 SV=1	Q9D6R2	TRUE	TRUE	cSDFTEEIcR	1	Carbamidomethyl (+57), iTRAQ4plex (+144), Carbamidomethyl (+57)	47.41	25	47.41	0.9619	0.9264	0.9649	0.9994	0	29	0	0
Isocitrate dehydrogenase [NAD] subunit alpha, mitochondrial OS=Mus musculus GN=Idh3a PE=1 SV=1	Q9D6R2	TRUE	TRUE	cSDFTEEIcRR	0.86	Carbamidomethyl (+57), iTRAQ4plex (+144), Carbamidomethyl (+57)	10.46	25	10.46	0.9334		0.9943		0	0	1	0
Isocitrate dehydrogenase [NAD] subunit alpha, mitochondrial OS=Mus musculus GN=Idh3a PE=1 SV=1	Q9D6R2	TRUE	TRUE	dLGGNAk	0.9	iTRAQ4plex (+144), iTRAQ4plex (+144)	52.34	33.7731	28.45	1.013	1.078	0.9167	0.8588	0	4	0	0
Isocitrate dehydrogenase [NAD] subunit alpha, mitochondrial OS=Mus musculus GN=Idh3a PE=1 SV=1	Q9D6R2	TRUE	TRUE	dMANPTALLLSAVMMLR	1	iTRAQ4plex (+144)	46.09	35.4593	46.09	0.8105	0.9098	1.145	1.018	0	2	5	0
Isocitrate dehydrogenase [NAD] subunit alpha, mitochondrial OS=Mus musculus GN=Idh3a PE=1 SV=1	Q9D6R2	TRUE	TRUE	eNTEGEYSGIEHVIVDGVVQSIk	1	iTRAQ4plex (+144), iTRAQ4plex (+144)	108.93	28.9982	108.93	1.037	1.052	0.8954	0.8803	0	0	27	52
Isocitrate dehydrogenase [NAD] subunit alpha, mitochondrial OS=Mus musculus GN=Idh3a PE=1 SV=1	Q9D6R2	TRUE	TRUE	eNTEGEySGIEHVIVDGVVQSIk	1	iTRAQ4plex (+144), iTRAQ4plex (+144), iTRAQ4plex (+144)	47.93	28.8366	47.93	1.027	1.081	0.9033	0.8565	0	0	0	4
Isocitrate dehydrogenase [NAD] subunit alpha, mitochondrial OS=Mus musculus GN=Idh3a PE=1 SV=1	Q9D6R2	TRUE	TRUE	eVAENck	0.9	iTRAQ4plex (+144), Carbamidomethyl (+57), iTRAQ4plex (+144)	38.81	30.0173	29.89	1.526		0.6082		0	1	0	0
Isocitrate dehydrogenase [NAD] subunit alpha, mitochondrial OS=Mus musculus GN=Idh3a PE=1 SV=1	Q9D6R2	TRUE	TRUE	hMGLFDHAAk	1	iTRAQ4plex (+144), iTRAQ4plex (+144)	55.84	32.824	55.84	0.9866	1.013	0.9407	0.9144	0	2	12	15
Isocitrate dehydrogenase [NAD] subunit alpha, mitochondrial OS=Mus musculus GN=Idh3a PE=1 SV=1	Q9D6R2	TRUE	TRUE	iAEFAFEYAR	0.99	iTRAQ4plex (+144)	25.39	29.2117	25.39	0.9432	0.7946	0.984	1.165	0	8	0	0
Isocitrate dehydrogenase [NAD] subunit alpha, mitochondrial OS=Mus musculus GN=Idh3a PE=1 SV=1	Q9D6R2	TRUE	TRUE	iAEFAFEyAR	0.99	iTRAQ4plex (+144), iTRAQ4plex (+144)	23.01	31.5897	21.23	0.8602	0.8588	1.079	1.078	0	1	8	0
Isocitrate dehydrogenase [NAD] subunit alpha, mitochondrial OS=Mus musculus GN=Idh3a PE=1 SV=1	Q9D6R2	TRUE	TRUE	iEAAcFATIk	1	iTRAQ4plex (+144), Carbamidomethyl (+57), iTRAQ4plex (+144)	55.65	35.5546	39.26	0.9126	0.9414	1.017	0.9836	0	29	8	0
Isocitrate dehydrogenase [NAD] subunit alpha, mitochondrial OS=Mus musculus GN=Idh3a PE=1 SV=1	Q9D6R2	TRUE	TRUE	kTFDLYANVRPcVSIEGYk	0.99	iTRAQ4plex (+144), iTRAQ4plex (+144), Carbamidomethyl (+57), iTRAQ4plex (+144)	28.99	30.3822	28.99	0.6865	0.6278	1.352	1.475	0	0	0	3
Isocitrate dehydrogenase [NAD] subunit alpha, mitochondrial OS=Mus musculus GN=Idh3a PE=1 SV=1	Q9D6R2	TRUE	TRUE	lITEEASk	0.99	iTRAQ4plex (+144), iTRAQ4plex (+144)	47.53	33.3082	31.54	1.06	1.059	0.8753	0.8745	0	35	2	0
Isocitrate dehydrogenase [NAD] subunit alpha, mitochondrial OS=Mus musculus GN=Idh3a PE=1 SV=1	Q9D6R2	TRUE	TRUE	lITEEASkR	1	iTRAQ4plex (+144), iTRAQ4plex (+144)	37.39	32.5768	30.88	0.9024	0.9009	1.029	1.028	0	0	5	0
Isocitrate dehydrogenase [NAD] subunit alpha, mitochondrial OS=Mus musculus GN=Idh3a PE=1 SV=1	Q9D6R2	TRUE	TRUE	mSDGLFLQk	0.9	iTRAQ4plex (+144), iTRAQ4plex (+144)	14.95	32.0575	14.95	1.055	1.027	0.8797	0.9012	0	33	4	0
Isocitrate dehydrogenase [NAD] subunit alpha, mitochondrial OS=Mus musculus GN=Idh3a PE=1 SV=1	Q9D6R2	TRUE	TRUE	nVTAIQGPGGk	1	iTRAQ4plex (+144), iTRAQ4plex (+144)	67.56	32.1537	64.9	1.039	0.9947	0.8935	0.9309	0	33	5	1
Isocitrate dehydrogenase [NAD] subunit alpha, mitochondrial OS=Mus musculus GN=Idh3a PE=1 SV=1	Q9D6R2	TRUE	TRUE	nVTAIQGPGGkWMIPPEAk	0.96	iTRAQ4plex (+144), iTRAQ4plex (+144), iTRAQ4plex (+144)	26.54	36.0874	23.57		0.7166		1.292	0	0	1	0
Isocitrate dehydrogenase [NAD] subunit alpha, mitochondrial OS=Mus musculus GN=Idh3a PE=1 SV=1	Q9D6R2	TRUE	TRUE	sNVTAVHk	0.99	iTRAQ4plex (+144), iTRAQ4plex (+144)	29.81	31.9976	21.38	1.074	0.9495	0.8639	0.9751	0	1	2	0
Isocitrate dehydrogenase [NAD] subunit alpha, mitochondrial OS=Mus musculus GN=Idh3a PE=1 SV=1	Q9D6R2	TRUE	TRUE	tPIAAGHPSMNLLLR	1	iTRAQ4plex (+144)	30.98	31.7173	30.98	0.879	0.9566	1.056	0.9679	0	2	4	0
Isocitrate dehydrogenase [NAD] subunit alpha, mitochondrial OS=Mus musculus GN=Idh3a PE=1 SV=1	Q9D6R2	TRUE	TRUE	tPYTDVNIVTIR	1	iTRAQ4plex (+144)	35.93	32.188	35.93	0.9998	1.033	0.9283	0.8964	0	36	1	0
Isocitrate dehydrogenase [NAD] subunit alpha, mitochondrial OS=Mus musculus GN=Idh3a PE=1 SV=1	Q9D6R2	TRUE	TRUE	tPyTDVNIVTIR	1	iTRAQ4plex (+144), iTRAQ4plex (+144)	39.5	31.7406	39.5	0.9141	0.9089	1.015	1.019	0	2	6	0
Isocitrate dehydrogenase [NAD] subunit alpha, mitochondrial OS=Mus musculus GN=Idh3a PE=1 SV=1	Q9D6R2	TRUE	TRUE	wMIPPEAk	0.99	iTRAQ4plex (+144), iTRAQ4plex (+144)	28.24	32.1932	22.85	1.014	1.019	0.9157	0.9088	0	168	34	0
Succinate dehydrogenase [ubiquinone] flavoprotein subunit, mitochondrial OS=Mus musculus GN=Sdha PE=1 SV=1	Q8K2B3	TRUE	TRUE	aAFGLSEAGFNTAcLTk	1	iTRAQ4plex (+144), Carbamidomethyl (+57), iTRAQ4plex (+144)	68.13	29.952	68.13	0.9831	0.9788	1.127	1.133	0	3	33	0
Succinate dehydrogenase [ubiquinone] flavoprotein subunit, mitochondrial OS=Mus musculus GN=Sdha PE=1 SV=1	Q8K2B3	TRUE	TRUE	acALSIAEScRPGDk	1	iTRAQ4plex (+144), Carbamidomethyl (+57), Carbamidomethyl (+57), iTRAQ4plex (+144)	45.46	28.9927	42.83	0.851	0.902	1.302	1.229	0	1	10	2
Succinate dehydrogenase [ubiquinone] flavoprotein subunit, mitochondrial OS=Mus musculus GN=Sdha PE=1 SV=1	Q8K2B3	TRUE	TRUE	acALSIAEScRPGDkVPSIk	0.99	iTRAQ4plex (+144), Carbamidomethyl (+57), Carbamidomethyl (+57), iTRAQ4plex (+144), iTRAQ4plex (+144)	35.1	34.707	35.1	0.7187	0.675	1.542	1.643	0	1	1	3
Succinate dehydrogenase [ubiquinone] flavoprotein subunit, mitochondrial OS=Mus musculus GN=Sdha PE=1 SV=1	Q8K2B3	TRUE	TRUE	aFGGQSLk	0.99	iTRAQ4plex (+144), iTRAQ4plex (+144)	40.53	33.0255	16.37	1.039	0.9964	1.066	1.113	0	21	3	0
Succinate dehydrogenase [ubiquinone] flavoprotein subunit, mitochondrial OS=Mus musculus GN=Sdha PE=1 SV=1	Q8K2B3	TRUE	TRUE	aGLPcQDLEFVQFHPTGIYGAGcLITEGcR	1	iTRAQ4plex (+144), Carbamidomethyl (+57), Carbamidomethyl (+57), Carbamidomethyl (+57)	36.21	25	36.21	0.8966	1.117	1.236	0.9926	0	0	0	10
Succinate dehydrogenase [ubiquinone] flavoprotein subunit, mitochondrial OS=Mus musculus GN=Sdha PE=1 SV=1	Q8K2B3	TRUE	TRUE	aGLPcQDLEFVQFHPTGIyGAGcLITEGcR	1	iTRAQ4plex (+144), Carbamidomethyl (+57), iTRAQ4plex (+144), Carbamidomethyl (+57), Carbamidomethyl (+57)	40.07	25	40.07	0.9065	0.9583	1.222	1.157	0	0	0	13
Succinate dehydrogenase [ubiquinone] flavoprotein subunit, mitochondrial OS=Mus musculus GN=Sdha PE=1 SV=1	Q8K2B3	TRUE	TRUE	aNAGEESVMNLDk	0.98	iTRAQ4plex (+144), iTRAQ4plex (+144)	27.52	27.3078	27.52	0.9463	0.9702	1.171	1.143	0	2	17	0
Succinate dehydrogenase [ubiquinone] flavoprotein subunit, mitochondrial OS=Mus musculus GN=Sdha PE=1 SV=1	Q8K2B3	TRUE	TRUE	cccVADR	0.9	Carbamidomethyl (+57), iTRAQ4plex (+144), Carbamidomethyl (+57), Carbamidomethyl (+57)	14.47	25	14.47	1.044	1.001	1.061	1.108	0	4	0	0
Succinate dehydrogenase [ubiquinone] flavoprotein subunit, mitochondrial OS=Mus musculus GN=Sdha PE=1 SV=1	Q8K2B3	TRUE	TRUE	dHVYLQLHHLPPEQLATR	1	iTRAQ4plex (+144)	37.88	30.6258	37.88	1.012	0.9728	1.095	1.14	0	9	20	69
Succinate dehydrogenase [ubiquinone] flavoprotein subunit, mitochondrial OS=Mus musculus GN=Sdha PE=1 SV=1	Q8K2B3	TRUE	TRUE	dHVyLQLHHLPPEQLATR	0.99	iTRAQ4plex (+144), iTRAQ4plex (+144)	23.14	30.0732	23.14	0.8503	0.9886	1.303	1.122	0	0	0	1
Succinate dehydrogenase [ubiquinone] flavoprotein subunit, mitochondrial OS=Mus musculus GN=Sdha PE=1 SV=1	Q8K2B3	TRUE	TRUE	ePIPVLPTVHyNMGGIPTNYk	1	iTRAQ4plex (+144), iTRAQ4plex (+144), iTRAQ4plex (+144)	39.53	29.7128	34.31	0.9539	0.9872	1.161	1.123	0	0	1	6
Succinate dehydrogenase [ubiquinone] flavoprotein subunit, mitochondrial OS=Mus musculus GN=Sdha PE=1 SV=1	Q8K2B3	TRUE	TRUE	ePIPVLPTVHYNMGGIPTNyk	1	iTRAQ4plex (+144), iTRAQ4plex (+144), iTRAQ4plex (+144)	38.24	29.6802	22	0.8963	1.021	1.236	1.086	0	0	0	4
Succinate dehydrogenase [ubiquinone] flavoprotein subunit, mitochondrial OS=Mus musculus GN=Sdha PE=1 SV=1	Q8K2B3	TRUE	TRUE	fADGSIR	0.86	iTRAQ4plex (+144)	26.04	31.6167	14.56	1.045	0.9728	1.06	1.14	0	16	0	0
Succinate dehydrogenase [ubiquinone] flavoprotein subunit, mitochondrial OS=Mus musculus GN=Sdha PE=1 SV=1	Q8K2B3	TRUE	TRUE	gcGPEkDHVYLQLHHLPPEQLATR	1	iTRAQ4plex (+144), Carbamidomethyl (+57), iTRAQ4plex (+144)	60.06	29.2376	54.01	0.5901	0.8043	1.877	1.379	0	0	0	0
Succinate dehydrogenase [ubiquinone] flavoprotein subunit, mitochondrial OS=Mus musculus GN=Sdha PE=1 SV=1	Q8K2B3	TRUE	TRUE	gEGGILINSQGER	1	iTRAQ4plex (+144)	67.1	30.6333	62.33	1.033	1.059	1.072	1.048	0	14	1	2
Succinate dehydrogenase [ubiquinone] flavoprotein subunit, mitochondrial OS=Mus musculus GN=Sdha PE=1 SV=1	Q8K2B3	TRUE	TRUE	gVIALcIEDGSIHR	1	iTRAQ4plex (+144), Carbamidomethyl (+57)	56.71	31.4176	56.66	0.9239	0.9274	1.199	1.196	0	1	11	0
Succinate dehydrogenase [ubiquinone] flavoprotein subunit, mitochondrial OS=Mus musculus GN=Sdha PE=1 SV=1	Q8K2B3	TRUE	TRUE	hTLSYVDIk	0.89	iTRAQ4plex (+144), iTRAQ4plex (+144)	19.4	32.8981	13.52	1.023	0.8182	1.083	1.355	0	1	5	0
Succinate dehydrogenase [ubiquinone] flavoprotein subunit, mitochondrial OS=Mus musculus GN=Sdha PE=1 SV=1	Q8K2B3	TRUE	TRUE	hVNGQDQIVPGLYAcGEAAcASVHGANR	0.98	iTRAQ4plex (+144), Carbamidomethyl (+57), Carbamidomethyl (+57)	118.85	27.5205	118.85	0.9981	0.9948	1.11	1.115	0	4	2	41
Succinate dehydrogenase [ubiquinone] flavoprotein subunit, mitochondrial OS=Mus musculus GN=Sdha PE=1 SV=1	Q8K2B3	TRUE	TRUE	hVNGQDQIVPGLyAcGEAAcASVHGANR	1	iTRAQ4plex (+144), iTRAQ4plex (+144), Carbamidomethyl (+57), Carbamidomethyl (+57)	42.62	25.6348	42.62	0.8952	0.9283	1.238	1.194	0	0	1	4
Succinate dehydrogenase [ubiquinone] flavoprotein subunit, mitochondrial OS=Mus musculus GN=Sdha PE=1 SV=1	Q8K2B3	TRUE	TRUE	iSQLYGDLk	1	iTRAQ4plex (+144), iTRAQ4plex (+144)	53.36	32.3654	42.28	1.001	0.9708	1.107	1.142	0	20	1	0
Succinate dehydrogenase [ubiquinone] flavoprotein subunit, mitochondrial OS=Mus musculus GN=Sdha PE=1 SV=1	Q8K2B3	TRUE	TRUE	iSQLyGDLk	0.86	iTRAQ4plex (+144), iTRAQ4plex (+144), iTRAQ4plex (+144)	14.08	31.4737	12.83	0.9159	0.8239	1.21	1.346	0	1	2	0
Succinate dehydrogenase [ubiquinone] flavoprotein subunit, mitochondrial OS=Mus musculus GN=Sdha PE=1 SV=1	Q8K2B3	TRUE	TRUE	kHTLSYVDIk	1	iTRAQ4plex (+144), iTRAQ4plex (+144), iTRAQ4plex (+144)	45.57	31.2189	34.64	1.003	0.8508	1.104	1.303	0	3	5	3
Succinate dehydrogenase [ubiquinone] flavoprotein subunit, mitochondrial OS=Mus musculus GN=Sdha PE=1 SV=1	Q8K2B3	TRUE	TRUE	kHTLSyVDIk	1	iTRAQ4plex (+144), iTRAQ4plex (+144), iTRAQ4plex (+144), iTRAQ4plex (+144)	29.32	29.6237	24.97	1.009		1.098		0	1	0	0
Succinate dehydrogenase [ubiquinone] flavoprotein subunit, mitochondrial OS=Mus musculus GN=Sdha PE=1 SV=1	Q8K2B3	TRUE	TRUE	kPFGEHWR	0.93	iTRAQ4plex (+144), iTRAQ4plex (+144)	16.04	31.8327	16.04	0.9888	1.062	1.12	1.044	0	8	0	0
Succinate dehydrogenase [ubiquinone] flavoprotein subunit, mitochondrial OS=Mus musculus GN=Sdha PE=1 SV=1	Q8K2B3	TRUE	TRUE	lGANSLLDLVVFGR	0.99	iTRAQ4plex (+144)	33.73	32.0683	33.73	0.9449	1.023	1.172	1.084	0	5	2	0
Succinate dehydrogenase [ubiquinone] flavoprotein subunit, mitochondrial OS=Mus musculus GN=Sdha PE=1 SV=1	Q8K2B3	TRUE	TRUE	lPGISETAMIFAGVDVTk	1	iTRAQ4plex (+144), iTRAQ4plex (+144)	92.41	31.1093	92.41	1.146	1.132	0.9666	0.9792	0	9	61	1
Succinate dehydrogenase [ubiquinone] flavoprotein subunit, mitochondrial OS=Mus musculus GN=Sdha PE=1 SV=1	Q8K2B3	TRUE	TRUE	nTVIATGGYGR	1	iTRAQ4plex (+144)	31.67	31.2156	30.65	1.012	1.04	1.095	1.066	0	29	0	0
Succinate dehydrogenase [ubiquinone] flavoprotein subunit, mitochondrial OS=Mus musculus GN=Sdha PE=1 SV=1	Q8K2B3	TRUE	TRUE	nTVIATGGyGR	1	iTRAQ4plex (+144), iTRAQ4plex (+144)	41.2	31.934	25.88	0.9152	0.9695	1.21	1.144	0	2	2	0
Succinate dehydrogenase [ubiquinone] flavoprotein subunit, mitochondrial OS=Mus musculus GN=Sdha PE=1 SV=1	Q8K2B3	TRUE	TRUE	sHTVAAQGGINAALGNMEEDNWR	0.99	iTRAQ4plex (+144)	27.41	25	19.42	0.8019		1.382		0	0	1	0
Succinate dehydrogenase [ubiquinone] flavoprotein subunit, mitochondrial OS=Mus musculus GN=Sdha PE=1 SV=1	Q8K2B3	TRUE	TRUE	sMQNHAAVFR	1	iTRAQ4plex (+144)	48.77	29.0956	48.12	0.9817	1.053	1.129	1.053	0	2	4	0
Succinate dehydrogenase [ubiquinone] flavoprotein subunit, mitochondrial OS=Mus musculus GN=Sdha PE=1 SV=1	Q8K2B3	TRUE	TRUE	sMTLEIR	0.9	iTRAQ4plex (+144)	19.94	33.2035	18.25	0.998	1.015	1.11	1.093	0	9	0	0
Succinate dehydrogenase [ubiquinone] flavoprotein subunit, mitochondrial OS=Mus musculus GN=Sdha PE=1 SV=1	Q8K2B3	TRUE	TRUE	tGHSLLHTLYGR	1	iTRAQ4plex (+144)	54.98	31.6017	37.71	0.9881	0.9238	1.121	1.2	0	3	9	6
Succinate dehydrogenase [ubiquinone] flavoprotein subunit, mitochondrial OS=Mus musculus GN=Sdha PE=1 SV=1	Q8K2B3	TRUE	TRUE	tLNEADcATVPPAIR	1	iTRAQ4plex (+144), Carbamidomethyl (+57)	44.93	33.7749	44.93	0.9957	0.9933	1.113	1.116	0	73	89	0
Succinate dehydrogenase [ubiquinone] flavoprotein subunit, mitochondrial OS=Mus musculus GN=Sdha PE=1 SV=1	Q8K2B3	TRUE	TRUE	tYFScTSAHTSTGDGTAMVTR	1	iTRAQ4plex (+144), Carbamidomethyl (+57)	40.72	25	40.72	0.8903		1.244		0	0	2	0
Succinate dehydrogenase [ubiquinone] flavoprotein subunit, mitochondrial OS=Mus musculus GN=Sdha PE=1 SV=1	Q8K2B3	TRUE	TRUE	tyFScTSAHTSTGDGTAMVTR	0.98	iTRAQ4plex (+144), iTRAQ4plex (+144), Carbamidomethyl (+57)	20.13	25	20.13	1.075		1.03		0	0	0	2
Succinate dehydrogenase [ubiquinone] flavoprotein subunit, mitochondrial OS=Mus musculus GN=Sdha PE=1 SV=1	Q8K2B3	TRUE	TRUE	vDEYDYSkPIQGQQk	0.86	iTRAQ4plex (+144), iTRAQ4plex (+144), iTRAQ4plex (+144)	20.39	35.4307	20.39	0.985	0.9662	1.125	1.148	0	6	9	21
Succinate dehydrogenase [ubiquinone] flavoprotein subunit, mitochondrial OS=Mus musculus GN=Sdha PE=1 SV=1	Q8K2B3	TRUE	TRUE	vDEyDYSkPIQGQQk	0.87	iTRAQ4plex (+144), iTRAQ4plex (+144), iTRAQ4plex (+144), iTRAQ4plex (+144)	25.79	30.4532	1.67		0.8722		1.271	0	0	0	1
Succinate dehydrogenase [ubiquinone] flavoprotein subunit, mitochondrial OS=Mus musculus GN=Sdha PE=1 SV=1	Q8K2B3	TRUE	TRUE	vDEYDySkPIQGQQk	0.95	iTRAQ4plex (+144), iTRAQ4plex (+144), iTRAQ4plex (+144), iTRAQ4plex (+144)	31.45	30.5192	10.18	0.8249	0.9845	1.343	1.126	0	0	0	3
Succinate dehydrogenase [ubiquinone] flavoprotein subunit, mitochondrial OS=Mus musculus GN=Sdha PE=1 SV=1	Q8K2B3	TRUE	TRUE	vGSVLQEGcEk	1	iTRAQ4plex (+144), Carbamidomethyl (+57), iTRAQ4plex (+144)	67.05	34.8087	62.27	1.036	1.032	1.069	1.075	0	7	3	0
Succinate dehydrogenase [ubiquinone] flavoprotein subunit, mitochondrial OS=Mus musculus GN=Sdha PE=1 SV=1	Q8K2B3	TRUE	TRUE	vSDAISTQYPVVDHEFDAVVVGAGGAGLR	1	iTRAQ4plex (+144)	50.03	29.3852	50.03	0.9688	1.081	1.144	1.026	0	1	8	43
Succinate dehydrogenase [ubiquinone] flavoprotein subunit, mitochondrial OS=Mus musculus GN=Sdha PE=1 SV=1	Q8K2B3	TRUE	TRUE	vSDAISTQyPVVDHEFDAVVVGAGGAGLR	1	iTRAQ4plex (+144), iTRAQ4plex (+144)	61	34.6255	61		0.7786		1.424	0	1	0	0
Succinate dehydrogenase [ubiquinone] flavoprotein subunit, mitochondrial OS=Mus musculus GN=Sdha PE=1 SV=1	Q8K2B3	TRUE	TRUE	vTLEYRPVIDk	0.91	iTRAQ4plex (+144), iTRAQ4plex (+144)	16.64	31.3609	14.98	0.9493	0.9777	1.167	1.134	0	1	7	0
Succinate dehydrogenase [ubiquinone] flavoprotein subunit, mitochondrial OS=Mus musculus GN=Sdha PE=1 SV=1	Q8K2B3	TRUE	TRUE	vTLEyRPVIDk	0.89	iTRAQ4plex (+144), iTRAQ4plex (+144), iTRAQ4plex (+144)	14.34	30.2612	14.34		0.8688		1.276	0	0	1	0
Succinate dehydrogenase [ubiquinone] flavoprotein subunit, mitochondrial OS=Mus musculus GN=Sdha PE=1 SV=1	Q8K2B3	TRUE	TRUE	wHFYDTVk	0.99	iTRAQ4plex (+144), iTRAQ4plex (+144)	31.38	30.9061	25.69	0.9305	0.901	1.191	1.231	0	0	15	0
Malate dehydrogenase, mitochondrial OS=Mus musculus GN=Mdh2 PE=1 SV=3	P08249	TRUE	TRUE	aGAGSATLSMAYAGAR	1	iTRAQ4plex (+144)	39.76	28.6629	23.31	1.066	1.046	1.212	1.249	0	65	15	0
Malate dehydrogenase, mitochondrial OS=Mus musculus GN=Mdh2 PE=1 SV=3	P08249	TRUE	TRUE	aGAGSATLSMAyAGAR	1	iTRAQ4plex (+144), iTRAQ4plex (+144)	62.39	30.1536	55.74	0.8885	0.8393	1.454	1.556	0	4	5	0
Malate dehydrogenase, mitochondrial OS=Mus musculus GN=Mdh2 PE=1 SV=3	P08249	TRUE	TRUE	aNTFVAELk	0.98	iTRAQ4plex (+144), iTRAQ4plex (+144)	46.55	32.5648	15.08	1.051	1.045	1.23	1.25	0	55	2	1
Malate dehydrogenase, mitochondrial OS=Mus musculus GN=Mdh2 PE=1 SV=3	P08249	TRUE	TRUE	aNVkGYLGPEQLPDcLk	1	iTRAQ4plex (+144), iTRAQ4plex (+144), Carbamidomethyl (+57), iTRAQ4plex (+144)	46.34	35.2231	46.34		1.011		1.292	0	1	0	0
Malate dehydrogenase, mitochondrial OS=Mus musculus GN=Mdh2 PE=1 SV=3	P08249	TRUE	TRUE	eGVVEcSFVQSk	1	iTRAQ4plex (+144), Carbamidomethyl (+57), iTRAQ4plex (+144)	46.57	30.7664	42.75	0.9424	0.9462	1.371	1.38	0	12	45	0
Malate dehydrogenase, mitochondrial OS=Mus musculus GN=Mdh2 PE=1 SV=3	P08249	TRUE	TRUE	eTEcTYFSTPLLLGk	1	iTRAQ4plex (+144), Carbamidomethyl (+57), iTRAQ4plex (+144)	42.11	30.3302	33.81	0.8861	0.9689	1.458	1.348	0	3	19	0
Malate dehydrogenase, mitochondrial OS=Mus musculus GN=Mdh2 PE=1 SV=3	P08249	TRUE	TRUE	fVFSLVDAMNGk	1	iTRAQ4plex (+144), iTRAQ4plex (+144)	45.43	36.5254	39.85	0.9533	0.9362	1.355	1.395	0	10	102	4
Malate dehydrogenase, mitochondrial OS=Mus musculus GN=Mdh2 PE=1 SV=3	P08249	TRUE	TRUE	gcDVVVIPAGVPR	1	iTRAQ4plex (+144), Carbamidomethyl (+57)	35.65	31.7898	23.16	0.9714	1.029	1.33	1.27	0	33	12	0
Malate dehydrogenase, mitochondrial OS=Mus musculus GN=Mdh2 PE=1 SV=3	P08249	TRUE	TRUE	gYLGPEQLPDcLk	1	iTRAQ4plex (+144), Carbamidomethyl (+57), iTRAQ4plex (+144)	43.6	35.2892	35.69	1.017	1.011	1.27	1.292	0	16	39	2
Malate dehydrogenase, mitochondrial OS=Mus musculus GN=Mdh2 PE=1 SV=3	P08249	TRUE	TRUE	hGVYNPNk	0.99	iTRAQ4plex (+144), iTRAQ4plex (+144)	54.37	34.062	30.18	1.05	1.03	1.23	1.269	0	2	7	0
Malate dehydrogenase, mitochondrial OS=Mus musculus GN=Mdh2 PE=1 SV=3	P08249	TRUE	TRUE	iFGVTTLDIVR	0.99	iTRAQ4plex (+144)	30.2	32.7114	21.63	1.019	1.046	1.268	1.249	0	51	0	0
Malate dehydrogenase, mitochondrial OS=Mus musculus GN=Mdh2 PE=1 SV=3	P08249	TRUE	TRUE	iQEAGTEVVk	1	iTRAQ4plex (+144), iTRAQ4plex (+144)	59.85	32.7068	50.05	1.077	1.097	1.2	1.191	0	21	8	0
Malate dehydrogenase, mitochondrial OS=Mus musculus GN=Mdh2 PE=1 SV=3	P08249	TRUE	TRUE	iTPFEEk	0.9	iTRAQ4plex (+144), iTRAQ4plex (+144)	34.58	32.1827	17.31	1.073	1.048	1.204	1.246	0	27	0	0
Malate dehydrogenase, mitochondrial OS=Mus musculus GN=Mdh2 PE=1 SV=3	P08249	TRUE	TRUE	kGEDFVk	0.9	iTRAQ4plex (+144), iTRAQ4plex (+144), iTRAQ4plex (+144)	24.38	31.8611	9.96	1.025	1.048	1.26	1.247	0	5	1	0
Malate dehydrogenase, mitochondrial OS=Mus musculus GN=Mdh2 PE=1 SV=3	P08249	TRUE	TRUE	lTLYDIAHTPGVAADLSHIETR	0.99	iTRAQ4plex (+144)	32.05	30.5231	32.05	1.041	0.9906	1.241	1.319	0	12	28	83
Malate dehydrogenase, mitochondrial OS=Mus musculus GN=Mdh2 PE=1 SV=3	P08249	TRUE	TRUE	mIAEAIPELk	1	iTRAQ4plex (+144), iTRAQ4plex (+144)	77.14	31.9562	61.31	1.029	1.014	1.256	1.288	0	8	11	0
Malate dehydrogenase, mitochondrial OS=Mus musculus GN=Mdh2 PE=1 SV=3	P08249	TRUE	TRUE	nSPLVSR	0.9	iTRAQ4plex (+144)	22.93	31.8384	18.94	1.044	1.091	1.238	1.197	0	16	0	0
Malate dehydrogenase, mitochondrial OS=Mus musculus GN=Mdh2 PE=1 SV=3	P08249	TRUE	TRUE	tIIPLISQcTPk	0.91	iTRAQ4plex (+144), Carbamidomethyl (+57), iTRAQ4plex (+144)	16.24	31.2743	16.24		1.41		0.9267	0	1	0	0
Malate dehydrogenase, mitochondrial OS=Mus musculus GN=Mdh2 PE=1 SV=3	P08249	TRUE	TRUE	vAVLGASGGIGQPLSLLLk	1	iTRAQ4plex (+144), iTRAQ4plex (+144)	48.6	28.3569	48.6	0.9453	0.9003	1.367	1.454	0	2	30	4
Malate dehydrogenase, mitochondrial OS=Mus musculus GN=Mdh2 PE=1 SV=3	P08249	TRUE	TRUE	vDFPQDQLATLTGR	1	iTRAQ4plex (+144)	39.85	30.3383	39.85	1.015	0.9761	1.273	1.338	0	21	9	0
Malate dehydrogenase, mitochondrial OS=Mus musculus GN=Mdh2 PE=1 SV=3	P08249	TRUE	TRUE	vNVPVIGGHAGk	1	iTRAQ4plex (+144), iTRAQ4plex (+144)	28.96	31.758	22.19	1.053	1.065	1.227	1.227	0	2	27	1
Stress-70 protein, mitochondrial OS=Mus musculus GN=Hspa9 PE=1 SV=3	P38647	TRUE	TRUE	aLLAGkDSETGENIR	1	iTRAQ4plex (+144), iTRAQ4plex (+144)	35.15	31.5957	35.15	0.8044	0.8946	0.7742	0.7018	0	0	4	0
Stress-70 protein, mitochondrial OS=Mus musculus GN=Hspa9 PE=1 SV=3	P38647	TRUE	TRUE	aMQDAEVSk	1	iTRAQ4plex (+144), iTRAQ4plex (+144)	74.36	30.9934	66.69	1.07	1.066	0.5822	0.5892	0	9	1	0
Stress-70 protein, mitochondrial OS=Mus musculus GN=Hspa9 PE=1 SV=3	P38647	TRUE	TRUE	aQFEGIVTDLIk	1	iTRAQ4plex (+144), iTRAQ4plex (+144)	70.22	32.0003	60.47	1.139	1.107	0.5469	0.5671	0	4	51	0
Stress-70 protein, mitochondrial OS=Mus musculus GN=Hspa9 PE=1 SV=3	P38647	TRUE	TRUE	aSNGDAWVEAHGk	0.88	iTRAQ4plex (+144), iTRAQ4plex (+144)	18.14	27.5128	18.14	1.031	0.982	0.604	0.6394	0	4	31	7
Stress-70 protein, mitochondrial OS=Mus musculus GN=Hspa9 PE=1 SV=3	P38647	TRUE	TRUE	aVNPDEAVAIGAAIQGGVLAGDVTDVLLLDVTPLSLGIETLGGVFTk	0.97	iTRAQ4plex (+144), iTRAQ4plex (+144)	17.38	25	17.38	0.5535		1.125		0	0	0	0
Stress-70 protein, mitochondrial OS=Mus musculus GN=Hspa9 PE=1 SV=3	P38647	TRUE	TRUE	cELSSSVQTDINLPYLTMDASGPk	1	Carbamidomethyl (+57), iTRAQ4plex (+144), iTRAQ4plex (+144)	86.89	27.3799	86.89	0.9645	0.8792	0.6456	0.7141	0	4	14	1
Stress-70 protein, mitochondrial OS=Mus musculus GN=Hspa9 PE=1 SV=3	P38647	TRUE	TRUE	dAGQISGLNVLR	1	iTRAQ4plex (+144)	68.24	32.0085	60.3	1.079	1.013	0.5773	0.6197	0	16	0	0
Stress-70 protein, mitochondrial OS=Mus musculus GN=Hspa9 PE=1 SV=3	P38647	TRUE	TRUE	dDIENMVk	0.99	iTRAQ4plex (+144), iTRAQ4plex (+144)	55.55	30.6183	47.18	0.8314	0.8997	0.749	0.6979	0	5	0	0
Stress-70 protein, mitochondrial OS=Mus musculus GN=Hspa9 PE=1 SV=3	P38647	TRUE	TRUE	dNMALQR	0.85	iTRAQ4plex (+144)	22.92	30.6819	2.53	1.017	1.078	0.6124	0.5827	0	5	0	0
Stress-70 protein, mitochondrial OS=Mus musculus GN=Hspa9 PE=1 SV=3	P38647	TRUE	TRUE	dQLPADEcNk	1	iTRAQ4plex (+144), Carbamidomethyl (+57), iTRAQ4plex (+144)	51.2	31.7667	51.18	0.8796	0.8886	0.708	0.7066	0	2	0	0
Stress-70 protein, mitochondrial OS=Mus musculus GN=Hspa9 PE=1 SV=3	P38647	TRUE	TRUE	dSETGENIR	1	iTRAQ4plex (+144)	53.3	26.7302	43.91	1.537	1.493	0.4053	0.4205	0	2	0	0
Stress-70 protein, mitochondrial OS=Mus musculus GN=Hspa9 PE=1 SV=3	P38647	TRUE	TRUE	eGSGSSGTGEQk	1	iTRAQ4plex (+144), iTRAQ4plex (+144)	58.22	27.9029	45.9	1.819		0.3423		0	0	1	0
Stress-70 protein, mitochondrial OS=Mus musculus GN=Hspa9 PE=1 SV=3	P38647	TRUE	TRUE	eGSGSSGTGEQkEDQkEEk	0.98	iTRAQ4plex (+144), iTRAQ4plex (+144), iTRAQ4plex (+144), iTRAQ4plex (+144)	27.4	28.5126	27.4	1.304	1.411	0.4776	0.445	0	0	0	2
Stress-70 protein, mitochondrial OS=Mus musculus GN=Hspa9 PE=1 SV=3	P38647	TRUE	TRUE	eMAGDNk	0.9	iTRAQ4plex (+144), iTRAQ4plex (+144)	34.68	29.1009	20.07	1.324	1.301	0.4702	0.4825	0	2	0	0
Stress-70 protein, mitochondrial OS=Mus musculus GN=Hspa9 PE=1 SV=3	P38647	TRUE	TRUE	eQQIVIQSSGGLSk	1	iTRAQ4plex (+144), iTRAQ4plex (+144)	43.07	31.7493	34.46	0.925	0.9379	0.6732	0.6694	0	12	56	0
Stress-70 protein, mitochondrial OS=Mus musculus GN=Hspa9 PE=1 SV=3	P38647	TRUE	TRUE	eQQIVIQSSGGLSkDDIENMVk	1	iTRAQ4plex (+144), iTRAQ4plex (+144), iTRAQ4plex (+144)	42.19	29.7772	42.19	0.8788	0.7811	0.7086	0.8038	0	2	4	0
Stress-70 protein, mitochondrial OS=Mus musculus GN=Hspa9 PE=1 SV=3	P38647	TRUE	TRUE	eTAENYLGHTAk	0.85	iTRAQ4plex (+144), iTRAQ4plex (+144)	19.94	29.9432	14.14	1.053	1.026	0.5915	0.6122	0	3	23	1
Stress-70 protein, mitochondrial OS=Mus musculus GN=Hspa9 PE=1 SV=3	P38647	TRUE	TRUE	eTAENyLGHTAk	1	iTRAQ4plex (+144), iTRAQ4plex (+144), iTRAQ4plex (+144)	33.68	31.4489	33.68	1.023	1.034	0.6085	0.6074	0	0	2	4
Stress-70 protein, mitochondrial OS=Mus musculus GN=Hspa9 PE=1 SV=3	P38647	TRUE	TRUE	eTGVDLTk	0.99	iTRAQ4plex (+144), iTRAQ4plex (+144)	45.6	33.2077	31.46	0.9572	1.047	0.6506	0.5994	0	15	1	0
Stress-70 protein, mitochondrial OS=Mus musculus GN=Hspa9 PE=1 SV=3	P38647	TRUE	TRUE	gAVVGIDLGTTNScVAVMEGk	0.98	iTRAQ4plex (+144), Carbamidomethyl (+57), iTRAQ4plex (+144)	29.6	34.7683	29.6	0.8726	0.8815	0.7136	0.7123	0	3	17	0
Stress-70 protein, mitochondrial OS=Mus musculus GN=Hspa9 PE=1 SV=3	P38647	TRUE	TRUE	kSQVFSTAADGQTQVEIk	1	iTRAQ4plex (+144), iTRAQ4plex (+144), iTRAQ4plex (+144)	36.18	30.5154	36.18	0.8865	0.854	0.7025	0.7352	0	3	2	3
Stress-70 protein, mitochondrial OS=Mus musculus GN=Hspa9 PE=1 SV=3	P38647	TRUE	TRUE	lFEMAYk	0.9	iTRAQ4plex (+144), iTRAQ4plex (+144)	38.39	31.7464	28.59	1.117	1.079	0.5574	0.5819	0	9	4	0
Stress-70 protein, mitochondrial OS=Mus musculus GN=Hspa9 PE=1 SV=3	P38647	TRUE	TRUE	lFEMAyk	0.9	iTRAQ4plex (+144), iTRAQ4plex (+144), iTRAQ4plex (+144)	34.85	32.73	34.26		0.7897		0.7951	0	0	1	0
Stress-70 protein, mitochondrial OS=Mus musculus GN=Hspa9 PE=1 SV=3	P38647	TRUE	TRUE	lkEEISk	0.9	iTRAQ4plex (+144), iTRAQ4plex (+144), iTRAQ4plex (+144)	36.09	31.3956	17.07	1.087	1.113	0.5729	0.5643	0	2	0	0
Stress-70 protein, mitochondrial OS=Mus musculus GN=Hspa9 PE=1 SV=3	P38647	TRUE	TRUE	lVGMPAk	0.9	iTRAQ4plex (+144), iTRAQ4plex (+144)	47.54	32.9447	27.9	1.112	1.09	0.5599	0.576	0	9	0	0
Stress-70 protein, mitochondrial OS=Mus musculus GN=Hspa9 PE=1 SV=3	P38647	TRUE	TRUE	mEEFkDQLPADEcNk	1	iTRAQ4plex (+144), iTRAQ4plex (+144), Carbamidomethyl (+57), iTRAQ4plex (+144)	30.07	26.8305	30.07	0.6619	0.677	0.9409	0.9274	0	1	4	7
Stress-70 protein, mitochondrial OS=Mus musculus GN=Hspa9 PE=1 SV=3	P38647	TRUE	TRUE	mkETAENYLGHTAk	1	iTRAQ4plex (+144), iTRAQ4plex (+144), iTRAQ4plex (+144)	67.75	30.4493	62.34	0.9058	0.8964	0.6875	0.7004	0	2	3	8
Stress-70 protein, mitochondrial OS=Mus musculus GN=Hspa9 PE=1 SV=3	P38647	TRUE	TRUE	nAVITVPAYFNDSQR	1	iTRAQ4plex (+144)	53.47	29.1275	53.47	0.9688	1.003	0.6428	0.6259	0	9	13	0
Stress-70 protein, mitochondrial OS=Mus musculus GN=Hspa9 PE=1 SV=3	P38647	TRUE	TRUE	nAVITVPAyFNDSQR	1	iTRAQ4plex (+144), iTRAQ4plex (+144)	36.78	30.6371	36.78	0.9026	0.9235	0.6899	0.6799	0	0	4	2
Stress-70 protein, mitochondrial OS=Mus musculus GN=Hspa9 PE=1 SV=3	P38647	TRUE	TRUE	nTTIPTkk	0.92	iTRAQ4plex (+144), iTRAQ4plex (+144), iTRAQ4plex (+144)	23.58	30.1578	19.63	1.124	1.048	0.5541	0.5991	0	5	11	0
Stress-70 protein, mitochondrial OS=Mus musculus GN=Hspa9 PE=1 SV=3	P38647	TRUE	TRUE	qAASSLQQASLk	0.96	iTRAQ4plex (+144), iTRAQ4plex (+144)	27.42	36.4797	21.96	0.9606	0.9769	0.6483	0.6428	0	7	20	0
Stress-70 protein, mitochondrial OS=Mus musculus GN=Hspa9 PE=1 SV=3	P38647	TRUE	TRUE	qAVTNPNNTFYATk	1	iTRAQ4plex (+144), iTRAQ4plex (+144)	44.38	29.7864	44.38	1.022	1.028	0.6094	0.6109	0	16	20	6
Stress-70 protein, mitochondrial OS=Mus musculus GN=Hspa9 PE=1 SV=3	P38647	TRUE	TRUE	qAVTNPNNTFyATk	1	iTRAQ4plex (+144), iTRAQ4plex (+144), iTRAQ4plex (+144)	37.94	30.8529	37.94	0.9026	0.9143	0.6899	0.6867	0	1	5	3
Stress-70 protein, mitochondrial OS=Mus musculus GN=Hspa9 PE=1 SV=3	P38647	TRUE	TRUE	rETGVDLTk	0.99	iTRAQ4plex (+144), iTRAQ4plex (+144)	31.44	32.8488	25.31	1.007	1.066	0.6181	0.5889	0	0	2	0
Stress-70 protein, mitochondrial OS=Mus musculus GN=Hspa9 PE=1 SV=3	P38647	TRUE	TRUE	rYDDPEVQk	0.94	iTRAQ4plex (+144), iTRAQ4plex (+144)	22.05	31.4364	22.05	1.019	0.9759	0.6109	0.6434	0	2	26	1
Stress-70 protein, mitochondrial OS=Mus musculus GN=Hspa9 PE=1 SV=3	P38647	TRUE	TRUE	rYDDPEVQkDTk	0.99	iTRAQ4plex (+144), iTRAQ4plex (+144), iTRAQ4plex (+144)	29.87	31.4644	29.87		0.7326		0.8571	0	0	0	1
Stress-70 protein, mitochondrial OS=Mus musculus GN=Hspa9 PE=1 SV=3	P38647	TRUE	TRUE	sQVFSTAADGQTQVEIk	1	iTRAQ4plex (+144), iTRAQ4plex (+144)	66.66	30.9026	66.28	1.013	0.9663	0.6146	0.6498	0	20	86	11
Stress-70 protein, mitochondrial OS=Mus musculus GN=Hspa9 PE=1 SV=3	P38647	TRUE	TRUE	sTNGDTFLGGEDFDQALLR	1	iTRAQ4plex (+144)	70.83	26.3246	70.83	1.021	1.003	0.6132	0.6261	0	11	97	1
Stress-70 protein, mitochondrial OS=Mus musculus GN=Hspa9 PE=1 SV=3	P38647	TRUE	TRUE	tIAPcQk	0.9	iTRAQ4plex (+144), Carbamidomethyl (+57), iTRAQ4plex (+144)	35.6	32.9358	25.83	1.166	1.154	0.5343	0.544	0	3	0	0
Stress-70 protein, mitochondrial OS=Mus musculus GN=Hspa9 PE=1 SV=3	P38647	TRUE	TRUE	tTPSVVAFTADGER	0.97	iTRAQ4plex (+144)	28.31	35.0406	28.31	0.9607	0.9657	0.6482	0.6502	0	27	9	1
Stress-70 protein, mitochondrial OS=Mus musculus GN=Hspa9 PE=1 SV=3	P38647	TRUE	TRUE	vEAVNMAEGIIHDTETk	1	iTRAQ4plex (+144), iTRAQ4plex (+144)	60.25	30.0346	57.8	1.005	1.051	0.6197	0.5972	0	3	7	20
Stress-70 protein, mitochondrial OS=Mus musculus GN=Hspa9 PE=1 SV=3	P38647	TRUE	TRUE	vINEPTAAALAYGLDk	1	iTRAQ4plex (+144), iTRAQ4plex (+144)	75.78	36.0756	75.01	0.9754	1.036	0.6384	0.6063	0	1	2	0
Stress-70 protein, mitochondrial OS=Mus musculus GN=Hspa9 PE=1 SV=3	P38647	TRUE	TRUE	vINEPTAAALAyGLDk	1	iTRAQ4plex (+144), iTRAQ4plex (+144), iTRAQ4plex (+144)	70.25	30.216	60.3	0.8659	0.8943	0.7191	0.7021	0	0	2	0
Stress-70 protein, mitochondrial OS=Mus musculus GN=Hspa9 PE=1 SV=3	P38647	TRUE	TRUE	vLENAEGAR	1	iTRAQ4plex (+144)	40	31.345	29.19	1.008	0.9707	0.6179	0.6468	0	8	0	0
Stress-70 protein, mitochondrial OS=Mus musculus GN=Hspa9 PE=1 SV=3	P38647	TRUE	TRUE	yDDPEVQk	0.99	iTRAQ4plex (+144), iTRAQ4plex (+144)	35.26	29.4151	26.63	1.133	1.184	0.5497	0.5304	0	12	0	0
Electron transfer flavoprotein subunit alpha, mitochondrial OS=Mus musculus GN=Etfa PE=1 SV=2	Q99LC5	TRUE	TRUE	aAVDAGFVPNDMQVGQTGk	0.97	iTRAQ4plex (+144), iTRAQ4plex (+144)	24.26	28.791	24.26	0.9906	0.9758	0.7244	0.7593	0	16	35	20
Electron transfer flavoprotein subunit alpha, mitochondrial OS=Mus musculus GN=Etfa PE=1 SV=2	Q99LC5	TRUE	TRUE	aPSSSSVGISEWLDQk	0.97	iTRAQ4plex (+144), iTRAQ4plex (+144)	25.51	30.1703	25.17	0.9389	1.01	0.7241	0.7337	0	2	8	0
Electron transfer flavoprotein subunit alpha, mitochondrial OS=Mus musculus GN=Etfa PE=1 SV=2	Q99LC5	TRUE	TRUE	cDkVVQDLck	0.94	Carbamidomethyl (+57), iTRAQ4plex (+144), iTRAQ4plex (+144), Carbamidomethyl (+57), iTRAQ4plex (+144)	26.48	31.9866	26.48	1.207	1.208	0.5947	0.6131	0	0	2	0
Electron transfer flavoprotein subunit alpha, mitochondrial OS=Mus musculus GN=Etfa PE=1 SV=2	Q99LC5	TRUE	TRUE	dPEAPIFQVADYGIVADLFk	0.94	iTRAQ4plex (+144), iTRAQ4plex (+144)	23.39	34.1447	23.39	0.8793	0.9252	0.8161	0.8009	0	1	2	7
Electron transfer flavoprotein subunit alpha, mitochondrial OS=Mus musculus GN=Etfa PE=1 SV=2	Q99LC5	TRUE	TRUE	gLLPEELTPLILETQk	1	iTRAQ4plex (+144), iTRAQ4plex (+144)	85.14	28.488	85.14	1.001	1.035	0.717	0.7157	0	1	99	17
Electron transfer flavoprotein subunit alpha, mitochondrial OS=Mus musculus GN=Etfa PE=1 SV=2	Q99LC5	TRUE	TRUE	gTSFEAAATSGGSASSEk	1	iTRAQ4plex (+144), iTRAQ4plex (+144)	73.42	26.8753	66.69	0.9879	1.01	0.7264	0.7336	0	25	292	1
Electron transfer flavoprotein subunit alpha, mitochondrial OS=Mus musculus GN=Etfa PE=1 SV=2	Q99LC5	TRUE	TRUE	iVAPELYIAVGISGAIQHLAGMk	1	iTRAQ4plex (+144), iTRAQ4plex (+144)	51.71	27.7525	51.71	0.6373	0.7149	1.126	1.036	0	1	1	0
Electron transfer flavoprotein subunit alpha, mitochondrial OS=Mus musculus GN=Etfa PE=1 SV=2	Q99LC5	TRUE	TRUE	lGGEVScLVAGTk	0.99	iTRAQ4plex (+144), Carbamidomethyl (+57), iTRAQ4plex (+144)	23.06	32.2089	23.06	1.012	1.005	0.7092	0.7374	0	19	43	1
Electron transfer flavoprotein subunit alpha, mitochondrial OS=Mus musculus GN=Etfa PE=1 SV=2	Q99LC5	TRUE	TRUE	lLYDLADQLHAAVGASR	1	iTRAQ4plex (+144)	77.07	31.3767	73.73	0.8893	0.9265	0.807	0.7998	0	0	25	0
Electron transfer flavoprotein subunit alpha, mitochondrial OS=Mus musculus GN=Etfa PE=1 SV=2	Q99LC5	TRUE	TRUE	lNVAPVSDIIEIk	0.88	iTRAQ4plex (+144), iTRAQ4plex (+144)	17.21	30.5994	17.21	0.8843	0.9221	0.8115	0.8036	0	12	0	0
Electron transfer flavoprotein subunit alpha, mitochondrial OS=Mus musculus GN=Etfa PE=1 SV=2	Q99LC5	TRUE	TRUE	qFSYTHIcAGASAFGk	0.99	iTRAQ4plex (+144), Carbamidomethyl (+57), iTRAQ4plex (+144)	34.92	34.7085	34.92	0.9694	0.9725	0.7403	0.7619	0	1	12	4
Electron transfer flavoprotein subunit alpha, mitochondrial OS=Mus musculus GN=Etfa PE=1 SV=2	Q99LC5	TRUE	TRUE	qFSyTHIcAGASAFGk	0.97	iTRAQ4plex (+144), iTRAQ4plex (+144), Carbamidomethyl (+57), iTRAQ4plex (+144)	26.63	33.1154	26.63	0.9095	0.8595	0.789	0.8621	0	4	10	7
Electron transfer flavoprotein subunit alpha, mitochondrial OS=Mus musculus GN=Etfa PE=1 SV=2	Q99LC5	TRUE	TRUE	sDRPELTGAk	1	iTRAQ4plex (+144), iTRAQ4plex (+144)	46.98	32.5018	43.66	1.001	1.027	0.7169	0.7214	0	5	6	0
Electron transfer flavoprotein subunit alpha, mitochondrial OS=Mus musculus GN=Etfa PE=1 SV=2	Q99LC5	TRUE	TRUE	sPDTFVR	0.9	iTRAQ4plex (+144)	18.59	32.1669	15.45	1.086	1.047	0.6611	0.7076	0	6	0	0
Electron transfer flavoprotein subunit alpha, mitochondrial OS=Mus musculus GN=Etfa PE=1 SV=2	Q99LC5	TRUE	TRUE	tIVAINk	0.9	iTRAQ4plex (+144), iTRAQ4plex (+144)	36.75	31.4426	11.59	1.198	1.198	0.5989	0.6183	0	28	0	0
Electron transfer flavoprotein subunit alpha, mitochondrial OS=Mus musculus GN=Etfa PE=1 SV=2	Q99LC5	TRUE	TRUE	tIYAGNALcTVk	1	iTRAQ4plex (+144), Carbamidomethyl (+57), iTRAQ4plex (+144)	65.24	31.0209	65.24	0.9386	0.9898	0.7646	0.7486	0	25	37	0
Electron transfer flavoprotein subunit alpha, mitochondrial OS=Mus musculus GN=Etfa PE=1 SV=2	Q99LC5	TRUE	TRUE	tIyAGNALcTVk	1	iTRAQ4plex (+144), iTRAQ4plex (+144), Carbamidomethyl (+57), iTRAQ4plex (+144)	69.14	31.784	69.14	0.8881	0.9108	0.808	0.8135	0	1	14	5
Electron transfer flavoprotein subunit alpha, mitochondrial OS=Mus musculus GN=Etfa PE=1 SV=2	Q99LC5	TRUE	TRUE	vLVAQHDAYk	1	iTRAQ4plex (+144), iTRAQ4plex (+144)	71.6	32.3249	55.99	0.9405	0.9648	0.763	0.768	0	7	26	4
Electron transfer flavoprotein subunit alpha, mitochondrial OS=Mus musculus GN=Etfa PE=1 SV=2	Q99LC5	TRUE	TRUE	vLVAQHDAyk	0.9	iTRAQ4plex (+144), iTRAQ4plex (+144), iTRAQ4plex (+144)	17.55	31.4829	17.55		0.9767		0.7587	0	0	0	3
Electron transfer flavoprotein subunit alpha, mitochondrial OS=Mus musculus GN=Etfa PE=1 SV=2	Q99LC5	TRUE	TRUE	vVPEMTEILk	1	iTRAQ4plex (+144), iTRAQ4plex (+144)	37.25	32.2298	27.43	1.048	1.067	0.6846	0.6942	0	34	0	0
Electron transfer flavoprotein subunit alpha, mitochondrial OS=Mus musculus GN=Etfa PE=1 SV=2	Q99LC5	TRUE	TRUE	vVQDLck	0.87	iTRAQ4plex (+144), Carbamidomethyl (+57), iTRAQ4plex (+144)	22.01	33.0963	13.6	0.9835	0.988	0.7296	0.75	0	31	0	0
Electron transfer flavoprotein subunit alpha, mitochondrial OS=Mus musculus GN=Etfa PE=1 SV=2	Q99LC5	TRUE	TRUE	vVVSGGR	0.9	iTRAQ4plex (+144)	35.16	32.9645	1.8	0.8906	0.8849	0.8057	0.8373	0	3	0	0
Trifunctional enzyme subunit alpha, mitochondrial OS=Mus musculus GN=Hadha PE=1 SV=1	Q8BMS1	TRUE	TRUE	aDMVIEAVFEDLGVk	1	iTRAQ4plex (+144), iTRAQ4plex (+144)	65.97	30.5767	65.97	1.626	0.9537	1.421	2.25	0	2	2	0
Trifunctional enzyme subunit alpha, mitochondrial OS=Mus musculus GN=Hadha PE=1 SV=1	Q8BMS1	TRUE	TRUE	aGLEQGSDAGYLAESQk	1	iTRAQ4plex (+144), iTRAQ4plex (+144)	84.66	34.0071	84.66	1.06	1.048	2.181	2.047	0	5	50	3
Trifunctional enzyme subunit alpha, mitochondrial OS=Mus musculus GN=Hadha PE=1 SV=1	Q8BMS1	TRUE	TRUE	aGLEQGSDAGyLAESQk	0.88	iTRAQ4plex (+144), iTRAQ4plex (+144), iTRAQ4plex (+144)	13.44	29.7543	13.44	1.094	0.759	2.112	2.828	0	1	9	6
Trifunctional enzyme subunit alpha, mitochondrial OS=Mus musculus GN=Hadha PE=1 SV=1	Q8BMS1	TRUE	TRUE	aLMGLYNGQVLck	0.94	iTRAQ4plex (+144), Carbamidomethyl (+57), iTRAQ4plex (+144)	17.17	31.4208	17.17		0.9859		2.177	0	1	1	0
Trifunctional enzyme subunit alpha, mitochondrial OS=Mus musculus GN=Hadha PE=1 SV=1	Q8BMS1	TRUE	TRUE	aLMGLyNGQVLck	0.85	iTRAQ4plex (+144), iTRAQ4plex (+144), Carbamidomethyl (+57), iTRAQ4plex (+144)	18.56	31.3322	18.56	0.7143		3.236		0	0	2	0
Trifunctional enzyme subunit alpha, mitochondrial OS=Mus musculus GN=Hadha PE=1 SV=1	Q8BMS1	TRUE	TRUE	dGPGFYTTR	1	iTRAQ4plex (+144)	31.42	26.9548	31.42	0.9436	1	2.45	2.146	0	11	2	1
Trifunctional enzyme subunit alpha, mitochondrial OS=Mus musculus GN=Hadha PE=1 SV=1	Q8BMS1	TRUE	TRUE	dSIFSNLIGQLDYk	1	iTRAQ4plex (+144), iTRAQ4plex (+144)	57.64	31.0823	56.86	0.9525	0.896	2.427	2.395	0	2	55	0
Trifunctional enzyme subunit alpha, mitochondrial OS=Mus musculus GN=Hadha PE=1 SV=1	Q8BMS1	TRUE	TRUE	dSIFSNLIGQLDyk	0.89	iTRAQ4plex (+144), iTRAQ4plex (+144), iTRAQ4plex (+144)	21.46	36.7614	21.08	1.052	0.9118	2.197	2.354	0	1	0	3
Trifunctional enzyme subunit alpha, mitochondrial OS=Mus musculus GN=Hadha PE=1 SV=1	Q8BMS1	TRUE	TRUE	dTTASAVAVGLR	0.88	iTRAQ4plex (+144)	20.12	32.5864	12.56	1.301	1.105	1.777	1.942	0	2	0	0
Trifunctional enzyme subunit alpha, mitochondrial OS=Mus musculus GN=Hadha PE=1 SV=1	Q8BMS1	TRUE	TRUE	dTTVTGLGR	0.95	iTRAQ4plex (+144)	28.32	31.3767	23.46	0.9532	0.9031	2.425	2.394	0	9	0	0
Trifunctional enzyme subunit alpha, mitochondrial OS=Mus musculus GN=Hadha PE=1 SV=1	Q8BMS1	TRUE	TRUE	eVESVTPEHcIFASNTSALPINQIAAVSk	1	iTRAQ4plex (+144), Carbamidomethyl (+57), iTRAQ4plex (+144)	46	28.2543	46		1.085		1.978	0	0	0	1
Trifunctional enzyme subunit alpha, mitochondrial OS=Mus musculus GN=Hadha PE=1 SV=1	Q8BMS1	TRUE	TRUE	fGELALTk	0.98	iTRAQ4plex (+144), iTRAQ4plex (+144)	23.61	32.6269	18.96	0.9034	0.8696	2.558	2.468	0	16	1	0
Trifunctional enzyme subunit alpha, mitochondrial OS=Mus musculus GN=Hadha PE=1 SV=1	Q8BMS1	TRUE	TRUE	fGGGSVELLk	1	iTRAQ4plex (+144), iTRAQ4plex (+144)	67.86	32.4674	53.79	0.9156	0.9056	2.525	2.37	0	12	4	0
Trifunctional enzyme subunit alpha, mitochondrial OS=Mus musculus GN=Hadha PE=1 SV=1	Q8BMS1	TRUE	TRUE	fVDLYGAQk	1	iTRAQ4plex (+144), iTRAQ4plex (+144)	32.05	31.8013	26.09	1.41	1.37	1.639	1.566	0	19	1	0
Trifunctional enzyme subunit alpha, mitochondrial OS=Mus musculus GN=Hadha PE=1 SV=1	Q8BMS1	TRUE	TRUE	fVDLyGAQk	1	iTRAQ4plex (+144), iTRAQ4plex (+144), iTRAQ4plex (+144)	44.79	31.8526	37.8	1.318	1.255	1.753	1.709	0	2	0	1
Trifunctional enzyme subunit alpha, mitochondrial OS=Mus musculus GN=Hadha PE=1 SV=1	Q8BMS1	TRUE	TRUE	gDVAVIR	0.9	iTRAQ4plex (+144)	37.96	32.7439	22.22	1.154	1.067	2.004	2.011	0	4	0	0
Trifunctional enzyme subunit alpha, mitochondrial OS=Mus musculus GN=Hadha PE=1 SV=1	Q8BMS1	TRUE	TRUE	gFYIYQEGSk	0.99	iTRAQ4plex (+144), iTRAQ4plex (+144)	27.24	30.4727	23.54	0.9513	0.8583	2.43	2.501	0	8	3	0
Trifunctional enzyme subunit alpha, mitochondrial OS=Mus musculus GN=Hadha PE=1 SV=1	Q8BMS1	TRUE	TRUE	gFyIYQEGSk	0.99	iTRAQ4plex (+144), iTRAQ4plex (+144), iTRAQ4plex (+144)	44.25	31.4302	14.9	0.8134	0.693	2.842	3.097	0	1	1	0
Trifunctional enzyme subunit alpha, mitochondrial OS=Mus musculus GN=Hadha PE=1 SV=1	Q8BMS1	TRUE	TRUE	gFYIyQEGSk	0.9	iTRAQ4plex (+144), iTRAQ4plex (+144), iTRAQ4plex (+144)	28.23	31.7143	3.95	0.7588	0.7706	3.046	2.785	0	2	1	0
Trifunctional enzyme subunit alpha, mitochondrial OS=Mus musculus GN=Hadha PE=1 SV=1	Q8BMS1	TRUE	TRUE	gLYPAPLk	0.99	iTRAQ4plex (+144), iTRAQ4plex (+144)	31.18	32.4055	23.78	0.9367	0.9761	2.467	2.199	0	28	2	0
Trifunctional enzyme subunit alpha, mitochondrial OS=Mus musculus GN=Hadha PE=1 SV=1	Q8BMS1	TRUE	TRUE	gLyPAPLk	0.96	iTRAQ4plex (+144), iTRAQ4plex (+144), iTRAQ4plex (+144)	19.06	31.4364	19.06	0.9911	0.892	2.332	2.406	0	4	14	0
Trifunctional enzyme subunit alpha, mitochondrial OS=Mus musculus GN=Hadha PE=1 SV=1	Q8BMS1	TRUE	TRUE	gQQQVFk	0.9	iTRAQ4plex (+144), iTRAQ4plex (+144)	42.37	33.4242	36.55	0.8647	0.8705	2.673	2.465	0	2	0	0
Trifunctional enzyme subunit alpha, mitochondrial OS=Mus musculus GN=Hadha PE=1 SV=1	Q8BMS1	TRUE	TRUE	iLQEGVDPk	1	iTRAQ4plex (+144), iTRAQ4plex (+144)	47.05	32.0167	29.16	0.9658	0.9264	2.393	2.317	0	22	1	0
Trifunctional enzyme subunit alpha, mitochondrial OS=Mus musculus GN=Hadha PE=1 SV=1	Q8BMS1	TRUE	TRUE	iNSPNSk	0.9	iTRAQ4plex (+144), iTRAQ4plex (+144)	54.88	33.0578	49.07	1.136	1.014	2.035	2.117	0	7	0	0
Trifunctional enzyme subunit alpha, mitochondrial OS=Mus musculus GN=Hadha PE=1 SV=1	Q8BMS1	TRUE	TRUE	iSQEGQR	0.9	iTRAQ4plex (+144)	25.92	31.7811	18.82	1.015	0.9521	2.277	2.254	0	4	0	0
Trifunctional enzyme subunit alpha, mitochondrial OS=Mus musculus GN=Hadha PE=1 SV=1	Q8BMS1	TRUE	TRUE	kALTSFER	0.95	iTRAQ4plex (+144), iTRAQ4plex (+144)	19.9	32.3779	17.64	0.8289	0.8819	2.788	2.434	0	0	4	0
Trifunctional enzyme subunit alpha, mitochondrial OS=Mus musculus GN=Hadha PE=1 SV=1	Q8BMS1	TRUE	TRUE	kYESAYGTQFTPcQLLLDHANNSSk	1	iTRAQ4plex (+144), iTRAQ4plex (+144), Carbamidomethyl (+57), iTRAQ4plex (+144)	59.12	31.9229	59.12	1.076	1.008	2.148	2.129	0	3	1	2
Trifunctional enzyme subunit alpha, mitochondrial OS=Mus musculus GN=Hadha PE=1 SV=1	Q8BMS1	TRUE	TRUE	kyESAYGTQFTPcQLLLDHANNSSk	0.99	iTRAQ4plex (+144), iTRAQ4plex (+144), iTRAQ4plex (+144), Carbamidomethyl (+57), iTRAQ4plex (+144)	69.54	28.109	8.15		0.9254		2.319	0	0	0	0
Trifunctional enzyme subunit alpha, mitochondrial OS=Mus musculus GN=Hadha PE=1 SV=1	Q8BMS1	TRUE	TRUE	kYESAyGTQFTPcQLLLDHANNSSk	0.93	iTRAQ4plex (+144), iTRAQ4plex (+144), iTRAQ4plex (+144), Carbamidomethyl (+57), iTRAQ4plex (+144)	29.04	28.0956	0.07	1.038	1.141	2.226	1.881	0	0	0	1
Trifunctional enzyme subunit alpha, mitochondrial OS=Mus musculus GN=Hadha PE=1 SV=1	Q8BMS1	TRUE	TRUE	lPAkPEVSSDEDVQYR	1	iTRAQ4plex (+144), iTRAQ4plex (+144)	54.48	30.9237	54.48	1.41	1.305	1.639	1.645	0	3	40	1
Trifunctional enzyme subunit alpha, mitochondrial OS=Mus musculus GN=Hadha PE=1 SV=1	Q8BMS1	TRUE	TRUE	lPAkPEVSSDEDVQyR	0.99	iTRAQ4plex (+144), iTRAQ4plex (+144), iTRAQ4plex (+144)	27.88	30.3463	27.88	1.224	1.19	1.889	1.803	0	1	5	12
Trifunctional enzyme subunit alpha, mitochondrial OS=Mus musculus GN=Hadha PE=1 SV=1	Q8BMS1	TRUE	TRUE	mGLVDQLVEPLGPGIk	1	iTRAQ4plex (+144), iTRAQ4plex (+144)	78.83	31.1594	72.48	0.9239	0.8767	2.502	2.448	0	4	48	17
Trifunctional enzyme subunit alpha, mitochondrial OS=Mus musculus GN=Hadha PE=1 SV=1	Q8BMS1	TRUE	TRUE	mQLLEIITTDk	1	iTRAQ4plex (+144), iTRAQ4plex (+144)	67.51	32.0493	58.17	0.8754	0.8758	2.64	2.451	0	6	89	0
Trifunctional enzyme subunit alpha, mitochondrial OS=Mus musculus GN=Hadha PE=1 SV=1	Q8BMS1	TRUE	TRUE	mVGVPAAFDMMLTGR	1	iTRAQ4plex (+144)	58.16	31.2418	58.16	0.9967	1.08	2.319	1.988	0	2	0	0
Trifunctional enzyme subunit alpha, mitochondrial OS=Mus musculus GN=Hadha PE=1 SV=1	Q8BMS1	TRUE	TRUE	nVQQLAILGAGLMGAGIAQVSVDk	1	iTRAQ4plex (+144), iTRAQ4plex (+144)	57.77	36.0293	57.77	1.123	1.077	2.057	1.994	0	3	21	2
Trifunctional enzyme subunit alpha, mitochondrial OS=Mus musculus GN=Hadha PE=1 SV=1	Q8BMS1	TRUE	TRUE	sLNSEMDNILANLR	0.91	iTRAQ4plex (+144)	21.52	35.4494	21.52	1.407	1.391	1.642	1.543	0	81	47	1
Trifunctional enzyme subunit alpha, mitochondrial OS=Mus musculus GN=Hadha PE=1 SV=1	Q8BMS1	TRUE	TRUE	tHINYGVk	0.9	iTRAQ4plex (+144), iTRAQ4plex (+144)	23.98	32.9469	16.63	1.052	1.01	2.197	2.125	0	0	7	0
Trifunctional enzyme subunit alpha, mitochondrial OS=Mus musculus GN=Hadha PE=1 SV=1	Q8BMS1	TRUE	TRUE	tIEYLEEVAVNFAk	1	iTRAQ4plex (+144), iTRAQ4plex (+144)	62.72	31.1126	62.72	1.153	1.089	2.005	1.971	0	23	40	0
Trifunctional enzyme subunit alpha, mitochondrial OS=Mus musculus GN=Hadha PE=1 SV=1	Q8BMS1	TRUE	TRUE	tVLGVPEVLLGILPGAGGTQR	1	iTRAQ4plex (+144)	54.3	29.9782	50.42	1.171	1.346	1.91	1.594	0	2	18	0
Trifunctional enzyme subunit alpha, mitochondrial OS=Mus musculus GN=Hadha PE=1 SV=1	Q8BMS1	TRUE	TRUE	vIGMHYFSPVDk	0.92	iTRAQ4plex (+144), iTRAQ4plex (+144)	17.05	31.1059	14.86	0.9569	0.8712	2.415	2.463	0	0	11	4
Trifunctional enzyme subunit alpha, mitochondrial OS=Mus musculus GN=Hadha PE=1 SV=1	Q8BMS1	TRUE	TRUE	vIGMHyFSPVDk	0.99	iTRAQ4plex (+144), iTRAQ4plex (+144), iTRAQ4plex (+144)	22.79	31.284	22.79	0.7462	0.7058	3.097	3.041	0	0	2	6
Glycerol-3-phosphate dehydrogenase, mitochondrial OS=Mus musculus GN=Gpd2 PE=1 SV=2	Q64521	TRUE	TRUE	aIMNLDVEQYR	1	iTRAQ4plex (+144)	52.88	30.0043	52.88	0.9896	0.9099	1.312	1.345	0	5	0	0
Glycerol-3-phosphate dehydrogenase, mitochondrial OS=Mus musculus GN=Gpd2 PE=1 SV=2	Q64521	TRUE	TRUE	aIMNLDVEQyR	1	iTRAQ4plex (+144), iTRAQ4plex (+144)	33.53	31.2222	33.53	0.877	0.8745	1.48	1.399	0	0	4	0
Glycerol-3-phosphate dehydrogenase, mitochondrial OS=Mus musculus GN=Gpd2 PE=1 SV=2	Q64521	TRUE	TRUE	aLEHFPMLQk	1	iTRAQ4plex (+144), iTRAQ4plex (+144)	46.57	31.7522	42.06	1.02	0.9859	1.273	1.241	0	4	19	1
Glycerol-3-phosphate dehydrogenase, mitochondrial OS=Mus musculus GN=Gpd2 PE=1 SV=2	Q64521	TRUE	TRUE	ckDVLTGQEFDVR	1	Carbamidomethyl (+57), iTRAQ4plex (+144), iTRAQ4plex (+144)	35.84	30.4727	35.84	0.9088	0.8434	1.429	1.451	0	1	5	3
Glycerol-3-phosphate dehydrogenase, mitochondrial OS=Mus musculus GN=Gpd2 PE=1 SV=2	Q64521	TRUE	TRUE	cVINASGPFTDSVR	1	Carbamidomethyl (+57), iTRAQ4plex (+144)	51.4	28.4448	48.16	1.035	0.9443	1.255	1.296	0	24	4	0
Glycerol-3-phosphate dehydrogenase, mitochondrial OS=Mus musculus GN=Gpd2 PE=1 SV=2	Q64521	TRUE	TRUE	dDFSSGTSSR	1	iTRAQ4plex (+144)	30.88	25	27.36	0.9256	0.949	1.403	1.289	0	8	0	0
Glycerol-3-phosphate dehydrogenase, mitochondrial OS=Mus musculus GN=Gpd2 PE=1 SV=2	Q64521	TRUE	TRUE	dkLVGAIVYYDGQHNDAR	1	iTRAQ4plex (+144), iTRAQ4plex (+144)	39.02	29.9564	39.02	0.7963		1.63		0	0	0	1
Glycerol-3-phosphate dehydrogenase, mitochondrial OS=Mus musculus GN=Gpd2 PE=1 SV=2	Q64521	TRUE	TRUE	dVLTGQEFDVR	1	iTRAQ4plex (+144)	64.2	30.3782	57.97	1.097	0.9956	1.183	1.229	0	14	1	0
Glycerol-3-phosphate dehydrogenase, mitochondrial OS=Mus musculus GN=Gpd2 PE=1 SV=2	Q64521	TRUE	TRUE	eAQLMTLk	0.99	iTRAQ4plex (+144), iTRAQ4plex (+144)	35.01	33.1931	21.4	0.968	0.9581	1.341	1.277	0	10	2	0
Glycerol-3-phosphate dehydrogenase, mitochondrial OS=Mus musculus GN=Gpd2 PE=1 SV=2	Q64521	TRUE	TRUE	eLNWSELR	0.99	iTRAQ4plex (+144)	35.71	30.6521	18.22	0.9842	0.9596	1.319	1.275	0	16	0	0
Glycerol-3-phosphate dehydrogenase, mitochondrial OS=Mus musculus GN=Gpd2 PE=1 SV=2	Q64521	TRUE	TRUE	eYAcTAVDMISR	1	iTRAQ4plex (+144), Carbamidomethyl (+57)	53.42	25	53.42	1.077	1.107	1.206	1.106	0	14	5	0
Glycerol-3-phosphate dehydrogenase, mitochondrial OS=Mus musculus GN=Gpd2 PE=1 SV=2	Q64521	TRUE	TRUE	eyAcTAVDMISR	0.99	iTRAQ4plex (+144), iTRAQ4plex (+144), Carbamidomethyl (+57)	21.01	26.7394	21.01	1.087	1.052	1.194	1.163	0	0	12	0
Glycerol-3-phosphate dehydrogenase, mitochondrial OS=Mus musculus GN=Gpd2 PE=1 SV=2	Q64521	TRUE	TRUE	fHkFDEDEk	1	iTRAQ4plex (+144), iTRAQ4plex (+144), iTRAQ4plex (+144)	30.91	30.4218	26.14	0.7925	0.7538	1.638	1.623	0	1	1	0
Glycerol-3-phosphate dehydrogenase, mitochondrial OS=Mus musculus GN=Gpd2 PE=1 SV=2	Q64521	TRUE	TRUE	fHNLNAGPSR	1	iTRAQ4plex (+144)	33.34	30.9795	31.91	0.9839	0.9419	1.32	1.299	0	0	5	0
Glycerol-3-phosphate dehydrogenase, mitochondrial OS=Mus musculus GN=Gpd2 PE=1 SV=2	Q64521	TRUE	TRUE	fLYYEMGYk	1	iTRAQ4plex (+144), iTRAQ4plex (+144)	54.62	29.0091	52.85	0.8889		1.461		0	1	0	0
Glycerol-3-phosphate dehydrogenase, mitochondrial OS=Mus musculus GN=Gpd2 PE=1 SV=2	Q64521	TRUE	TRUE	fLyYEMGYk	0.96	iTRAQ4plex (+144), iTRAQ4plex (+144), iTRAQ4plex (+144)	28.95	30.7115	11.87	0.9155		1.418		0	0	1	0
Glycerol-3-phosphate dehydrogenase, mitochondrial OS=Mus musculus GN=Gpd2 PE=1 SV=2	Q64521	TRUE	TRUE	fLYyEMGYk	0.99	iTRAQ4plex (+144), iTRAQ4plex (+144), iTRAQ4plex (+144)	40.96	30.406	10.76	0.8026		1.618		0	1	1	0
Glycerol-3-phosphate dehydrogenase, mitochondrial OS=Mus musculus GN=Gpd2 PE=1 SV=2	Q64521	TRUE	TRUE	gFITIVDVQR	1	iTRAQ4plex (+144)	40.72	32.5066	30.76	1.034		1.255		0	2	2	0
Glycerol-3-phosphate dehydrogenase, mitochondrial OS=Mus musculus GN=Gpd2 PE=1 SV=2	Q64521	TRUE	TRUE	iVELMGR	0.89	iTRAQ4plex (+144)	17.3	33.7967	14.01	0.9565	0.9519	1.357	1.286	0	11	0	0
Glycerol-3-phosphate dehydrogenase, mitochondrial OS=Mus musculus GN=Gpd2 PE=1 SV=2	Q64521	TRUE	TRUE	kQEELETATR	1	iTRAQ4plex (+144), iTRAQ4plex (+144)	33.11	32.2814	33.11	0.9617	1.021	1.35	1.199	0	1	1	0
Glycerol-3-phosphate dehydrogenase, mitochondrial OS=Mus musculus GN=Gpd2 PE=1 SV=2	Q64521	TRUE	TRUE	kTDPETGk	0.84	iTRAQ4plex (+144), iTRAQ4plex (+144), iTRAQ4plex (+144)	19.22	32.7989	15.14	1.199	1.378	1.082	0.8883	0	0	3	0
Glycerol-3-phosphate dehydrogenase, mitochondrial OS=Mus musculus GN=Gpd2 PE=1 SV=2	Q64521	TRUE	TRUE	lAFLNVQAAEEALPR	1	iTRAQ4plex (+144)	44.39	31.6761	44.39	0.9436	0.9264	1.376	1.321	0	27	81	0
Glycerol-3-phosphate dehydrogenase, mitochondrial OS=Mus musculus GN=Gpd2 PE=1 SV=2	Q64521	TRUE	TRUE	lVGAIVYYDGQHNDAR	1	iTRAQ4plex (+144)	59.46	29.345	58.5	0.9984	1.007	1.3	1.216	0	6	29	6
Glycerol-3-phosphate dehydrogenase, mitochondrial OS=Mus musculus GN=Gpd2 PE=1 SV=2	Q64521	TRUE	TRUE	lVGAIVyYDGQHNDAR	0.94	iTRAQ4plex (+144), iTRAQ4plex (+144)	31.81	30.1662	1.69	1.033	1.04	1.257	1.177	0	1	3	8
Glycerol-3-phosphate dehydrogenase, mitochondrial OS=Mus musculus GN=Gpd2 PE=1 SV=2	Q64521	TRUE	TRUE	lVGAIVYyDGQHNDAR	0.94	iTRAQ4plex (+144), iTRAQ4plex (+144)	30.62	30.2366	0	0.9679	0.9856	1.341	1.242	0	1	4	3
Glycerol-3-phosphate dehydrogenase, mitochondrial OS=Mus musculus GN=Gpd2 PE=1 SV=2	Q64521	TRUE	TRUE	lVGAIVyyDGQHNDAR	0.85	iTRAQ4plex (+144), iTRAQ4plex (+144), iTRAQ4plex (+144)	13.9	30.8814	13.9	0.9175		1.415		0	0	0	1
Glycerol-3-phosphate dehydrogenase, mitochondrial OS=Mus musculus GN=Gpd2 PE=1 SV=2	Q64521	TRUE	TRUE	lVQDYGLESEVAQHLAk	0.88	iTRAQ4plex (+144), iTRAQ4plex (+144)	20.26	30.8458	20.26	1.061	1.036	1.224	1.182	0	2	2	0
Glycerol-3-phosphate dehydrogenase, mitochondrial OS=Mus musculus GN=Gpd2 PE=1 SV=2	Q64521	TRUE	TRUE	lVQDyGLESEVAQHLAk	1	iTRAQ4plex (+144), iTRAQ4plex (+144), iTRAQ4plex (+144)	27.94	30.5269	27.94	0.9128	0.8374	1.422	1.461	0	0	0	2
Glycerol-3-phosphate dehydrogenase, mitochondrial OS=Mus musculus GN=Gpd2 PE=1 SV=2	Q64521	TRUE	TRUE	lVSEFPYIEAEVk	0.91	iTRAQ4plex (+144), iTRAQ4plex (+144)	20.62	31.4426	20.62	1	1.009	1.298	1.212	0	16	42	0
Glycerol-3-phosphate dehydrogenase, mitochondrial OS=Mus musculus GN=Gpd2 PE=1 SV=2	Q64521	TRUE	TRUE	mASVTGk	0.9	iTRAQ4plex (+144), iTRAQ4plex (+144)	55.59	32.8847	21.98	1.166	0.9857	1.114	1.242	0	17	2	0
Glycerol-3-phosphate dehydrogenase, mitochondrial OS=Mus musculus GN=Gpd2 PE=1 SV=2	Q64521	TRUE	TRUE	mNLAIALTAAR	0.99	iTRAQ4plex (+144)	29.84	32.3401	23.52	1.022		1.271		0	1	0	0
Glycerol-3-phosphate dehydrogenase, mitochondrial OS=Mus musculus GN=Gpd2 PE=1 SV=2	Q64521	TRUE	TRUE	mTIAGTTDTPTDVTHHPIPSEEDINFILNEVR	0.96	iTRAQ4plex (+144)	16.61	25.6467	16.61		0.9133		1.34	0	0	0	1
Glycerol-3-phosphate dehydrogenase, mitochondrial OS=Mus musculus GN=Gpd2 PE=1 SV=2	Q64521	TRUE	TRUE	mYDLVAGSQcLk	0.96	iTRAQ4plex (+144), Carbamidomethyl (+57), iTRAQ4plex (+144)	26	34.524	26	1.009	1.003	1.286	1.22	0	5	11	0
Glycerol-3-phosphate dehydrogenase, mitochondrial OS=Mus musculus GN=Gpd2 PE=1 SV=2	Q64521	TRUE	TRUE	myDLVAGSQcLk	0.96	iTRAQ4plex (+144), iTRAQ4plex (+144), Carbamidomethyl (+57), iTRAQ4plex (+144)	17.9	30.9552	17.9	0.8772	0.8632	1.48	1.418	0	1	5	0
Glycerol-3-phosphate dehydrogenase, mitochondrial OS=Mus musculus GN=Gpd2 PE=1 SV=2	Q64521	TRUE	TRUE	nGQVELHEFLQLMSAVQk	0.85	iTRAQ4plex (+144), iTRAQ4plex (+144)	19.66	35.0569	19.66	1.047	0.984	1.24	1.244	0	0	34	32
Glycerol-3-phosphate dehydrogenase, mitochondrial OS=Mus musculus GN=Gpd2 PE=1 SV=2	Q64521	TRUE	TRUE	nHVVDISDSGLITIAGGk	1	iTRAQ4plex (+144), iTRAQ4plex (+144)	58.77	31.0415	58.77	1.139	0.9533	1.14	1.284	0	0	0	3
Glycerol-3-phosphate dehydrogenase, mitochondrial OS=Mus musculus GN=Gpd2 PE=1 SV=2	Q64521	TRUE	TRUE	nTPEFDILVIGGGATGcGcALDAVTR	1	iTRAQ4plex (+144), Carbamidomethyl (+57), Carbamidomethyl (+57)	68.18	29.9432	68.18	1.014	0.9757	1.281	1.238	0	7	64	9
Glycerol-3-phosphate dehydrogenase, mitochondrial OS=Mus musculus GN=Gpd2 PE=1 SV=2	Q64521	TRUE	TRUE	nYLSSDVEVR	0.93	iTRAQ4plex (+144)	20.79	26.17	20.79	1.035	0.9911	1.255	1.235	0	51	0	0
Glycerol-3-phosphate dehydrogenase, mitochondrial OS=Mus musculus GN=Gpd2 PE=1 SV=2	Q64521	TRUE	TRUE	nyLSSDVEVR	0.99	iTRAQ4plex (+144), iTRAQ4plex (+144)	27.71	30.8814	22.53	1.042	0.9486	1.246	1.29	0	1	3	0
Glycerol-3-phosphate dehydrogenase, mitochondrial OS=Mus musculus GN=Gpd2 PE=1 SV=2	Q64521	TRUE	TRUE	qEELETATR	0.9	iTRAQ4plex (+144)	26.47	29.3651	13.06	1.071	1.047	1.212	1.169	0	2	0	0
Glycerol-3-phosphate dehydrogenase, mitochondrial OS=Mus musculus GN=Gpd2 PE=1 SV=2	Q64521	TRUE	TRUE	rVPIPVDR	0.94	iTRAQ4plex (+144)	25.38	32.7416	12.68	0.9416	0.8989	1.379	1.361	0	3	15	0
Glycerol-3-phosphate dehydrogenase, mitochondrial OS=Mus musculus GN=Gpd2 PE=1 SV=2	Q64521	TRUE	TRUE	sADTQSISR	1	iTRAQ4plex (+144)	48.21	30.7151	32.47	1.035	0.9773	1.255	1.252	0	4	0	0
Glycerol-3-phosphate dehydrogenase, mitochondrial OS=Mus musculus GN=Gpd2 PE=1 SV=2	Q64521	TRUE	TRUE	sMAEDTVDAAVk	0.84	iTRAQ4plex (+144), iTRAQ4plex (+144)	25.01	35.8377	20.05	1.065	0.9628	1.219	1.271	0	5	6	1
Glycerol-3-phosphate dehydrogenase, mitochondrial OS=Mus musculus GN=Gpd2 PE=1 SV=2	Q64521	TRUE	TRUE	sSYVLSk	0.9	iTRAQ4plex (+144), iTRAQ4plex (+144)	31.16	31.5957	20.9	1.008	0.9503	1.287	1.288	0	25	0	0
Glycerol-3-phosphate dehydrogenase, mitochondrial OS=Mus musculus GN=Gpd2 PE=1 SV=2	Q64521	TRUE	TRUE	sSyVLSk	0.9	iTRAQ4plex (+144), iTRAQ4plex (+144), iTRAQ4plex (+144)	27.12	31.9229	24.96		0.9328		1.312	0	1	2	0
Glycerol-3-phosphate dehydrogenase, mitochondrial OS=Mus musculus GN=Gpd2 PE=1 SV=2	Q64521	TRUE	TRUE	tAEENLDR	0.99	iTRAQ4plex (+144)	41.6	28.6923	28.52	1.363	1.109	0.9522	1.104	0	4	0	0
Glycerol-3-phosphate dehydrogenase, mitochondrial OS=Mus musculus GN=Gpd2 PE=1 SV=2	Q64521	TRUE	TRUE	tAEENLDRR	0.85	iTRAQ4plex (+144)	13.8	30.7188	13.8	0.9237		1.406		0	0	1	0
Glycerol-3-phosphate dehydrogenase, mitochondrial OS=Mus musculus GN=Gpd2 PE=1 SV=2	Q64521	TRUE	TRUE	tVGLFLQGGk	1	iTRAQ4plex (+144), iTRAQ4plex (+144)	60.53	32.3578	51.8	0.9935	1.054	1.307	1.161	0	5	0	0
Glycerol-3-phosphate dehydrogenase, mitochondrial OS=Mus musculus GN=Gpd2 PE=1 SV=2	Q64521	TRUE	TRUE	vIFFLPWEk	1	iTRAQ4plex (+144), iTRAQ4plex (+144)	39.95	32.1958	36.9	1.259		1.031		0	1	0	0
Glycerol-3-phosphate dehydrogenase, mitochondrial OS=Mus musculus GN=Gpd2 PE=1 SV=2	Q64521	TRUE	TRUE	vPIPVDR	0.85	iTRAQ4plex (+144)	16.67	32.7577	11.93	1.022	0.9787	1.271	1.25	0	13	0	0
Glycerol-3-phosphate dehydrogenase, mitochondrial OS=Mus musculus GN=Gpd2 PE=1 SV=2	Q64521	TRUE	TRUE	wPVVGVR	0.84	iTRAQ4plex (+144)	17.18	31.9257	10.98	1.012		1.282		0	1	0	0
Glycerol-3-phosphate dehydrogenase, mitochondrial OS=Mus musculus GN=Gpd2 PE=1 SV=2	Q64521	TRUE	TRUE	yGAATANYMEVVSLLk	1	iTRAQ4plex (+144), iTRAQ4plex (+144)	67.38	35.6844	65.16	0.9627	0.9366	1.349	1.307	0	14	39	1
Hemoglobin subunit alpha OS=Mus musculus GN=Hba PE=1 SV=2	P01942	TRUE	TRUE	fLASVSTVLTSk	0.97	iTRAQ4plex (+144), iTRAQ4plex (+144)	30.58	35.3071	23.22	1.095	1.092	0.5136	0.5374	0	23	79	4
Hemoglobin subunit alpha OS=Mus musculus GN=Hba PE=1 SV=2	P01942	TRUE	TRUE	iGGHGAEYGAEALER	1	iTRAQ4plex (+144)	54.69	28.9708	54.69	0.9741	1.028	0.5752	0.5708	0	47	220	11
Hemoglobin subunit alpha OS=Mus musculus GN=Hba PE=1 SV=2	P01942	TRUE	TRUE	iGGHGAEyGAEALER	0.97	iTRAQ4plex (+144), iTRAQ4plex (+144)	29.63	36.0831	29.63	0.9842	0.9836	0.5692	0.5965	0	2	4	18
Hemoglobin subunit alpha OS=Mus musculus GN=Hba PE=1 SV=2	P01942	TRUE	TRUE	lRVDPVNFk	0.99	iTRAQ4plex (+144), iTRAQ4plex (+144)	29.51	31.7085	24.25	0.8158	0.7955	0.6867	0.7375	0	0	5	0
Hemoglobin subunit alpha OS=Mus musculus GN=Hba PE=1 SV=2	P01942	TRUE	TRUE	mFASFPTTk	1	iTRAQ4plex (+144), iTRAQ4plex (+144)	51.11	30.4961	35.66	1.001	1.017	0.5596	0.5772	0	162	3	1
Hemoglobin subunit alpha OS=Mus musculus GN=Hba PE=1 SV=2	P01942	TRUE	TRUE	mVLSGEDk	0.99	iTRAQ4plex (+144), iTRAQ4plex (+144)	50.54	32.4403	32.13	1.043	1.269	0.537	0.4624	0	3	0	0
Hemoglobin subunit alpha OS=Mus musculus GN=Hba PE=1 SV=2	P01942	TRUE	TRUE	tYFPHFDVSHGSAQVk	0.96	iTRAQ4plex (+144), iTRAQ4plex (+144)	23.6	30.2036	23.6	1.05	1.049	0.5334	0.5591	0	2	14	41
Hemoglobin subunit alpha OS=Mus musculus GN=Hba PE=1 SV=2	P01942	TRUE	TRUE	tyFPHFDVSHGSAQVk	1	iTRAQ4plex (+144), iTRAQ4plex (+144), iTRAQ4plex (+144)	62.35	30.4139	62.35	1.012	0.8903	0.5537	0.659	0	2	2	5
Hemoglobin subunit alpha OS=Mus musculus GN=Hba PE=1 SV=2	P01942	TRUE	TRUE	vADALASAAGHLDDLPGALSALSDLHAHk	1	iTRAQ4plex (+144), iTRAQ4plex (+144)	28.93	28.8536	28.93	0.9063	1.069	0.6182	0.5488	0	0	0	1
Hemoglobin subunit alpha OS=Mus musculus GN=Hba PE=1 SV=2	P01942	TRUE	TRUE	vDPVNFk	0.9	iTRAQ4plex (+144), iTRAQ4plex (+144)	30.85	33.189	25.53	0.9907	1.011	0.5655	0.5805	0	145	0	0
Hemoglobin subunit alpha OS=Mus musculus GN=Hba PE=1 SV=2	P01942	TRUE	TRUE	vLSGEDk	0.9	iTRAQ4plex (+144), iTRAQ4plex (+144)	45.05	33.8256	20.54	1.089	0.92	0.5143	0.6377	0	20	0	0
Hemoglobin subunit alpha OS=Mus musculus GN=Hba PE=1 SV=2	P01942	TRUE	TRUE	vLSGEDkSNIk	0.99	iTRAQ4plex (+144), iTRAQ4plex (+144), iTRAQ4plex (+144)	25.15	31.5229	25.15	1.187	1.756	0.4719	0.3341	0	1	3	0
Fructose-bisphosphate aldolase A OS=Mus musculus GN=Aldoa PE=1 SV=2	P05064	TRUE	TRUE	aAQEEYIk	0.99	iTRAQ4plex (+144), iTRAQ4plex (+144)	44.39	31.8977	33.03	1.039	1.073	0.7913	0.7854	0	39	4	0
Fructose-bisphosphate aldolase A OS=Mus musculus GN=Aldoa PE=1 SV=2	P05064	TRUE	TRUE	aAQEEyIk	0.94	iTRAQ4plex (+144), iTRAQ4plex (+144), iTRAQ4plex (+144)	17.79	32.1484	17.79		0.8993		0.9369	0	0	1	0
Fructose-bisphosphate aldolase A OS=Mus musculus GN=Aldoa PE=1 SV=2	P05064	TRUE	TRUE	aAQEEYIkR	1	iTRAQ4plex (+144), iTRAQ4plex (+144)	38.05	32.3376	35.43	0.8011	0.7741	1.027	1.088	0	0	2	0
Fructose-bisphosphate aldolase A OS=Mus musculus GN=Aldoa PE=1 SV=2	P05064	TRUE	TRUE	aDDGRPFPQVIk	0.99	iTRAQ4plex (+144), iTRAQ4plex (+144)	31.65	31.7667	23.66	0.9671	0.9827	0.8504	0.8573	0	4	35	1
Fructose-bisphosphate aldolase A OS=Mus musculus GN=Aldoa PE=1 SV=2	P05064	TRUE	TRUE	aLANSLAcQGk	1	iTRAQ4plex (+144), Carbamidomethyl (+57), iTRAQ4plex (+144)	46.74	32.3122	44.66	1.035	0.9926	0.7946	0.8488	0	18	33	0
Fructose-bisphosphate aldolase A OS=Mus musculus GN=Aldoa PE=1 SV=2	P05064	TRUE	TRUE	aLQASALk	0.99	iTRAQ4plex (+144), iTRAQ4plex (+144)	47.02	32.3477	14.46	1.004	1.045	0.8187	0.8066	0	15	1	0
Fructose-bisphosphate aldolase A OS=Mus musculus GN=Aldoa PE=1 SV=2	P05064	TRUE	TRUE	aLSDHHVYLEGTLLkPNMVTPGHAcTQk	1	iTRAQ4plex (+144), iTRAQ4plex (+144), Carbamidomethyl (+57), iTRAQ4plex (+144)	88.83	28.0482	88.83	0.8848	1.029	0.9295	0.8186	0	0	0	0
Fructose-bisphosphate aldolase A OS=Mus musculus GN=Aldoa PE=1 SV=2	P05064	TRUE	TRUE	eLSDIAHR	0.97	iTRAQ4plex (+144)	31.3	31.7667	14.39	1.095	1.07	0.7508	0.7872	0	0	12	0
Fructose-bisphosphate aldolase A OS=Mus musculus GN=Aldoa PE=1 SV=2	P05064	TRUE	TRUE	fSNEEIAMATVTALR	1	iTRAQ4plex (+144)	41.03	30.8743	28.94	1.034	1.027	0.7955	0.8203	0	6	63	0
Fructose-bisphosphate aldolase A OS=Mus musculus GN=Aldoa PE=1 SV=2	P05064	TRUE	TRUE	gGVVGIk	0.9	iTRAQ4plex (+144), iTRAQ4plex (+144)	55.84	30.9691	28.6	1.085	1.093	0.7577	0.7706	0	46	0	0
Fructose-bisphosphate aldolase A OS=Mus musculus GN=Aldoa PE=1 SV=2	P05064	TRUE	TRUE	gILAADESTGSIAk	0.84	iTRAQ4plex (+144), iTRAQ4plex (+144)	20.06	31.5987	20.06	0.9553	0.987	0.8608	0.8536	0	18	73	5
Fructose-bisphosphate aldolase A OS=Mus musculus GN=Aldoa PE=1 SV=2	P05064	TRUE	TRUE	gVVPLAGTNGETTTQGLDGLSER	0.97	iTRAQ4plex (+144)	28.92	29.5328	28.92	0.9581	0.9578	0.8583	0.8797	0	17	54	13
Fructose-bisphosphate aldolase A OS=Mus musculus GN=Aldoa PE=1 SV=2	P05064	TRUE	TRUE	iGEHTPSALAIMENANVLAR	1	iTRAQ4plex (+144)	60.56	30.4021	60.56	0.9836	0.8391	0.8361	1.004	0	1	4	0
Fructose-bisphosphate aldolase A OS=Mus musculus GN=Aldoa PE=1 SV=2	P05064	TRUE	TRUE	kELSDIAHR	1	iTRAQ4plex (+144), iTRAQ4plex (+144)	35.81	32.1165	35.81	1.042	0.9463	0.7889	0.8903	0	0	2	0
Fructose-bisphosphate aldolase A OS=Mus musculus GN=Aldoa PE=1 SV=2	P05064	TRUE	TRUE	lQSIGTENTEENR	1	iTRAQ4plex (+144)	69.31	27.7815	54.11	1.166	1.188	0.7052	0.7093	0	15	5	0
Fructose-bisphosphate aldolase A OS=Mus musculus GN=Aldoa PE=1 SV=2	P05064	TRUE	TRUE	lQSIGTENTEENRR	0.85	iTRAQ4plex (+144)	17.9	29.6284	11.35	1.024	1.058	0.8031	0.7967	0	2	10	2
Fructose-bisphosphate aldolase A OS=Mus musculus GN=Aldoa PE=1 SV=2	P05064	TRUE	TRUE	pHPYPALTPEQk	1	iTRAQ4plex (+144), iTRAQ4plex (+144)	43.41	31.7406	42.3	1.037	1.029	0.7932	0.8184	0	0	23	1
Fructose-bisphosphate aldolase A OS=Mus musculus GN=Aldoa PE=1 SV=2	P05064	TRUE	TRUE	pHPyPALTPEQk	0.83	iTRAQ4plex (+144), iTRAQ4plex (+144), iTRAQ4plex (+144)	13.64	31.5473	13.64	0.9726	0.9408	0.8455	0.8955	0	0	1	1
Fructose-bisphosphate aldolase A OS=Mus musculus GN=Aldoa PE=1 SV=2	P05064	TRUE	TRUE	qLLLTADDR	1	iTRAQ4plex (+144)	47.98	31.8696	37.2	1.033	1.019	0.7961	0.8265	0	30	0	0
Fructose-bisphosphate aldolase A OS=Mus musculus GN=Aldoa PE=1 SV=2	P05064	TRUE	TRUE	rLQSIGTENTEENR	1	iTRAQ4plex (+144)	77.19	29.7955	54.21	1.023	1.101	0.804	0.7652	0	0	5	0
Fructose-bisphosphate aldolase A OS=Mus musculus GN=Aldoa PE=1 SV=2	P05064	TRUE	TRUE	tVPPAVTGVTFLSGGQSEEEASINLNAINk	1	iTRAQ4plex (+144), iTRAQ4plex (+144)	41.66	28.8423	41.66	1.02	1.046	0.8065	0.8052	0	20	40	75
Fructose-bisphosphate aldolase A OS=Mus musculus GN=Aldoa PE=1 SV=2	P05064	TRUE	TRUE	vNPcIGGVILFHETLYQk	0.96	iTRAQ4plex (+144), Carbamidomethyl (+57), iTRAQ4plex (+144)	19.11	30.7664	19.11	0.88		0.9345		0	0	3	0
Fructose-bisphosphate aldolase A OS=Mus musculus GN=Aldoa PE=1 SV=2	P05064	TRUE	TRUE	vNPcIGGVILFHETLyQk	0.94	iTRAQ4plex (+144), Carbamidomethyl (+57), iTRAQ4plex (+144), iTRAQ4plex (+144)	17.26	29.8767	17.26		0.7987		1.055	0	0	0	1
Fructose-bisphosphate aldolase A OS=Mus musculus GN=Aldoa PE=1 SV=2	P05064	TRUE	TRUE	yTPSGQSGAAASESLFISNHAy	1	iTRAQ4plex (+144), iTRAQ4plex (+144)	43.77	31.5715	43.77	0.857	0.8629	0.9596	0.9764	0	7	66	5
Glycerol-3-phosphate dehydrogenase [NAD(+)], cytoplasmic OS=Mus musculus GN=Gpd1 PE=1 SV=3	P13707	TRUE	TRUE	aNTIGISLIk	1	iTRAQ4plex (+144), iTRAQ4plex (+144)	39.73	31.3893	35.03	0.9977	1.031	0.804	0.8082	0	17	5	0
Glycerol-3-phosphate dehydrogenase [NAD(+)], cytoplasmic OS=Mus musculus GN=Gpd1 PE=1 SV=3	P13707	TRUE	TRUE	cLQNHPEHM	1	Carbamidomethyl (+57), iTRAQ4plex (+144)	32.29	25	32.29	1.038	1.042	0.7729	0.7995	0	2	4	0
Glycerol-3-phosphate dehydrogenase [NAD(+)], cytoplasmic OS=Mus musculus GN=Gpd1 PE=1 SV=3	P13707	TRUE	TRUE	dLMQTPNFR	1	iTRAQ4plex (+144)	33.13	30.086	29.43	0.944	0.9563	0.8498	0.8711	0	10	0	0
Glycerol-3-phosphate dehydrogenase [NAD(+)], cytoplasmic OS=Mus musculus GN=Gpd1 PE=1 SV=3	P13707	TRUE	TRUE	dPAQGQLLk	0.95	iTRAQ4plex (+144), iTRAQ4plex (+144)	24.94	31.6017	17.91	1.063	1.05	0.7549	0.7931	0	28	7	0
Glycerol-3-phosphate dehydrogenase [NAD(+)], cytoplasmic OS=Mus musculus GN=Gpd1 PE=1 SV=3	P13707	TRUE	TRUE	eLHSILQHk	0.99	iTRAQ4plex (+144), iTRAQ4plex (+144)	24.51	32.4944	21.15	1.095	1.079	0.7323	0.7719	0	3	26	0
Glycerol-3-phosphate dehydrogenase [NAD(+)], cytoplasmic OS=Mus musculus GN=Gpd1 PE=1 SV=3	P13707	TRUE	TRUE	eMLNGQk	0.9	iTRAQ4plex (+144), iTRAQ4plex (+144)	30.47	32.7323	17.35	1.133	1.199	0.7082	0.695	0	4	0	0
Glycerol-3-phosphate dehydrogenase [NAD(+)], cytoplasmic OS=Mus musculus GN=Gpd1 PE=1 SV=3	P13707	TRUE	TRUE	fcETTIGck	1	iTRAQ4plex (+144), Carbamidomethyl (+57), Carbamidomethyl (+57), iTRAQ4plex (+144)	68.51	27.1349	63.58	1.058	1.054	0.7579	0.7901	0	23	2	0
Glycerol-3-phosphate dehydrogenase [NAD(+)], cytoplasmic OS=Mus musculus GN=Gpd1 PE=1 SV=3	P13707	TRUE	TRUE	fcETTIGckDPAQGQLLk	1	iTRAQ4plex (+144), Carbamidomethyl (+57), Carbamidomethyl (+57), iTRAQ4plex (+144), iTRAQ4plex (+144)	27.38	30.2531	27.38	0.6845	0.707	1.172	1.178	0	0	7	5
Glycerol-3-phosphate dehydrogenase [NAD(+)], cytoplasmic OS=Mus musculus GN=Gpd1 PE=1 SV=3	P13707	TRUE	TRUE	fPLFTAVYk	1	iTRAQ4plex (+144), iTRAQ4plex (+144)	41.01	32.1801	36.74		1.063		0.7839	0	1	0	0
Glycerol-3-phosphate dehydrogenase [NAD(+)], cytoplasmic OS=Mus musculus GN=Gpd1 PE=1 SV=3	P13707	TRUE	TRUE	gLVDkFPLFTAVYk	0.99	iTRAQ4plex (+144), iTRAQ4plex (+144), iTRAQ4plex (+144)	22.67	34.3996	22.67	0.9081	0.8732	0.8833	0.954	0	0	3	0
Glycerol-3-phosphate dehydrogenase [NAD(+)], cytoplasmic OS=Mus musculus GN=Gpd1 PE=1 SV=3	P13707	TRUE	TRUE	gVDEGPNGLk	0.88	iTRAQ4plex (+144), iTRAQ4plex (+144)	21.64	31.1561	19.17	1.014	0.9782	0.7908	0.8516	0	16	10	0
Glycerol-3-phosphate dehydrogenase [NAD(+)], cytoplasmic OS=Mus musculus GN=Gpd1 PE=1 SV=3	P13707	TRUE	TRUE	iTVVQEVDTVEIcGALk	1	iTRAQ4plex (+144), Carbamidomethyl (+57), iTRAQ4plex (+144)	39.54	36.6521	33.92	1.053	1.056	0.7618	0.7886	0	5	87	5
Glycerol-3-phosphate dehydrogenase [NAD(+)], cytoplasmic OS=Mus musculus GN=Gpd1 PE=1 SV=3	P13707	TRUE	TRUE	iVGSNAGR	0.99	iTRAQ4plex (+144)	43.29	32.2115	24.46	1.086	1.171	0.7389	0.7113	0	2	0	0
Glycerol-3-phosphate dehydrogenase [NAD(+)], cytoplasmic OS=Mus musculus GN=Gpd1 PE=1 SV=3	P13707	TRUE	TRUE	kLTEIINTQHENVk	0.84	iTRAQ4plex (+144), iTRAQ4plex (+144), iTRAQ4plex (+144)	14.47	30.2531	14.47	0.9823	1.006	0.8166	0.8285	0	1	1	6
Glycerol-3-phosphate dehydrogenase [NAD(+)], cytoplasmic OS=Mus musculus GN=Gpd1 PE=1 SV=3	P13707	TRUE	TRUE	kVAEAFAR	0.9	iTRAQ4plex (+144), iTRAQ4plex (+144)	15.65	33.2366	14.38	1.043	1.077	0.7692	0.7735	0	6	21	0
Glycerol-3-phosphate dehydrogenase [NAD(+)], cytoplasmic OS=Mus musculus GN=Gpd1 PE=1 SV=3	P13707	TRUE	TRUE	lAHFDPR	0.89	iTRAQ4plex (+144)	27.62	31.1093	0	1.094	1.096	0.7335	0.7603	0	8	0	0
Glycerol-3-phosphate dehydrogenase [NAD(+)], cytoplasmic OS=Mus musculus GN=Gpd1 PE=1 SV=3	P13707	TRUE	TRUE	lGIPMSVLMGANIASEVAEEk	1	iTRAQ4plex (+144), iTRAQ4plex (+144)	92.37	35.0637	92.37	0.9208	0.8818	0.8712	0.9447	0	3	65	16
Glycerol-3-phosphate dehydrogenase [NAD(+)], cytoplasmic OS=Mus musculus GN=Gpd1 PE=1 SV=3	P13707	TRUE	TRUE	lISEVIGER	0.94	iTRAQ4plex (+144)	27.02	32.052	14.06	1.016	0.9644	0.7893	0.8638	0	32	1	0
Glycerol-3-phosphate dehydrogenase [NAD(+)], cytoplasmic OS=Mus musculus GN=Gpd1 PE=1 SV=3	P13707	TRUE	TRUE	lPPNVVAIPDVVQAATGADILVFVVPHQFIGk	0.95	iTRAQ4plex (+144), iTRAQ4plex (+144)	14.48	25	14.48	0.7826	0.8462	1.025	0.9845	0	0	0	0
Glycerol-3-phosphate dehydrogenase [NAD(+)], cytoplasmic OS=Mus musculus GN=Gpd1 PE=1 SV=3	P13707	TRUE	TRUE	lQGPQTAR	0.99	iTRAQ4plex (+144)	23.87	31.7114	23.87	0.9441	1.045	0.8497	0.7972	0	3	0	0
Glycerol-3-phosphate dehydrogenase [NAD(+)], cytoplasmic OS=Mus musculus GN=Gpd1 PE=1 SV=3	P13707	TRUE	TRUE	lTEIINTQHENVk	1	iTRAQ4plex (+144), iTRAQ4plex (+144)	93.51	31.3322	83.23	1.042	1.043	0.7697	0.7984	0	2	18	5
Glycerol-3-phosphate dehydrogenase [NAD(+)], cytoplasmic OS=Mus musculus GN=Gpd1 PE=1 SV=3	P13707	TRUE	TRUE	nIVAVGAGFcDGLGFGDNTk	1	iTRAQ4plex (+144), Carbamidomethyl (+57), iTRAQ4plex (+144)	104.66	28.2413	104.66	1.055	1.04	0.7601	0.8007	0	2	56	12
Glycerol-3-phosphate dehydrogenase [NAD(+)], cytoplasmic OS=Mus musculus GN=Gpd1 PE=1 SV=3	P13707	TRUE	TRUE	sIEQLEk	0.9	iTRAQ4plex (+144), iTRAQ4plex (+144)	33.27	33.6399	7.35	1.06	1.052	0.757	0.7917	0	29	2	0
Glycerol-3-phosphate dehydrogenase [NAD(+)], cytoplasmic OS=Mus musculus GN=Gpd1 PE=1 SV=3	P13707	TRUE	TRUE	vcIVGSGNWGSAIAk	0.99	iTRAQ4plex (+144), Carbamidomethyl (+57), iTRAQ4plex (+144)	36.35	30.8135	23.71	0.9038	0.9651	0.8875	0.8632	0	3	26	0
Glycerol-3-phosphate dehydrogenase [NAD(+)], cytoplasmic OS=Mus musculus GN=Gpd1 PE=1 SV=3	P13707	TRUE	TRUE	vcYEGQPVGEFIR	0.92	iTRAQ4plex (+144), Carbamidomethyl (+57)	19.61	31.1294	19.61	0.9513	0.9649	0.8433	0.8633	0	35	9	0
Glycerol-3-phosphate dehydrogenase [NAD(+)], cytoplasmic OS=Mus musculus GN=Gpd1 PE=1 SV=3	P13707	TRUE	TRUE	vcyEGQPVGEFIR	1	iTRAQ4plex (+144), Carbamidomethyl (+57), iTRAQ4plex (+144)	36.01	30.0988	36.01	0.8634	0.8824	0.9291	0.944	0	1	5	2
Glycerol-3-phosphate dehydrogenase [NAD(+)], cytoplasmic OS=Mus musculus GN=Gpd1 PE=1 SV=3	P13707	TRUE	TRUE	vTMWVFEEDIGGR	1	iTRAQ4plex (+144)	68.18	27.348	68.18	1.008	1.017	0.7954	0.8195	0	64	37	0
Fatty acid-binding protein, adipocyte OS=Mus musculus GN=Fabp4 PE=1 SV=3	P04117	TRUE	TRUE	dGDkLVVEcVMk	0.97	iTRAQ4plex (+144), iTRAQ4plex (+144), Carbamidomethyl (+57), iTRAQ4plex (+144)	26.41	31.4457	25.6	0.781	0.7133	0.8655	0.9371	0	2	5	0
Fatty acid-binding protein, adipocyte OS=Mus musculus GN=Fabp4 PE=1 SV=3	P04117	TRUE	TRUE	eVGVGFATR	0.99	iTRAQ4plex (+144)	34.51	32.3729	28.54	0.9829	0.9802	0.6878	0.6819	0	156	1	0
Fatty acid-binding protein, adipocyte OS=Mus musculus GN=Fabp4 PE=1 SV=3	P04117	TRUE	TRUE	lGVEFDEITADDR	1	iTRAQ4plex (+144)	49.21	27.0757	49.21	1.068	1.08	0.6331	0.619	0	64	3	0
Fatty acid-binding protein, adipocyte OS=Mus musculus GN=Fabp4 PE=1 SV=3	P04117	TRUE	TRUE	lGVEFDEITADDRk	0.84	iTRAQ4plex (+144), iTRAQ4plex (+144)	18.88	30.5729	18.88	0.9941	0.9769	0.68	0.6843	0	7	89	13
Fatty acid-binding protein, adipocyte OS=Mus musculus GN=Fabp4 PE=1 SV=3	P04117	TRUE	TRUE	lVSSENFDDYMk	0.99	iTRAQ4plex (+144), iTRAQ4plex (+144)	35.37	31.9728	31.96	1.039	1.021	0.6507	0.6547	0	56	101	7
Fatty acid-binding protein, adipocyte OS=Mus musculus GN=Fabp4 PE=1 SV=3	P04117	TRUE	TRUE	lVSSENFDDyMk	0.99	iTRAQ4plex (+144), iTRAQ4plex (+144), iTRAQ4plex (+144)	21.56	28.8195	21.56	1.006	0.9913	0.672	0.6743	0	1	29	7
Fatty acid-binding protein, adipocyte OS=Mus musculus GN=Fabp4 PE=1 SV=3	P04117	TRUE	TRUE	lVVEcVMk	0.99	iTRAQ4plex (+144), Carbamidomethyl (+57), iTRAQ4plex (+144)	52.64	32.9885	44.87	0.8295	0.8358	0.8149	0.7998	0	21	7	0
Fatty acid-binding protein, adipocyte OS=Mus musculus GN=Fabp4 PE=1 SV=3	P04117	TRUE	TRUE	nTEISFk	0.9	iTRAQ4plex (+144), iTRAQ4plex (+144)	28.29	31.8384	22.87	1.014	0.996	0.6669	0.6711	0	97	0	0
Fatty acid-binding protein, adipocyte OS=Mus musculus GN=Fabp4 PE=1 SV=3	P04117	TRUE	TRUE	sESTFkNTEISFk	0.95	iTRAQ4plex (+144), iTRAQ4plex (+144), iTRAQ4plex (+144)	22.39	30.6707	22.39		1.189		0.5624	0	1	0	0
Fatty acid-binding protein, adipocyte OS=Mus musculus GN=Fabp4 PE=1 SV=3	P04117	TRUE	TRUE	sIITLDGGALVQVQk	1	iTRAQ4plex (+144), iTRAQ4plex (+144)	69.45	29.1487	58.93	1.068	1.079	0.6328	0.6195	0	31	163	18
Serotransferrin OS=Mus musculus GN=Tf PE=1 SV=1	Q921I1	TRUE	TRUE	aDRDQYELLcLDNTR	1	iTRAQ4plex (+144), Carbamidomethyl (+57)	36.72	27.2263	36.72	1.018	1.046	1.378	1.3	0	2	10	6
Serotransferrin OS=Mus musculus GN=Tf PE=1 SV=1	Q921I1	TRUE	TRUE	aDRDQyELLcLDNTR	0.94	iTRAQ4plex (+144), iTRAQ4plex (+144), Carbamidomethyl (+57)	23.49	28.2737	23.49	0.8463		1.658		0	1	0	1
Serotransferrin OS=Mus musculus GN=Tf PE=1 SV=1	Q921I1	TRUE	TRUE	aSDTSITWNNLk	1	iTRAQ4plex (+144), iTRAQ4plex (+144)	82.85	31.2775	81.37	0.9567	0.9303	1.466	1.462	0	7	16	0
Serotransferrin OS=Mus musculus GN=Tf PE=1 SV=1	Q921I1	TRUE	TRUE	aVLTSQETLFGGSDcTGNFcLFk	1	iTRAQ4plex (+144), Carbamidomethyl (+57), Carbamidomethyl (+57), iTRAQ4plex (+144)	76.84	30.0604	76.84	0.8676	0.8949	1.617	1.52	0	5	33	0
Serotransferrin OS=Mus musculus GN=Tf PE=1 SV=1	Q921I1	TRUE	TRUE	aVSSFFSGScVPcADPVAFPk	1	iTRAQ4plex (+144), Carbamidomethyl (+57), Carbamidomethyl (+57), iTRAQ4plex (+144)	57.89	26.3144	57.89	1.015	0.9689	1.382	1.403	0	5	51	0
Serotransferrin OS=Mus musculus GN=Tf PE=1 SV=1	Q921I1	TRUE	TRUE	cAPNNkEEYNGYTGAFR	1	Carbamidomethyl (+57), iTRAQ4plex (+144), iTRAQ4plex (+144)	27.52	25	27.52	0.9285	0.9749	1.511	1.395	0	1	4	2
Serotransferrin OS=Mus musculus GN=Tf PE=1 SV=1	Q921I1	TRUE	TRUE	cDEWSIISEGk	1	Carbamidomethyl (+57), iTRAQ4plex (+144), iTRAQ4plex (+144)	52.83	27.9029	52.83	0.964	0.9023	1.455	1.507	0	1	13	0
Serotransferrin OS=Mus musculus GN=Tf PE=1 SV=1	Q921I1	TRUE	TRUE	dFAScHLAQAPNHVVVSR	1	iTRAQ4plex (+144), Carbamidomethyl (+57)	49.92	26.9723	49.92	1.165	1.146	1.204	1.187	0	0	4	14
Serotransferrin OS=Mus musculus GN=Tf PE=1 SV=1	Q921I1	TRUE	TRUE	dGGGDVAFVk	1	iTRAQ4plex (+144), iTRAQ4plex (+144)	54.34	31.7898	46.71	1.128	1.046	1.244	1.3	0	18	0	0
Serotransferrin OS=Mus musculus GN=Tf PE=1 SV=1	Q921I1	TRUE	TRUE	dQYELLcLDNTR	1	iTRAQ4plex (+144), Carbamidomethyl (+57)	54.11	26.2531	54.11	1.099	1.056	1.276	1.287	0	6	1	0
Serotransferrin OS=Mus musculus GN=Tf PE=1 SV=1	Q921I1	TRUE	TRUE	dQyELLcLDNTR	1	iTRAQ4plex (+144), iTRAQ4plex (+144), Carbamidomethyl (+57)	65.68	28.1425	65.68	0.8369	0.893	1.676	1.523	0	0	3	0
Serotransferrin OS=Mus musculus GN=Tf PE=1 SV=1	Q921I1	TRUE	TRUE	dSAFGLLR	0.99	iTRAQ4plex (+144)	45.21	33.1302	30.72	1.008	1.035	1.392	1.314	0	20	0	0
Serotransferrin OS=Mus musculus GN=Tf PE=1 SV=1	Q921I1	TRUE	TRUE	eDLIWEILk	0.88	iTRAQ4plex (+144), iTRAQ4plex (+144)	22.65	32.2686	17.91	1.065	1.097	1.318	1.24	0	15	23	0
Serotransferrin OS=Mus musculus GN=Tf PE=1 SV=1	Q921I1	TRUE	TRUE	eEYNGYTGAFR	1	iTRAQ4plex (+144)	37.08	25	37.08	1.168	1.049	1.201	1.296	0	13	1	0
Serotransferrin OS=Mus musculus GN=Tf PE=1 SV=1	Q921I1	TRUE	TRUE	fDEFFSQGcAPGyEk	1	iTRAQ4plex (+144), Carbamidomethyl (+57), iTRAQ4plex (+144), iTRAQ4plex (+144)	41.43	25.092	41.43	0.9501	0.8802	1.477	1.545	0	0	3	6
Serotransferrin OS=Mus musculus GN=Tf PE=1 SV=1	Q921I1	TRUE	TRUE	gDVAFVk	0.9	iTRAQ4plex (+144), iTRAQ4plex (+144)	36.34	33.3284	21.5	1.076	0.9792	1.303	1.389	0	10	0	0
Serotransferrin OS=Mus musculus GN=Tf PE=1 SV=1	Q921I1	TRUE	TRUE	gTDFQLNQLEGk	1	iTRAQ4plex (+144), iTRAQ4plex (+144)	57.44	31.6197	56.19	1.062	1.057	1.32	1.286	0	1	9	0
Serotransferrin OS=Mus musculus GN=Tf PE=1 SV=1	Q921I1	TRUE	TRUE	gYYAVAVVk	0.96	iTRAQ4plex (+144), iTRAQ4plex (+144)	28.99	32.0222	25.18	1.056	1.038	1.329	1.31	0	17	1	0
Serotransferrin OS=Mus musculus GN=Tf PE=1 SV=1	Q921I1	TRUE	TRUE	gYyAVAVVk	0.91	iTRAQ4plex (+144), iTRAQ4plex (+144), iTRAQ4plex (+144)	30.57	30.8099	7.03	0.8548		1.641		0	0	1	0
Serotransferrin OS=Mus musculus GN=Tf PE=1 SV=1	Q921I1	TRUE	TRUE	hQTVLDNTEGk	1	iTRAQ4plex (+144), iTRAQ4plex (+144)	40.67	31.5442	40	1.151		1.219		0	0	1	0
Serotransferrin OS=Mus musculus GN=Tf PE=1 SV=1	Q921I1	TRUE	TRUE	hQTVLDNTEGkNPAEWAk	1	iTRAQ4plex (+144), iTRAQ4plex (+144), iTRAQ4plex (+144)	37.25	30.2816	37.25	0.9164	0.9077	1.531	1.498	0	0	1	5
Serotransferrin OS=Mus musculus GN=Tf PE=1 SV=1	Q921I1	TRUE	TRUE	iEcESAETTEDcIEk	1	iTRAQ4plex (+144), Carbamidomethyl (+57), Carbamidomethyl (+57), iTRAQ4plex (+144)	82.21	25	82.21	1.193	1.155	1.176	1.177	0	2	13	0
Serotransferrin OS=Mus musculus GN=Tf PE=1 SV=1	Q921I1	TRUE	TRUE	iPSHAVVAR	1	iTRAQ4plex (+144)	38.93	33.2408	35.89	1.095	1.112	1.281	1.223	0	0	4	0
Serotransferrin OS=Mus musculus GN=Tf PE=1 SV=1	Q921I1	TRUE	TRUE	kGTDFQLNQLEGk	1	iTRAQ4plex (+144), iTRAQ4plex (+144), iTRAQ4plex (+144)	37.55	31.4891	29.74	0.9517	1	1.474	1.36	0	0	9	3
Serotransferrin OS=Mus musculus GN=Tf PE=1 SV=1	Q921I1	TRUE	TRUE	kPVDQYEDcYLAR	0.97	iTRAQ4plex (+144), iTRAQ4plex (+144), Carbamidomethyl (+57)	21.09	27.0672	21.09	1.041	0.9882	1.347	1.376	0	0	10	3
Serotransferrin OS=Mus musculus GN=Tf PE=1 SV=1	Q921I1	TRUE	TRUE	kPVDQyEDcYLAR	0.87	iTRAQ4plex (+144), iTRAQ4plex (+144), iTRAQ4plex (+144), Carbamidomethyl (+57)	12.78	29.6942	12.78	0.9056	0.8456	1.549	1.608	0	0	2	3
Serotransferrin OS=Mus musculus GN=Tf PE=1 SV=1	Q921I1	TRUE	TRUE	kTSYPDcIk	0.9	iTRAQ4plex (+144), iTRAQ4plex (+144), Carbamidomethyl (+57), iTRAQ4plex (+144)	14.82	31.685	14.82	1.04	0.9808	1.348	1.387	0	0	3	0
Serotransferrin OS=Mus musculus GN=Tf PE=1 SV=1	Q921I1	TRUE	TRUE	lLEAcTFHk	1	iTRAQ4plex (+144), Carbamidomethyl (+57), iTRAQ4plex (+144)	45.79	32.3249	37.57	0.9615	0.9573	1.459	1.421	0	1	3	0
Serotransferrin OS=Mus musculus GN=Tf PE=1 SV=1	Q921I1	TRUE	TRUE	lLEAcTFHkH	0.99	iTRAQ4plex (+144), Carbamidomethyl (+57), iTRAQ4plex (+144)	23.6	35.1001	23.6		0.8703		1.563	0	1	0	0
Serotransferrin OS=Mus musculus GN=Tf PE=1 SV=1	Q921I1	TRUE	TRUE	lPEGTTPEk	1	iTRAQ4plex (+144), iTRAQ4plex (+144)	58.18	32.2246	42.34	1.058	1.005	1.326	1.353	0	8	2	0
Serotransferrin OS=Mus musculus GN=Tf PE=1 SV=1	Q921I1	TRUE	TRUE	lYLGHNYVTAIR	0.99	iTRAQ4plex (+144)	26.48	32.1299	26.48	0.9172	0.9677	1.529	1.405	0	0	17	0
Serotransferrin OS=Mus musculus GN=Tf PE=1 SV=1	Q921I1	TRUE	TRUE	lyLGHNYVTAIR	0.89	iTRAQ4plex (+144), iTRAQ4plex (+144)	16.85	31.6406	12.93	1.116	0.9824	1.257	1.384	0	0	2	1
Serotransferrin OS=Mus musculus GN=Tf PE=1 SV=1	Q921I1	TRUE	TRUE	nLkQEDFELLcPDGTR	1	iTRAQ4plex (+144), iTRAQ4plex (+144), Carbamidomethyl (+57)	64.32	29.4151	64.32	0.8397	0.7998	1.671	1.7	0	1	6	3
Serotransferrin OS=Mus musculus GN=Tf PE=1 SV=1	Q921I1	TRUE	TRUE	nPAEWAk	0.9	iTRAQ4plex (+144), iTRAQ4plex (+144)	55.36	31.9312	42.95	1.001	1.077	1.401	1.262	0	15	0	0
Serotransferrin OS=Mus musculus GN=Tf PE=1 SV=1	Q921I1	TRUE	TRUE	nQQEGVcPEGSIDNSPVk	1	iTRAQ4plex (+144), Carbamidomethyl (+57), iTRAQ4plex (+144)	114.05	25.8659	114.05	1.017	1.029	1.379	1.321	0	6	11	4
Serotransferrin OS=Mus musculus GN=Tf PE=1 SV=1	Q921I1	TRUE	TRUE	qEDFELLcPDGTR	1	iTRAQ4plex (+144), Carbamidomethyl (+57)	62.8	25	62.8	1.059	1.018	1.324	1.336	0	16	7	0
Serotransferrin OS=Mus musculus GN=Tf PE=1 SV=1	Q921I1	TRUE	TRUE	scHTGVDR	0.87	iTRAQ4plex (+144), Carbamidomethyl (+57)	15.36	25.1322	15.36		0.9935		1.369	0	0	1	0
Serotransferrin OS=Mus musculus GN=Tf PE=1 SV=1	Q921I1	TRUE	TRUE	skDFQLFSSPLGk	0.94	iTRAQ4plex (+144), iTRAQ4plex (+144), iTRAQ4plex (+144)	22.08	31.4737	22.08	0.913	0.934	1.537	1.456	0	2	15	13
Serotransferrin OS=Mus musculus GN=Tf PE=1 SV=1	Q921I1	TRUE	TRUE	tkcDEWSIISEGk	1	iTRAQ4plex (+144), iTRAQ4plex (+144), Carbamidomethyl (+57), iTRAQ4plex (+144)	34.07	30.5269	21.09	0.7341	0.7975	1.911	1.705	0	2	12	7
Serotransferrin OS=Mus musculus GN=Tf PE=1 SV=1	Q921I1	TRUE	TRUE	tSYPDcIk	0.99	iTRAQ4plex (+144), Carbamidomethyl (+57), iTRAQ4plex (+144)	38.17	29.4645	28.93	1.043	1.073	1.345	1.267	0	16	4	0
Serotransferrin OS=Mus musculus GN=Tf PE=1 SV=1	Q921I1	TRUE	TRUE	tSyPDcIk	0.96	iTRAQ4plex (+144), iTRAQ4plex (+144), Carbamidomethyl (+57), iTRAQ4plex (+144)	18.71	31.3925	17.86	0.8427	0.8501	1.665	1.6	0	0	2	0
Serotransferrin OS=Mus musculus GN=Tf PE=1 SV=1	Q921I1	TRUE	TRUE	tVLPPDGPR	0.85	iTRAQ4plex (+144)	25.21	36.6801	17.03	1.092	1.1	1.284	1.236	0	97	0	0
Serotransferrin OS=Mus musculus GN=Tf PE=1 SV=1	Q921I1	TRUE	TRUE	wcALSHLER	0.86	iTRAQ4plex (+144), Carbamidomethyl (+57)	15.56	28.4819	15.56	0.9099	0.9038	1.542	1.505	0	2	15	0
Serotransferrin OS=Mus musculus GN=Tf PE=1 SV=1	Q921I1	TRUE	TRUE	wcAVSEHENTk	1	iTRAQ4plex (+144), Carbamidomethyl (+57), iTRAQ4plex (+144)	52.31	27.4115	52.31	1.097	1.014	1.279	1.341	0	1	9	3
Serotransferrin OS=Mus musculus GN=Tf PE=1 SV=1	Q921I1	TRUE	TRUE	yLGAEYMQSVGNMR	0.97	iTRAQ4plex (+144), iTRAQ4plex (+144)	24.09	27.1933	17.22	0.9694	0.8941	1.447	1.521	0	1	2	0
Serotransferrin OS=Mus musculus GN=Tf PE=1 SV=1	Q921I1	TRUE	TRUE	yLGAEyMQSVGNMR	0.95	iTRAQ4plex (+144), iTRAQ4plex (+144)	36.85	25.6348	8.27		0.8474		1.605	0	0	1	0
Mitochondrial brown fat uncoupling protein 1 OS=Mus musculus GN=Ucp1 PE=2 SV=2	P12242	TRUE	TRUE	eGPTAFFk	0.99	iTRAQ4plex (+144), iTRAQ4plex (+144)	53.53	31.8041	43.99		1.398		2.886	0	1	0	0
Mitochondrial brown fat uncoupling protein 1 OS=Mus musculus GN=Ucp1 PE=2 SV=2	P12242	TRUE	TRUE	eTPASLGNk	1	iTRAQ4plex (+144), iTRAQ4plex (+144)	62.99	32.7045	46.96	0.8505	0.8287	4.422	4.871	0	19	2	0
Mitochondrial brown fat uncoupling protein 1 OS=Mus musculus GN=Ucp1 PE=2 SV=2	P12242	TRUE	TRUE	gALVNNk	0.9	iTRAQ4plex (+144), iTRAQ4plex (+144)	33.53	33.2181	12.13	0.8169	0.9375	4.604	4.305	0	6	0	0
Mitochondrial brown fat uncoupling protein 1 OS=Mus musculus GN=Ucp1 PE=2 SV=2	P12242	TRUE	TRUE	gTTPNLMR	0.98	iTRAQ4plex (+144)	29.91	31.6465	16		1		4.036	0	2	0	0
Mitochondrial brown fat uncoupling protein 1 OS=Mus musculus GN=Ucp1 PE=2 SV=2	P12242	TRUE	TRUE	gVLGTITTLAk	0.99	iTRAQ4plex (+144), iTRAQ4plex (+144)	36.74	30.2531	27.4	1.234	1.271	3.047	3.176	0	33	4	0
Mitochondrial brown fat uncoupling protein 1 OS=Mus musculus GN=Ucp1 PE=2 SV=2	P12242	TRUE	TRUE	iFSAGVSAcLADIITFPLDTAk	0.99	iTRAQ4plex (+144), Carbamidomethyl (+57), iTRAQ4plex (+144)	28.35	30.1368	24.38	1.378	1.298	2.73	3.109	0	0	9	0
Mitochondrial brown fat uncoupling protein 1 OS=Mus musculus GN=Ucp1 PE=2 SV=2	P12242	TRUE	TRUE	iGLYDSVQEYFSSGR	1	iTRAQ4plex (+144)	75.55	25.5751	75.55	0.9132	0.9589	4.118	4.209	0	40	54	0
Mitochondrial brown fat uncoupling protein 1 OS=Mus musculus GN=Ucp1 PE=2 SV=2	P12242	TRUE	TRUE	iSAGLMTGGVAVFIGQPTEVVk	0.96	iTRAQ4plex (+144), iTRAQ4plex (+144)	26.3	36.1363	25.85	1.463	1.542	2.563	2.618	0	2	33	6
Mitochondrial brown fat uncoupling protein 1 OS=Mus musculus GN=Ucp1 PE=2 SV=2	P12242	TRUE	TRUE	lQIQGEGQASSTIR	0.88	iTRAQ4plex (+144)	22.66	33.681	21.65	1.027	1.096	3.663	3.683	0	222	71	0
Mitochondrial brown fat uncoupling protein 1 OS=Mus musculus GN=Ucp1 PE=2 SV=2	P12242	TRUE	TRUE	lYSGLPAGIQR	0.99	iTRAQ4plex (+144)	31.47	32.4551	31.47	1.056	1.177	3.561	3.428	0	22	0	0
Mitochondrial brown fat uncoupling protein 1 OS=Mus musculus GN=Ucp1 PE=2 SV=2	P12242	TRUE	TRUE	lySGLPAGIQR	0.84	iTRAQ4plex (+144), iTRAQ4plex (+144)	12.99	32.3147	12.99	0.9703	0.8537	3.876	4.728	0	0	6	0
Mitochondrial brown fat uncoupling protein 1 OS=Mus musculus GN=Ucp1 PE=2 SV=2	P12242	TRUE	TRUE	mQAQSHLHGIkPR	1	iTRAQ4plex (+144), iTRAQ4plex (+144)	46.66	31.5746	46.66	0.8619	0.9285	4.364	4.347	0	0	2	2
Mitochondrial brown fat uncoupling protein 1 OS=Mus musculus GN=Ucp1 PE=2 SV=2	P12242	TRUE	TRUE	nVIINcTELVTYDLMk	1	iTRAQ4plex (+144), Carbamidomethyl (+57), iTRAQ4plex (+144)	98.14	30.6781	97.12	0.8522	1.03	4.23	3.88	0	2	54	23
Mitochondrial brown fat uncoupling protein 1 OS=Mus musculus GN=Ucp1 PE=2 SV=2	P12242	TRUE	TRUE	nVIINcTELVTyDLMk	0.83	iTRAQ4plex (+144), Carbamidomethyl (+57), iTRAQ4plex (+144), iTRAQ4plex (+144)	16.53	36.3839	12.6	1.56		2.411		0	0	0	3
Mitochondrial brown fat uncoupling protein 1 OS=Mus musculus GN=Ucp1 PE=2 SV=2	P12242	TRUE	TRUE	qISFASLR	0.99	iTRAQ4plex (+144)	36.19	33.3886	25.86	0.9314	0.8385	4.038	4.813	0	3	0	0
Mitochondrial brown fat uncoupling protein 1 OS=Mus musculus GN=Ucp1 PE=2 SV=2	P12242	TRUE	TRUE	qTVDcTT	0.9	iTRAQ4plex (+144), Carbamidomethyl (+57)	33.38	25	33.38	0.8598	1.004	4.374	4.021	0	4	0	0
Mitochondrial brown fat uncoupling protein 1 OS=Mus musculus GN=Ucp1 PE=2 SV=2	P12242	TRUE	TRUE	vIATTESLSTLWk	1	iTRAQ4plex (+144), iTRAQ4plex (+144)	56.8	31.7696	56.8	0.8995	0.8347	4.181	4.835	0	9	38	0
Mitochondrial brown fat uncoupling protein 1 OS=Mus musculus GN=Ucp1 PE=2 SV=2	P12242	TRUE	TRUE	vNPTTSEVQPTMGVk	0.95	iTRAQ4plex (+144), iTRAQ4plex (+144)	24.06	30.2284	24.06	1.569	1.368	2.397	2.95	0	0	9	0
Mitochondrial brown fat uncoupling protein 1 OS=Mus musculus GN=Ucp1 PE=2 SV=2	P12242	TRUE	TRUE	yTGTYNAYR	1	iTRAQ4plex (+144)	33.48	26.6932	33.48	0.9422	0.9549	3.992	4.227	0	34	0	0
Mitochondrial brown fat uncoupling protein 1 OS=Mus musculus GN=Ucp1 PE=2 SV=2	P12242	TRUE	TRUE	yTGTYNAYR	0.92	iTRAQ4plex (+144), iTRAQ4plex (+144)	24.42	29.7174	10.03	0.8709	0.9842	4.319	4.101	0	1	3	0
Succinyl-CoA ligase [ADP-forming] subunit beta, mitochondrial OS=Mus musculus GN=Sucla2 PE=1 SV=2	Q9Z2I9	TRUE	TRUE	aLIADSGLk	1	iTRAQ4plex (+144), iTRAQ4plex (+144)	51.16	32.7554	27.71	1.002	1.02	1.166	1.207	0	29	6	0
Succinyl-CoA ligase [ADP-forming] subunit beta, mitochondrial OS=Mus musculus GN=Sucla2 PE=1 SV=2	Q9Z2I9	TRUE	TRUE	aQVLAGGR	0.94	iTRAQ4plex (+144)	24.23	31.1461	12.59	0.9715	0.8678	1.203	1.419	0	3	0	0
Succinyl-CoA ligase [ADP-forming] subunit beta, mitochondrial OS=Mus musculus GN=Sucla2 PE=1 SV=2	Q9Z2I9	TRUE	TRUE	aVSSQMIGQk	0.93	iTRAQ4plex (+144), iTRAQ4plex (+144)	25.94	37.5648	23.37	1.049	1.058	1.114	1.164	0	21	6	0
Succinyl-CoA ligase [ADP-forming] subunit beta, mitochondrial OS=Mus musculus GN=Sucla2 PE=1 SV=2	Q9Z2I9	TRUE	TRUE	eAHVDVk	0.9	iTRAQ4plex (+144), iTRAQ4plex (+144)	30.92	32.0575	25.31	1.058	1.092	1.105	1.128	0	1	5	0
Succinyl-CoA ligase [ADP-forming] subunit beta, mitochondrial OS=Mus musculus GN=Sucla2 PE=1 SV=2	Q9Z2I9	TRUE	TRUE	ePIDIVEGIk	0.99	iTRAQ4plex (+144), iTRAQ4plex (+144)	27.89	31.8213	22.02	1.128	1.065	1.036	1.156	0	6	0	0
Succinyl-CoA ligase [ADP-forming] subunit beta, mitochondrial OS=Mus musculus GN=Sucla2 PE=1 SV=2	Q9Z2I9	TRUE	TRUE	ePIDIVEGIkk	0.91	iTRAQ4plex (+144), iTRAQ4plex (+144), iTRAQ4plex (+144)	21.77	35.092	21.77	0.8374	0.8223	1.396	1.497	0	0	14	8
Succinyl-CoA ligase [ADP-forming] subunit beta, mitochondrial OS=Mus musculus GN=Sucla2 PE=1 SV=2	Q9Z2I9	TRUE	TRUE	eQAVTLAQk	1	iTRAQ4plex (+144), iTRAQ4plex (+144)	51.55	32.6031	13.85	0.9967	0.9868	1.173	1.248	0	9	7	0
Succinyl-CoA ligase [ADP-forming] subunit beta, mitochondrial OS=Mus musculus GN=Sucla2 PE=1 SV=2	Q9Z2I9	TRUE	TRUE	gTFTSGLk	0.94	iTRAQ4plex (+144), iTRAQ4plex (+144)	17.7	34.2537	17.7	1.008	1.018	1.16	1.209	0	33	0	0
Succinyl-CoA ligase [ADP-forming] subunit beta, mitochondrial OS=Mus musculus GN=Sucla2 PE=1 SV=2	Q9Z2I9	TRUE	TRUE	icNQVLVcER	0.96	iTRAQ4plex (+144), Carbamidomethyl (+57), Carbamidomethyl (+57)	18.64	29.3095	17.62	0.9894	1.034	1.181	1.191	0	19	0	0
Succinyl-CoA ligase [ADP-forming] subunit beta, mitochondrial OS=Mus musculus GN=Sucla2 PE=1 SV=2	Q9Z2I9	TRUE	TRUE	iFDLQDWSQEDER	0.97	iTRAQ4plex (+144)	22.59	26.7943	22.59	1.203	1.214	0.9713	1.014	0	38	29	0
Succinyl-CoA ligase [ADP-forming] subunit beta, mitochondrial OS=Mus musculus GN=Sucla2 PE=1 SV=2	Q9Z2I9	TRUE	TRUE	iLAcDDLDEAAk	1	iTRAQ4plex (+144), Carbamidomethyl (+57), iTRAQ4plex (+144)	95.41	29.9432	95.41	0.9728	0.9675	1.202	1.273	0	6	15	1
Succinyl-CoA ligase [ADP-forming] subunit beta, mitochondrial OS=Mus musculus GN=Sucla2 PE=1 SV=2	Q9Z2I9	TRUE	TRUE	iNFDSNSAYR	1	iTRAQ4plex (+144)	58.05	26.946	58.05	0.9875	1.004	1.184	1.226	0	24	2	0
Succinyl-CoA ligase [ADP-forming] subunit beta, mitochondrial OS=Mus musculus GN=Sucla2 PE=1 SV=2	Q9Z2I9	TRUE	TRUE	iNFDSNSAyR	0.98	iTRAQ4plex (+144), iTRAQ4plex (+144)	20.01	29.6332	20.01	0.8774	0.9763	1.332	1.261	0	0	4	0
Succinyl-CoA ligase [ADP-forming] subunit beta, mitochondrial OS=Mus musculus GN=Sucla2 PE=1 SV=2	Q9Z2I9	TRUE	TRUE	iVFSPEEAk	1	iTRAQ4plex (+144), iTRAQ4plex (+144)	66.31	32.7393	56.42	1.017	1.014	1.15	1.215	0	30	0	0
Succinyl-CoA ligase [ADP-forming] subunit beta, mitochondrial OS=Mus musculus GN=Sucla2 PE=1 SV=2	Q9Z2I9	TRUE	TRUE	kEQAVTLAQk	1	iTRAQ4plex (+144), iTRAQ4plex (+144), iTRAQ4plex (+144)	33.52	30.1536	26.63	1.047	0.9623	1.116	1.28	0	0	2	0
Succinyl-CoA ligase [ADP-forming] subunit beta, mitochondrial OS=Mus musculus GN=Sucla2 PE=1 SV=2	Q9Z2I9	TRUE	TRUE	kIFDLQDWSQEDERDk	1	iTRAQ4plex (+144), iTRAQ4plex (+144), iTRAQ4plex (+144)	36.49	29.3044	36.49	0.8269	0.844	1.414	1.459	0	0	1	6
Succinyl-CoA ligase [ADP-forming] subunit beta, mitochondrial OS=Mus musculus GN=Sucla2 PE=1 SV=2	Q9Z2I9	TRUE	TRUE	lHGGTPANFLDVGGGATVQQVTEAFk	0.96	iTRAQ4plex (+144), iTRAQ4plex (+144)	133.89	29.652	133.89	0.9742	0.9878	1.2	1.246	0	1	6	63
Succinyl-CoA ligase [ADP-forming] subunit beta, mitochondrial OS=Mus musculus GN=Sucla2 PE=1 SV=2	Q9Z2I9	TRUE	TRUE	lITSDkk	0.9	iTRAQ4plex (+144), iTRAQ4plex (+144), iTRAQ4plex (+144)	28.76	30.6633	19.89	1.094	0.9479	1.069	1.299	0	0	3	0
Succinyl-CoA ligase [ADP-forming] subunit beta, mitochondrial OS=Mus musculus GN=Sucla2 PE=1 SV=2	Q9Z2I9	TRUE	TRUE	lSEIVTLAk	1	iTRAQ4plex (+144), iTRAQ4plex (+144)	38.6	32.2917	33.47	1.025	1.049	1.14	1.173	0	6	0	0
Succinyl-CoA ligase [ADP-forming] subunit beta, mitochondrial OS=Mus musculus GN=Sucla2 PE=1 SV=2	Q9Z2I9	TRUE	TRUE	lYNLFLk	0.9	iTRAQ4plex (+144), iTRAQ4plex (+144)	35.47	31.1893	19.57	0.9282	0.9815	1.259	1.255	0	18	0	0
Succinyl-CoA ligase [ADP-forming] subunit beta, mitochondrial OS=Mus musculus GN=Sucla2 PE=1 SV=2	Q9Z2I9	TRUE	TRUE	mGFPSNIVDSAAENMIk	0.84	iTRAQ4plex (+144), iTRAQ4plex (+144)	14.62	28.6747	14.2	0.9867	0.9905	1.185	1.243	0	2	54	17
Succinyl-CoA ligase [ADP-forming] subunit beta, mitochondrial OS=Mus musculus GN=Sucla2 PE=1 SV=2	Q9Z2I9	TRUE	TRUE	rEYYFAITMER	0.99	iTRAQ4plex (+144)	23.17	28.7967	23.17	0.8579	0.9355	1.362	1.316	0	1	3	0
Succinyl-CoA ligase [ADP-forming] subunit beta, mitochondrial OS=Mus musculus GN=Sucla2 PE=1 SV=2	Q9Z2I9	TRUE	TRUE	sFQGPVLIGSAQGGVNIEDVAAENPEAIVk	1	iTRAQ4plex (+144), iTRAQ4plex (+144)	90.68	28.9708	90.68	1.021	1.019	1.145	1.208	0	1	11	22
Succinyl-CoA ligase [ADP-forming] subunit beta, mitochondrial OS=Mus musculus GN=Sucla2 PE=1 SV=2	Q9Z2I9	TRUE	TRUE	sSDEAYAIAk	0.99	iTRAQ4plex (+144), iTRAQ4plex (+144)	35.05	36.2849	33.24	0.9747	1.007	1.199	1.223	0	26	11	1
Succinyl-CoA ligase [ADP-forming] subunit beta, mitochondrial OS=Mus musculus GN=Sucla2 PE=1 SV=2	Q9Z2I9	TRUE	TRUE	sSDEAyAIAk	0.95	iTRAQ4plex (+144), iTRAQ4plex (+144), iTRAQ4plex (+144)	17.4	31.7464	17.4	0.7944	0.8782	1.471	1.402	0	0	7	3
Succinyl-CoA ligase [ADP-forming] subunit beta, mitochondrial OS=Mus musculus GN=Sucla2 PE=1 SV=2	Q9Z2I9	TRUE	TRUE	vLcMDAk	0.9	iTRAQ4plex (+144), Carbamidomethyl (+57), iTRAQ4plex (+144)	54.32	31.3609	48.94	0.955	1.034	1.224	1.19	0	23	0	0
Succinyl-CoA ligase [ADP-forming] subunit beta, mitochondrial OS=Mus musculus GN=Sucla2 PE=1 SV=2	Q9Z2I9	TRUE	TRUE	yDATMVEINPMVEDSDGk	0.99	iTRAQ4plex (+144), iTRAQ4plex (+144)	26.05	25.2892	26.05		0.9715		1.267	0	0	1	0
Succinyl-CoA ligase [ADP-forming] subunit beta, mitochondrial OS=Mus musculus GN=Sucla2 PE=1 SV=2	Q9Z2I9	TRUE	TRUE	yDATMVEINPMVEDSDGk	1	iTRAQ4plex (+144), iTRAQ4plex (+144), iTRAQ4plex (+144)	36.62	26.5801	36.62	0.8914	0.8564	1.311	1.438	0	1	0	5
Alpha-enolase OS=Mus musculus GN=Eno1 PE=1 SV=3	P17182	TRUE	TRUE	aGYTDQVVIGMDVAASEFYR	1	iTRAQ4plex (+144)	63.24	31.7984	63.24	0.884	0.8415	0.5797	0.5952	0	7	48	0
Alpha-enolase OS=Mus musculus GN=Eno1 PE=1 SV=3	P17182	TRUE	TRUE	dATNVGDEGGFAPNILENk	1	iTRAQ4plex (+144), iTRAQ4plex (+144)	66.66	28.0003	66.66	0.8956	0.8541	0.5722	0.5864	0	6	27	1
Alpha-enolase OS=Mus musculus GN=Eno1 PE=1 SV=3	P17182	TRUE	TRUE	eALELLk	0.9	iTRAQ4plex (+144), iTRAQ4plex (+144)	38.6	32.33	0	1.108	1.088	0.4624	0.4603	0	41	0	0
Alpha-enolase OS=Mus musculus GN=Eno1 PE=1 SV=3	P17182	TRUE	TRUE	fTASAGIQVVGDDLTVTNPk	0.96	iTRAQ4plex (+144), iTRAQ4plex (+144)	26.92	35.4345	26.08	1.037	1.021	0.4943	0.4906	0	2	53	17
Alpha-enolase OS=Mus musculus GN=Eno1 PE=1 SV=3	P17182	TRUE	TRUE	gVSQAVEHINk	1	iTRAQ4plex (+144), iTRAQ4plex (+144)	94.56	32.0303	83.63	1.034	0.9381	0.4956	0.5318	0	7	26	5
Alpha-enolase OS=Mus musculus GN=Eno1 PE=1 SV=3	P17182	TRUE	TRUE	hIADLAGNPEVILPVPAFNVINGGSHAGNk	1	iTRAQ4plex (+144), iTRAQ4plex (+144)	44.24	34.7305	41.91	0.9262	0.9256	0.5533	0.5411	0	5	0	25
Alpha-enolase OS=Mus musculus GN=Eno1 PE=1 SV=3	P17182	TRUE	TRUE	iEEELGSk	0.91	iTRAQ4plex (+144), iTRAQ4plex (+144)	33.56	32.9447	2.07	0.9099	0.9047	0.5484	0.5536	0	18	0	0
Alpha-enolase OS=Mus musculus GN=Eno1 PE=1 SV=3	P17182	TRUE	TRUE	iGAEVYHNLk	0.92	iTRAQ4plex (+144), iTRAQ4plex (+144)	25.51	36.7578	19.15	1.019	1	0.5031	0.5006	0	6	29	3
Alpha-enolase OS=Mus musculus GN=Eno1 PE=1 SV=3	P17182	TRUE	TRUE	iGAEVyHNLk	0.94	iTRAQ4plex (+144), iTRAQ4plex (+144), iTRAQ4plex (+144)	20.95	31.3258	19.37	1.151		0.4454		0	0	0	1
Alpha-enolase OS=Mus musculus GN=Eno1 PE=1 SV=3	P17182	TRUE	TRUE	kVNVVEQEk	0.91	iTRAQ4plex (+144), iTRAQ4plex (+144), iTRAQ4plex (+144)	18.77	31.0823	16.99	1.052	1.07	0.487	0.4682	0	1	20	1
Alpha-enolase OS=Mus musculus GN=Eno1 PE=1 SV=3	P17182	TRUE	TRUE	lMIEMDGTENk	1	iTRAQ4plex (+144), iTRAQ4plex (+144)	59.3	28.739	57.39	0.953	0.9159	0.5377	0.5468	0	15	26	0
Alpha-enolase OS=Mus musculus GN=Eno1 PE=1 SV=3	P17182	TRUE	TRUE	scNcLLLk	0.98	iTRAQ4plex (+144), Carbamidomethyl (+57), Carbamidomethyl (+57), iTRAQ4plex (+144)	35.13	31.1361	26.07	1.101	1.05	0.4654	0.4769	0	35	2	0
Alpha-enolase OS=Mus musculus GN=Eno1 PE=1 SV=3	P17182	TRUE	TRUE	sGkYDLDFk	0.9	iTRAQ4plex (+144), iTRAQ4plex (+144), iTRAQ4plex (+144)	17.98	32.3223	14.14	0.8107	0.8594	0.6321	0.5828	0	0	2	0
Alpha-enolase OS=Mus musculus GN=Eno1 PE=1 SV=3	P17182	TRUE	TRUE	sPDDPSR	0.9	iTRAQ4plex (+144)	41.83	25.3656	27.03	1.549	1.693	0.3308	0.2958	0	4	0	0
Alpha-enolase OS=Mus musculus GN=Eno1 PE=1 SV=3	P17182	TRUE	TRUE	tIAPALVSk	0.96	iTRAQ4plex (+144), iTRAQ4plex (+144)	26.28	30.8849	23.44	1.06	1.045	0.4837	0.4795	0	43	1	0
Alpha-enolase OS=Mus musculus GN=Eno1 PE=1 SV=3	P17182	TRUE	TRUE	vNVVEQEk	0.99	iTRAQ4plex (+144), iTRAQ4plex (+144)	38.41	32.7852	29.62	1.078	1.113	0.4753	0.4499	0	7	0	1
Alpha-enolase OS=Mus musculus GN=Eno1 PE=1 SV=3	P17182	TRUE	TRUE	yITPDQLADLYk	1	iTRAQ4plex (+144), iTRAQ4plex (+144)	40.79	31.7348	37.89	1.008	1.023	0.5086	0.4896	0	39	86	1
Alpha-enolase OS=Mus musculus GN=Eno1 PE=1 SV=3	P17182	TRUE	TRUE	yITPDQLADLyk	0.98	iTRAQ4plex (+144), iTRAQ4plex (+144), iTRAQ4plex (+144)	26.21	31.4333	19.11	0.8603	1.006	0.5957	0.4977	0	0	3	0
Vimentin OS=Mus musculus GN=Vim PE=1 SV=3	P20152	TRUE	TRUE	dGQVINETSQHHDDLE	0.98	iTRAQ4plex (+144)	28.33	25	28.33	1.073	1.086	0.5761	0.6124	0	3	25	0
Vimentin OS=Mus musculus GN=Vim PE=1 SV=3	P20152	TRUE	TRUE	dNLAEDIMR	0.86	iTRAQ4plex (+144)	12.02	28.5974	12.02	1.024	1.057	0.6038	0.6289	0	27	0	0
Vimentin OS=Mus musculus GN=Vim PE=1 SV=3	P20152	TRUE	TRUE	eEAESTLQSFR	1	iTRAQ4plex (+144)	40.07	29.9255	32.3	1.048	1.068	0.5901	0.6224	0	14	5	0
Vimentin OS=Mus musculus GN=Vim PE=1 SV=3	P20152	TRUE	TRUE	ekLQEEMLQR	1	iTRAQ4plex (+144), iTRAQ4plex (+144)	54.34	31.934	41.6	0.9917	0.9304	0.6235	0.7145	0	1	3	0
Vimentin OS=Mus musculus GN=Vim PE=1 SV=3	P20152	TRUE	TRUE	eMEENFALEAANYQDTIGR	1	iTRAQ4plex (+144)	67.73	28.0956	67.73	0.832	0.9087	0.7405	0.7316	0	13	35	0
Vimentin OS=Mus musculus GN=Vim PE=1 SV=3	P20152	TRUE	TRUE	eTNLESLPLVDTHSk	1	iTRAQ4plex (+144), iTRAQ4plex (+144)	92.81	30.9307	90.4	0.9553	0.9901	0.6472	0.6715	0	3	39	6
Vimentin OS=Mus musculus GN=Vim PE=1 SV=3	P20152	TRUE	TRUE	fADLSEAANR	0.99	iTRAQ4plex (+144)	32.21	28.7795	24.39	0.9194	0.9477	0.6725	0.7015	0	20	2	0
Vimentin OS=Mus musculus GN=Vim PE=1 SV=3	P20152	TRUE	TRUE	fADLSEAANRNNDALR	0.84	iTRAQ4plex (+144)	15.85	27.9169	15.85	0.9271		0.6669		0	0	2	0
Vimentin OS=Mus musculus GN=Vim PE=1 SV=3	P20152	TRUE	TRUE	fANYIDk	0.9	iTRAQ4plex (+144), iTRAQ4plex (+144)	35.8	30.9726	28.82	0.9857	1.077	0.6272	0.6172	0	32	0	0
Vimentin OS=Mus musculus GN=Vim PE=1 SV=3	P20152	TRUE	TRUE	fANyIDk	0.9	iTRAQ4plex (+144), iTRAQ4plex (+144), iTRAQ4plex (+144)	19.91	32.2037	19.91		1.024		0.6492	0	0	1	0
Vimentin OS=Mus musculus GN=Vim PE=1 SV=3	P20152	TRUE	TRUE	iLLAELEQLk	1	iTRAQ4plex (+144), iTRAQ4plex (+144)	34.43	28.0003	34.43	1.064	1.107	0.5809	0.6007	0	76	93	0
Vimentin OS=Mus musculus GN=Vim PE=1 SV=3	P20152	TRUE	TRUE	iSLPLPTFSSLNLR	1	iTRAQ4plex (+144)	48.77	30.9447	46.68		0.9178		0.7244	0	1	0	0
Vimentin OS=Mus musculus GN=Vim PE=1 SV=3	P20152	TRUE	TRUE	lGDLYEEEMR	0.96	iTRAQ4plex (+144)	19.85	25	19.85	0.9401	0.954	0.6577	0.6969	0	12	0	0
Vimentin OS=Mus musculus GN=Vim PE=1 SV=3	P20152	TRUE	TRUE	lGDLyEEEMR	0.99	iTRAQ4plex (+144), iTRAQ4plex (+144)	24.13	29.0417	24.13	0.8474	0.8802	0.7296	0.7554	0	0	5	0
Vimentin OS=Mus musculus GN=Vim PE=1 SV=3	P20152	TRUE	TRUE	lLQDSVDFSLADAINTEFk	1	iTRAQ4plex (+144), iTRAQ4plex (+144)	33.48	30.0817	33.48	0.9445		0.6546		0	0	6	0
Vimentin OS=Mus musculus GN=Vim PE=1 SV=3	P20152	TRUE	TRUE	lQDEIQNMk	1	iTRAQ4plex (+144), iTRAQ4plex (+144)	43	31.5137	36.5	1.151	1.161	0.5369	0.5727	0	14	4	0
Vimentin OS=Mus musculus GN=Vim PE=1 SV=3	P20152	TRUE	TRUE	lQEEMLQR	0.98	iTRAQ4plex (+144)	23.39	31.0106	19.36	1.034	1.058	0.5978	0.6283	0	15	0	0
Vimentin OS=Mus musculus GN=Vim PE=1 SV=3	P20152	TRUE	TRUE	qDVDNASLAR	0.97	iTRAQ4plex (+144)	24.8	32.2994	18.59	0.9179	1.015	0.6736	0.6553	0	11	0	0
Vimentin OS=Mus musculus GN=Vim PE=1 SV=3	P20152	TRUE	TRUE	qESNEYR	0.9	iTRAQ4plex (+144)	31.98	25.1188	26.31	1.116	1.67	0.5539	0.3981	0	2	0	0
Vimentin OS=Mus musculus GN=Vim PE=1 SV=3	P20152	TRUE	TRUE	qQYESVAAk	1	iTRAQ4plex (+144), iTRAQ4plex (+144)	48.75	31.7056	42.97	0.9478	0.9077	0.6523	0.7325	0	13	2	0
Vimentin OS=Mus musculus GN=Vim PE=1 SV=3	P20152	TRUE	TRUE	qQyESVAAk	0.92	iTRAQ4plex (+144), iTRAQ4plex (+144), iTRAQ4plex (+144)	21.35	32.0358	13.03	0.7388	0.9409	0.8369	0.7066	0	0	2	0
Vimentin OS=Mus musculus GN=Vim PE=1 SV=3	P20152	TRUE	TRUE	qVDQLTNDk	1	iTRAQ4plex (+144), iTRAQ4plex (+144)	44.95	29.4052	33.12	1.083	1.042	0.5709	0.6378	0	18	3	0
Vimentin OS=Mus musculus GN=Vim PE=1 SV=3	P20152	TRUE	TRUE	qVQSLTcEVDALk	1	iTRAQ4plex (+144), Carbamidomethyl (+57), iTRAQ4plex (+144)	91.54	31.0755	82.99	0.9829	0.9629	0.629	0.6905	0	5	29	0
Vimentin OS=Mus musculus GN=Vim PE=1 SV=3	P20152	TRUE	TRUE	qVQSLTcEVDALkGTNESLER	0.99	iTRAQ4plex (+144), Carbamidomethyl (+57), iTRAQ4plex (+144)	33.41	29.425	33.41	0.8693	0.9394	0.7113	0.7077	0	3	0	0
Vimentin OS=Mus musculus GN=Vim PE=1 SV=3	P20152	TRUE	TRUE	rQVDQLTNDk	1	iTRAQ4plex (+144), iTRAQ4plex (+144)	33.54	32.0575	26.48	0.9419		0.6564		0	1	0	0
Vimentin OS=Mus musculus GN=Vim PE=1 SV=3	P20152	TRUE	TRUE	rQVQSLTcEVDALk	1	iTRAQ4plex (+144), Carbamidomethyl (+57), iTRAQ4plex (+144)	55.26	31.4457	55.26		0.8364		0.7949	0	0	1	0
Vimentin OS=Mus musculus GN=Vim PE=1 SV=3	P20152	TRUE	TRUE	sLYSSSPGGAYVTR	1	iTRAQ4plex (+144)	42.26	28.3187	41.04	0.9454	1.016	0.654	0.6541	0	28	4	0
Vimentin OS=Mus musculus GN=Vim PE=1 SV=3	P20152	TRUE	TRUE	sLySSSPGGAYVTR	0.99	iTRAQ4plex (+144), iTRAQ4plex (+144)	24.57	30.6032	24.57	0.9299	0.9416	0.6649	0.706	0	0	15	0
Vimentin OS=Mus musculus GN=Vim PE=1 SV=3	P20152	TRUE	TRUE	sLYSSSPGGAyVTR	0.96	iTRAQ4plex (+144), iTRAQ4plex (+144)	28.57	36.248	20.65	0.8782	0.9827	0.704	0.6766	0	1	8	0
Vimentin OS=Mus musculus GN=Vim PE=1 SV=3	P20152	TRUE	TRUE	sSVPGVR	0.9	iTRAQ4plex (+144)	29.67	32.1192	19.03	0.7354		0.8408		0	1	0	0
Vimentin OS=Mus musculus GN=Vim PE=1 SV=3	P20152	TRUE	TRUE	sVSSSSYR	0.99	iTRAQ4plex (+144)	37.81	27.6938	31.56	1.095	1.112	0.5646	0.5979	0	5	0	0
Vimentin OS=Mus musculus GN=Vim PE=1 SV=3	P20152	TRUE	TRUE	sYVTTSTR	0.96	iTRAQ4plex (+144)	21.52	29.7772	17.1	0.8746	0.9864	0.7069	0.674	0	6	0	0
Vimentin OS=Mus musculus GN=Vim PE=1 SV=3	P20152	TRUE	TRUE	vESLQEEIAFLk	0.99	iTRAQ4plex (+144), iTRAQ4plex (+144)	32.74	31.9838	21	1.219	1.173	0.5072	0.5668	0	11	42	0
Vimentin OS=Mus musculus GN=Vim PE=1 SV=3	P20152	TRUE	TRUE	vESLQEEIAFLkk	0.94	iTRAQ4plex (+144), iTRAQ4plex (+144), iTRAQ4plex (+144)	16.49	29.9782	16.49	0.869		0.7115		0	0	1	0
Long-chain specific acyl-CoA dehydrogenase, mitochondrial OS=Mus musculus GN=Acadl PE=2 SV=2	P51174	TRUE	TRUE	aFVDScLQLHETk	1	iTRAQ4plex (+144), Carbamidomethyl (+57), iTRAQ4plex (+144)	52.92	33.5334	52.92	1.027	1.013	1.208	1.209	0	7	25	3
Long-chain specific acyl-CoA dehydrogenase, mitochondrial OS=Mus musculus GN=Acadl PE=2 SV=2	P51174	TRUE	TRUE	aFVDScLQLHETkR	1	iTRAQ4plex (+144), Carbamidomethyl (+57), iTRAQ4plex (+144)	35.04	30.8849	35.04	0.8181	0.824	1.517	1.486	0	0	1	7
Long-chain specific acyl-CoA dehydrogenase, mitochondrial OS=Mus musculus GN=Acadl PE=2 SV=2	P51174	TRUE	TRUE	aQDTAELFFEDVR	1	iTRAQ4plex (+144)	101.08	27.5128	99.3	1.029	1.028	1.206	1.192	0	103	7	0
Long-chain specific acyl-CoA dehydrogenase, mitochondrial OS=Mus musculus GN=Acadl PE=2 SV=2	P51174	TRUE	TRUE	cIGAIAMTEPGAGSDLQGVR	1	Carbamidomethyl (+57), iTRAQ4plex (+144)	61.9	32.8375	60.3	1.031	1.044	1.204	1.173	0	8	22	5
Long-chain specific acyl-CoA dehydrogenase, mitochondrial OS=Mus musculus GN=Acadl PE=2 SV=2	P51174	TRUE	TRUE	fFQEEVIPHHTEWEk	0.91	iTRAQ4plex (+144), iTRAQ4plex (+144)	21.79	35.3744	21.74	1.078	1.042	1.151	1.175	0	1	5	22
Long-chain specific acyl-CoA dehydrogenase, mitochondrial OS=Mus musculus GN=Acadl PE=2 SV=2	P51174	TRUE	TRUE	fIPQMTAGk	1	iTRAQ4plex (+144), iTRAQ4plex (+144)	57.91	32.615	53.24	0.9908	0.9793	1.252	1.251	0	29	0	0
Long-chain specific acyl-CoA dehydrogenase, mitochondrial OS=Mus musculus GN=Acadl PE=2 SV=2	P51174	TRUE	TRUE	gFYYLMQELPQER	0.96	iTRAQ4plex (+144)	21.35	25.7978	21.35	0.9398	0.996	1.32	1.23	0	14	42	0
Long-chain specific acyl-CoA dehydrogenase, mitochondrial OS=Mus musculus GN=Acadl PE=2 SV=2	P51174	TRUE	TRUE	gFyYLMQELPQER	0.94	iTRAQ4plex (+144), iTRAQ4plex (+144)	33.72	28.9209	1.83		1.025		1.195	0	0	1	0
Long-chain specific acyl-CoA dehydrogenase, mitochondrial OS=Mus musculus GN=Acadl PE=2 SV=2	P51174	TRUE	TRUE	iFSSEHDIFR	1	iTRAQ4plex (+144)	51.01	30.1284	49.16	1.085	1.085	1.144	1.129	0	3	21	0
Long-chain specific acyl-CoA dehydrogenase, mitochondrial OS=Mus musculus GN=Acadl PE=2 SV=2	P51174	TRUE	TRUE	kFFQEEVIPHHTEWEk	1	iTRAQ4plex (+144), iTRAQ4plex (+144), iTRAQ4plex (+144)	55.43	29.8317	52.6	0.9335	0.9674	1.329	1.266	0	0	9	9
Long-chain specific acyl-CoA dehydrogenase, mitochondrial OS=Mus musculus GN=Acadl PE=2 SV=2	P51174	TRUE	TRUE	lDSGSASMAk	1	iTRAQ4plex (+144), iTRAQ4plex (+144)	34.64	31.176	31.74	1.074	1.015	1.156	1.207	0	14	5	0
Long-chain specific acyl-CoA dehydrogenase, mitochondrial OS=Mus musculus GN=Acadl PE=2 SV=2	P51174	TRUE	TRUE	lETPSAk	0.9	iTRAQ4plex (+144), iTRAQ4plex (+144)	30.78	33.7401	13.39	1.035	1.06	1.199	1.155	0	12	0	0
Long-chain specific acyl-CoA dehydrogenase, mitochondrial OS=Mus musculus GN=Acadl PE=2 SV=2	P51174	TRUE	TRUE	lLIAELAISAcEFMFEETR	1	iTRAQ4plex (+144), Carbamidomethyl (+57)	36.29	33.9041	36.29	1.217		1.02		0	1	0	0
Long-chain specific acyl-CoA dehydrogenase, mitochondrial OS=Mus musculus GN=Acadl PE=2 SV=2	P51174	TRUE	TRUE	lPANALLGEENk	0.97	iTRAQ4plex (+144), iTRAQ4plex (+144)	28.13	31.6761	23.19	1.037	1.012	1.197	1.21	0	18	44	0
Long-chain specific acyl-CoA dehydrogenase, mitochondrial OS=Mus musculus GN=Acadl PE=2 SV=2	P51174	TRUE	TRUE	mGMkAQDTAELFFEDVRLPANALLGEENk	0.99	iTRAQ4plex (+144), iTRAQ4plex (+144), iTRAQ4plex (+144)	21.75	27.8958	21.75	1.041		1.192		0	0	0	0
Long-chain specific acyl-CoA dehydrogenase, mitochondrial OS=Mus musculus GN=Acadl PE=2 SV=2	P51174	TRUE	TRUE	qGLLGINIAEk	1	iTRAQ4plex (+144), iTRAQ4plex (+144)	60.79	31.5715	54.81	1.022	1.039	1.215	1.179	0	17	13	0
Long-chain specific acyl-CoA dehydrogenase, mitochondrial OS=Mus musculus GN=Acadl PE=2 SV=2	P51174	TRUE	TRUE	rIFSSEHDIFR	0.99	iTRAQ4plex (+144)	22.01	31.1893	22.01	0.833		1.49		0	0	1	0
Long-chain specific acyl-CoA dehydrogenase, mitochondrial OS=Mus musculus GN=Acadl PE=2 SV=2	P51174	TRUE	TRUE	rLDSGSASMAk	0.98	iTRAQ4plex (+144), iTRAQ4plex (+144)	20.13	31.6702	20.11	0.9159	1.04	1.355	1.178	0	0	11	1
Long-chain specific acyl-CoA dehydrogenase, mitochondrial OS=Mus musculus GN=Acadl PE=2 SV=2	P51174	TRUE	TRUE	rSGSDWILNGSk	0.96	iTRAQ4plex (+144), iTRAQ4plex (+144)	22.29	31.9117	19.49		0.7815		1.567	0	0	5	0
Long-chain specific acyl-CoA dehydrogenase, mitochondrial OS=Mus musculus GN=Acadl PE=2 SV=2	P51174	TRUE	TRUE	sGSDWILNGSk	1	iTRAQ4plex (+144), iTRAQ4plex (+144)	52.01	31.0721	44.37	0.9653	1.018	1.285	1.203	0	26	5	0
Long-chain specific acyl-CoA dehydrogenase, mitochondrial OS=Mus musculus GN=Acadl PE=2 SV=2	P51174	TRUE	TRUE	sPAHGISLFLVENGMk	1	iTRAQ4plex (+144), iTRAQ4plex (+144)	69.96	31.2385	69.75	1.136	1.059	1.092	1.157	0	0	4	0
Long-chain specific acyl-CoA dehydrogenase, mitochondrial OS=Mus musculus GN=Acadl PE=2 SV=2	P51174	TRUE	TRUE	tVAHIQTVQHk	0.84	iTRAQ4plex (+144), iTRAQ4plex (+144)	25.15	32.2246	17.22	1.015	1.033	1.223	1.186	0	0	4	8
Long-chain specific acyl-CoA dehydrogenase, mitochondrial OS=Mus musculus GN=Acadl PE=2 SV=2	P51174	TRUE	TRUE	vQPIYGGTNEIMk	1	iTRAQ4plex (+144), iTRAQ4plex (+144)	91.18	31.5625	91.18	1.016	0.9933	1.222	1.233	0	6	52	6
Long-chain specific acyl-CoA dehydrogenase, mitochondrial OS=Mus musculus GN=Acadl PE=2 SV=2	P51174	TRUE	TRUE	vQPIyGGTNEIMk	0.99	iTRAQ4plex (+144), iTRAQ4plex (+144), iTRAQ4plex (+144)	28.86	31.2548	28.86	0.8706	0.877	1.425	1.396	0	0	8	0
Acetyl-CoA acetyltransferase, mitochondrial OS=Mus musculus GN=Acat1 PE=1 SV=1	Q8QZT1	TRUE	TRUE	aGIPkEEVk	0.9	iTRAQ4plex (+144), iTRAQ4plex (+144), iTRAQ4plex (+144)	18.44	30.465	13.39	0.7419	0.8492	1.155	1.008	0	0	2	0
Acetyl-CoA acetyltransferase, mitochondrial OS=Mus musculus GN=Acat1 PE=1 SV=1	Q8QZT1	TRUE	TRUE	dGLTDVYNk	0.99	iTRAQ4plex (+144), iTRAQ4plex (+144)	22.67	31.1093	22.67	1.033	1.005	0.8295	0.8515	0	18	5	0
Acetyl-CoA acetyltransferase, mitochondrial OS=Mus musculus GN=Acat1 PE=1 SV=1	Q8QZT1	TRUE	TRUE	dGLTDVyNk	0.94	iTRAQ4plex (+144), iTRAQ4plex (+144), iTRAQ4plex (+144)	18.76	32.0058	18.76	0.8398	0.8132	1.021	1.053	0	0	5	2
Acetyl-CoA acetyltransferase, mitochondrial OS=Mus musculus GN=Acat1 PE=1 SV=1	Q8QZT1	TRUE	TRUE	eAWDAGk	0.89	iTRAQ4plex (+144), iTRAQ4plex (+144)	22.13	31.685	11.66	1.111	1.038	0.7716	0.8247	0	7	1	0
Acetyl-CoA acetyltransferase, mitochondrial OS=Mus musculus GN=Acat1 PE=1 SV=1	Q8QZT1	TRUE	TRUE	eDEEYkR	0.85	iTRAQ4plex (+144), iTRAQ4plex (+144)	19.66	28.1224	13.58		1.493		0.5732	0	1	0	0
Acetyl-CoA acetyltransferase, mitochondrial OS=Mus musculus GN=Acat1 PE=1 SV=1	Q8QZT1	TRUE	TRUE	eEVkEVYMGNVIQGGEGQAPTR	1	iTRAQ4plex (+144), iTRAQ4plex (+144)	61.39	28.8874	61.39	0.8627	0.7216	0.9936	1.186	0	0	2	0
Acetyl-CoA acetyltransferase, mitochondrial OS=Mus musculus GN=Acat1 PE=1 SV=1	Q8QZT1	TRUE	TRUE	eNGTITAANASTLNDGAAALVLMTAEAAQR	0.96	iTRAQ4plex (+144)	25.36	34.2275	25.36	0.9956	0.9767	0.861	0.8765	0	21	45	42
Acetyl-CoA acetyltransferase, mitochondrial OS=Mus musculus GN=Acat1 PE=1 SV=1	Q8QZT1	TRUE	TRUE	eVYMGNVIQGGEGQAPTR	1	iTRAQ4plex (+144)	39.65	26.8574	39.65	0.9889	0.982	0.8667	0.8718	0	12	58	6
Acetyl-CoA acetyltransferase, mitochondrial OS=Mus musculus GN=Acat1 PE=1 SV=1	Q8QZT1	TRUE	TRUE	fASEITPITISVk	1	iTRAQ4plex (+144), iTRAQ4plex (+144)	34.93	31.6197	33.4		1.162		0.7365	0	2	0	0
Acetyl-CoA acetyltransferase, mitochondrial OS=Mus musculus GN=Acat1 PE=1 SV=1	Q8QZT1	TRUE	TRUE	gATPYGGVk	0.95	iTRAQ4plex (+144), iTRAQ4plex (+144)	27.22	32.5042	22.06	1.058	0.9847	0.8105	0.8694	0	13	0	0
Acetyl-CoA acetyltransferase, mitochondrial OS=Mus musculus GN=Acat1 PE=1 SV=1	Q8QZT1	TRUE	TRUE	gATPyGGVk	0.97	iTRAQ4plex (+144), iTRAQ4plex (+144), iTRAQ4plex (+144)	24.38	32.2427	20.3	0.9611	1.051	0.8918	0.8147	0	0	2	0
Acetyl-CoA acetyltransferase, mitochondrial OS=Mus musculus GN=Acat1 PE=1 SV=1	Q8QZT1	TRUE	TRUE	gkPDVVVk	0.99	iTRAQ4plex (+144), iTRAQ4plex (+144), iTRAQ4plex (+144)	23.49	28.8081	20.83	1.142	1.078	0.7508	0.7944	0	0	3	0
Acetyl-CoA acetyltransferase, mitochondrial OS=Mus musculus GN=Acat1 PE=1 SV=1	Q8QZT1	TRUE	TRUE	gkPDVVVkEDEEYk	1	iTRAQ4plex (+144), iTRAQ4plex (+144), iTRAQ4plex (+144), iTRAQ4plex (+144)	30.98	30.41	30.98	0.9307	0.9266	0.921	0.9238	0	2	6	6
Acetyl-CoA acetyltransferase, mitochondrial OS=Mus musculus GN=Acat1 PE=1 SV=1	Q8QZT1	TRUE	TRUE	gkPDVVVkEDEEYkR	0.98	iTRAQ4plex (+144), iTRAQ4plex (+144), iTRAQ4plex (+144), iTRAQ4plex (+144)	20.68	29.5376	20.68	0.8539	0.9237	1.004	0.9268	0	1	5	4
Acetyl-CoA acetyltransferase, mitochondrial OS=Mus musculus GN=Acat1 PE=1 SV=1	Q8QZT1	TRUE	TRUE	iAAFADAAVDPIDFPLAPAYAVPk	1	iTRAQ4plex (+144), iTRAQ4plex (+144)	76.36	30.013	76.32	0.964	0.9634	0.8877	0.8885	0	9	43	37
Acetyl-CoA acetyltransferase, mitochondrial OS=Mus musculus GN=Acat1 PE=1 SV=1	Q8QZT1	TRUE	TRUE	iAAFADAAVDPIDFPLAPAyAVPk	0.98	iTRAQ4plex (+144), iTRAQ4plex (+144), iTRAQ4plex (+144)	21.23	29.2942	21.23	0.8789	0.7934	0.9752	1.079	0	0	0	10
Acetyl-CoA acetyltransferase, mitochondrial OS=Mus musculus GN=Acat1 PE=1 SV=1	Q8QZT1	TRUE	TRUE	iHMGNcAENTAk	1	iTRAQ4plex (+144), Carbamidomethyl (+57), iTRAQ4plex (+144)	46.26	27.5587	46.26	0.9875	0.9971	0.8681	0.8586	0	3	9	0
Acetyl-CoA acetyltransferase, mitochondrial OS=Mus musculus GN=Acat1 PE=1 SV=1	Q8QZT1	TRUE	TRUE	iVVHMAHALkPGEFGLASIcNGGGGASALLIEk	1	iTRAQ4plex (+144), iTRAQ4plex (+144), Carbamidomethyl (+57), iTRAQ4plex (+144)	43.97	26.8395	43.97		0.8314		1.03	0	0	0	0
Acetyl-CoA acetyltransferase, mitochondrial OS=Mus musculus GN=Acat1 PE=1 SV=1	Q8QZT1	TRUE	TRUE	lEDLIVk	0.9	iTRAQ4plex (+144), iTRAQ4plex (+144)	27.14	31.827	22.59	1.089	1.073	0.7871	0.7978	0	22	2	0
Acetyl-CoA acetyltransferase, mitochondrial OS=Mus musculus GN=Acat1 PE=1 SV=1	Q8QZT1	TRUE	TRUE	lGTAAIQGAIEk	0.92	iTRAQ4plex (+144), iTRAQ4plex (+144)	29.87	35.9295	19.13	1.029	1.033	0.8328	0.8285	0	14	35	0
Acetyl-CoA acetyltransferase, mitochondrial OS=Mus musculus GN=Acat1 PE=1 SV=1	Q8QZT1	TRUE	TRUE	lNVkPLAR	0.88	iTRAQ4plex (+144), iTRAQ4plex (+144)	11.95	27.4273	11.95	1.044	1.049	0.821	0.8157	0	8	17	0
Acetyl-CoA acetyltransferase, mitochondrial OS=Mus musculus GN=Acat1 PE=1 SV=1	Q8QZT1	TRUE	TRUE	mLEIDPQk	0.93	iTRAQ4plex (+144), iTRAQ4plex (+144)	23.9	36.0724	16.76	1.087	1.068	0.7886	0.8012	0	24	2	0
Acetyl-CoA acetyltransferase, mitochondrial OS=Mus musculus GN=Acat1 PE=1 SV=1	Q8QZT1	TRUE	TRUE	qATLGAGLPISTPcTTVNk	0.99	iTRAQ4plex (+144), Carbamidomethyl (+57), iTRAQ4plex (+144)	122.39	30.8778	116.92	1.002	0.984	0.8552	0.8699	0	3	20	9
Acetyl-CoA acetyltransferase, mitochondrial OS=Mus musculus GN=Acat1 PE=1 SV=1	Q8QZT1	TRUE	TRUE	qEQDTYALSSYTR	0.88	iTRAQ4plex (+144)	20.62	32.3452	20.62	0.9282	0.9999	0.9235	0.8562	0	21	3	0
Acetyl-CoA acetyltransferase, mitochondrial OS=Mus musculus GN=Acat1 PE=1 SV=1	Q8QZT1	TRUE	TRUE	qEQDTyALSSYTR	1	iTRAQ4plex (+144), iTRAQ4plex (+144)	52.43	26.8842	38.43	0.9462	0.9735	0.9059	0.8794	0	2	10	0
Acetyl-CoA acetyltransferase, mitochondrial OS=Mus musculus GN=Acat1 PE=1 SV=1	Q8QZT1	TRUE	TRUE	qEQDTYALSSyTR	0.86	iTRAQ4plex (+144), iTRAQ4plex (+144)	23.82	27.2916	3.53	0.8936	0.9421	0.9592	0.9087	0	1	17	0
Acetyl-CoA acetyltransferase, mitochondrial OS=Mus musculus GN=Acat1 PE=1 SV=1	Q8QZT1	TRUE	TRUE	skEAWDAGk	0.97	iTRAQ4plex (+144), iTRAQ4plex (+144), iTRAQ4plex (+144)	27.69	32.33	14.55	0.8256	0.8053	1.038	1.063	0	0	2	0
Acetyl-CoA acetyltransferase, mitochondrial OS=Mus musculus GN=Acat1 PE=1 SV=1	Q8QZT1	TRUE	TRUE	tPIGSFLGSLASQPATk	0.96	iTRAQ4plex (+144), iTRAQ4plex (+144)	24.39	31.1461	22.59	1.013	0.9643	0.8463	0.8877	0	1	18	0
Acetyl-CoA acetyltransferase, mitochondrial OS=Mus musculus GN=Acat1 PE=1 SV=1	Q8QZT1	TRUE	TRUE	vcASGMk	0.9	iTRAQ4plex (+144), Carbamidomethyl (+57), iTRAQ4plex (+144)	32.6	30.8778	24.82	0.899	1.069	0.9534	0.801	0	13	0	0
Acetyl-CoA acetyltransferase, mitochondrial OS=Mus musculus GN=Acat1 PE=1 SV=1	Q8QZT1	TRUE	TRUE	vNIHGGAVSLGHPIGMSGAR	1	iTRAQ4plex (+144)	67.91	30.8814	67.91	1.084	1.054	0.7906	0.8123	0	0	1	5
Perilipin-1 OS=Mus musculus GN=Plin1 PE=1 SV=2	Q8CGN5	TRUE	TRUE	akPSLVR	0.87	iTRAQ4plex (+144), iTRAQ4plex (+144)	15.69	29.5665	11.91		0.8239		1.799	0	1	0	0
Perilipin-1 OS=Mus musculus GN=Plin1 PE=1 SV=2	Q8CGN5	TRUE	TRUE	aMSLSDALk	1	iTRAQ4plex (+144), iTRAQ4plex (+144)	60.87	32.887	51.51	1.138	1.073	1.339	1.381	0	14	0	0
Perilipin-1 OS=Mus musculus GN=Plin1 PE=1 SV=2	Q8CGN5	TRUE	TRUE	aQYSQLR	0.9	iTRAQ4plex (+144)	17.24	32.4773	13.93	1.295	1.127	1.196	1.316	0	5	0	0
Perilipin-1 OS=Mus musculus GN=Plin1 PE=1 SV=2	Q8CGN5	TRUE	TRUE	dIDNPSAEAER	1	iTRAQ4plex (+144)	40.53	25.1587	35.53	1.446	1.502	1.071	0.9872	0	11	0	0
Perilipin-1 OS=Mus musculus GN=Plin1 PE=1 SV=2	Q8CGN5	TRUE	TRUE	dIDNPSAEAERk	1	iTRAQ4plex (+144), iTRAQ4plex (+144)	35.35	29.8363	35.3	1.053	1.061	1.471	1.397	0	0	2	1
Perilipin-1 OS=Mus musculus GN=Plin1 PE=1 SV=2	Q8CGN5	TRUE	TRUE	eAHPLVASVcNAYEk	1	iTRAQ4plex (+144), Carbamidomethyl (+57), iTRAQ4plex (+144)	48.61	35.001	48.61	1.031	1.004	1.502	1.477	0	2	19	11
Perilipin-1 OS=Mus musculus GN=Plin1 PE=1 SV=2	Q8CGN5	TRUE	TRUE	eSAPSSGR	0.97	iTRAQ4plex (+144)	29.92	29.5036	12.88	1.205	1.029	1.285	1.441	0	2	0	0
Perilipin-1 OS=Mus musculus GN=Plin1 PE=1 SV=2	Q8CGN5	TRUE	TRUE	eTAEYAANTR	1	iTRAQ4plex (+144)	40.69	26.4246	38.29	0.8498	0.9213	1.822	1.609	0	5	0	0
Perilipin-1 OS=Mus musculus GN=Plin1 PE=1 SV=2	Q8CGN5	TRUE	TRUE	eTAEyAANTR	0.92	iTRAQ4plex (+144), iTRAQ4plex (+144)	16.34	30.086	16.34	0.6419		2.412		0	0	1	0
Perilipin-1 OS=Mus musculus GN=Plin1 PE=1 SV=2	Q8CGN5	TRUE	TRUE	eVTALPNPR	1	iTRAQ4plex (+144)	37.45	32.2376	33.13	1.158	1.058	1.337	1.401	0	11	3	1
Perilipin-1 OS=Mus musculus GN=Plin1 PE=1 SV=2	Q8CGN5	TRUE	TRUE	gLDHLEEk	0.99	iTRAQ4plex (+144), iTRAQ4plex (+144)	58.35	31.7811	26.18	0.9248	1.063	1.674	1.395	0	1	2	0
Perilipin-1 OS=Mus musculus GN=Plin1 PE=1 SV=2	Q8CGN5	TRUE	TRUE	gLLGGVVHTVQNTLR	1	iTRAQ4plex (+144)	44.85	31.3799	44.85	0.9817	0.9423	1.527	1.601	0	3	74	0
Perilipin-1 OS=Mus musculus GN=Plin1 PE=1 SV=2	Q8CGN5	TRUE	TRUE	gLSAPScPGLDDk	0.99	iTRAQ4plex (+144), Carbamidomethyl (+57), iTRAQ4plex (+144)	25.45	28.5552	25.45	1.421	1.468	1.089	1.01	0	3	9	0
Perilipin-1 OS=Mus musculus GN=Plin1 PE=1 SV=2	Q8CGN5	TRUE	TRUE	gLSAPScPGLDDkTEASARPGFLAMPR	0.99	iTRAQ4plex (+144), Carbamidomethyl (+57), iTRAQ4plex (+144)	22.18	28.5431	22.18	1.395		1.11		0	0	0	1
Perilipin-1 OS=Mus musculus GN=Plin1 PE=1 SV=2	Q8CGN5	TRUE	TRUE	gVQGASNLAAWSMEPVVR	0.99	iTRAQ4plex (+144)	23.35	29.6708	23.35		0.9809		1.511	0	1	0	0
Perilipin-1 OS=Mus musculus GN=Plin1 PE=1 SV=2	Q8CGN5	TRUE	TRUE	gVTDNVVDTVVHYVPLPR	1	iTRAQ4plex (+144)	53.19	34.8373	53.1	1.058	1.004	1.463	1.476	0	7	49	9
Perilipin-1 OS=Mus musculus GN=Plin1 PE=1 SV=2	Q8CGN5	TRUE	TRUE	hTMQTTAWALk	1	iTRAQ4plex (+144), iTRAQ4plex (+144)	59.27	31.1361	59.27	0.7909	0.7521	1.958	1.971	0	2	8	1
Perilipin-1 OS=Mus musculus GN=Plin1 PE=1 SV=2	Q8CGN5	TRUE	TRUE	iPALQYPPEk	0.96	iTRAQ4plex (+144), iTRAQ4plex (+144)	18.87	31.9368	17.82	1.013	1.027	1.528	1.443	0	95	160	0
Perilipin-1 OS=Mus musculus GN=Plin1 PE=1 SV=2	Q8CGN5	TRUE	TRUE	lASGGADLALGSIEk	1	iTRAQ4plex (+144), iTRAQ4plex (+144)	70.14	31.7638	63.56	0.9414	0.9359	1.645	1.584	0	7	14	0
Perilipin-1 OS=Mus musculus GN=Plin1 PE=1 SV=2	Q8CGN5	TRUE	TRUE	lSTQFTAANELAcR	1	iTRAQ4plex (+144), Carbamidomethyl (+57)	52.28	28.3822	52.28	0.8803	0.9212	1.759	1.609	0	13	15	0
Perilipin-1 OS=Mus musculus GN=Plin1 PE=1 SV=2	Q8CGN5	TRUE	TRUE	nSISVPIASTSDk	0.88	iTRAQ4plex (+144), iTRAQ4plex (+144)	24.99	31.9535	18.86	0.9398	0.8623	1.648	1.719	0	8	6	0
Perilipin-1 OS=Mus musculus GN=Plin1 PE=1 SV=2	Q8CGN5	TRUE	TRUE	nTISAVTWAPAAVLGTVGR	0.88	iTRAQ4plex (+144)	13.89	31.209	13.89		1.493		0.9929	0	0	1	0
Perilipin-1 OS=Mus musculus GN=Plin1 PE=1 SV=2	Q8CGN5	TRUE	TRUE	vLGATLAGcELALGMAk	1	iTRAQ4plex (+144), Carbamidomethyl (+57), iTRAQ4plex (+144)	39.83	31.2581	39.83	0.8536	0.8039	1.814	1.844	0	8	56	0
Perilipin-1 OS=Mus musculus GN=Plin1 PE=1 SV=2	Q8CGN5	TRUE	TRUE	vSTLANTLSR	1	iTRAQ4plex (+144)	55	33.3965	43.78	0.9395	0.895	1.648	1.656	0	4	0	0
Perilipin-1 OS=Mus musculus GN=Plin1 PE=1 SV=2	Q8CGN5	TRUE	TRUE	vVEFLLPPDkESAPSSGR	0.99	iTRAQ4plex (+144), iTRAQ4plex (+144)	27.21	30.7664	27.21	1.322		1.171		0	0	1	0
Pyruvate carboxylase, mitochondrial OS=Mus musculus GN=Pc PE=1 SV=1	Q05920	TRUE	TRUE	aAYGGGGR	0.99	iTRAQ4plex (+144)	23.64	31.2222	21.49		0.9325		0.9338	0	1	0	0
Pyruvate carboxylase, mitochondrial OS=Mus musculus GN=Pc PE=1 SV=1	Q05920	TRUE	TRUE	acTELGIR	0.99	iTRAQ4plex (+144), Carbamidomethyl (+57)	40.88	31.7406	25.82	0.9804	0.9733	0.9024	0.8947	0	4	0	0
Pyruvate carboxylase, mitochondrial OS=Mus musculus GN=Pc PE=1 SV=1	Q05920	TRUE	TRUE	aDEAYLIGR	0.98	iTRAQ4plex (+144)	27.18	31.3925	21.16	0.9457	1.005	0.9355	0.8668	0	12	0	0
Pyruvate carboxylase, mitochondrial OS=Mus musculus GN=Pc PE=1 SV=1	Q05920	TRUE	TRUE	aDEAyLIGR	0.92	iTRAQ4plex (+144), iTRAQ4plex (+144)	16.58	32.3096	15.81	0.8068		1.097		0	0	1	0
Pyruvate carboxylase, mitochondrial OS=Mus musculus GN=Pc PE=1 SV=1	Q05920	TRUE	TRUE	aDFAQAcQDAGVR	1	iTRAQ4plex (+144), Carbamidomethyl (+57)	71.7	25	71.43	0.9929	1.042	0.891	0.8357	0	15	3	0
Pyruvate carboxylase, mitochondrial OS=Mus musculus GN=Pc PE=1 SV=1	Q05920	TRUE	TRUE	aEAEAQAEELSFPR	1	iTRAQ4plex (+144)	90.68	27.3239	71.06	1.083	1.03	0.817	0.8452	0	4	20	1
Pyruvate carboxylase, mitochondrial OS=Mus musculus GN=Pc PE=1 SV=1	Q05920	TRUE	TRUE	aGTHILcIk	1	iTRAQ4plex (+144), Carbamidomethyl (+57), iTRAQ4plex (+144)	36.78	31.7551	27.11	1.071	1.034	0.826	0.8419	0	0	8	0
Pyruvate carboxylase, mitochondrial OS=Mus musculus GN=Pc PE=1 SV=1	Q05920	TRUE	TRUE	aLAVSDLNR	1	iTRAQ4plex (+144)	48.8	32.5358	33.56	1.171	1.207	0.7556	0.7212	0	9	0	0
Pyruvate carboxylase, mitochondrial OS=Mus musculus GN=Pc PE=1 SV=1	Q05920	TRUE	TRUE	aYSEALAAFGNGALFVEk	1	iTRAQ4plex (+144), iTRAQ4plex (+144)	44.07	30.3782	44.07	0.9087	0.9214	0.9737	0.945	0	2	51	0
Pyruvate carboxylase, mitochondrial OS=Mus musculus GN=Pc PE=1 SV=1	Q05920	TRUE	TRUE	aYVEANQMLGDLIk	1	iTRAQ4plex (+144), iTRAQ4plex (+144)	51.06	36.3417	46.31	0.9536	0.9758	0.9277	0.8923	0	7	44	1
Pyruvate carboxylase, mitochondrial OS=Mus musculus GN=Pc PE=1 SV=1	Q05920	TRUE	TRUE	dAHQSLLATR	0.85	iTRAQ4plex (+144)	23.16	32.1219	18.06		1.112		0.7828	0	0	1	0
Pyruvate carboxylase, mitochondrial OS=Mus musculus GN=Pc PE=1 SV=1	Q05920	TRUE	TRUE	dFTATFGPLDSLNTR	0.86	iTRAQ4plex (+144)	16.76	31.6167	16.76	0.8813	0.9516	1.004	0.9151	0	3	1	0
Pyruvate carboxylase, mitochondrial OS=Mus musculus GN=Pc PE=1 SV=1	Q05920	TRUE	TRUE	dHPTAATk	0.99	iTRAQ4plex (+144), iTRAQ4plex (+144)	30.89	31.9229	28.43	1.156	1.202	0.7653	0.7242	0	0	4	0
Pyruvate carboxylase, mitochondrial OS=Mus musculus GN=Pc PE=1 SV=1	Q05920	TRUE	TRUE	dMTLEGDDLILEIE	0.98	iTRAQ4plex (+144)	31.58	25.7978	17.96	0.8432	0.8376	1.049	1.04	0	17	0	0
Pyruvate carboxylase, mitochondrial OS=Mus musculus GN=Pc PE=1 SV=1	Q05920	TRUE	TRUE	eGPEGFAR	0.99	iTRAQ4plex (+144)	35.14	29.6473	25.05	1.041	1.05	0.8495	0.8296	0	18	0	0
Pyruvate carboxylase, mitochondrial OS=Mus musculus GN=Pc PE=1 SV=1	Q05920	TRUE	TRUE	eNGMDVFR	0.91	iTRAQ4plex (+144)	13.93	26.6745	12.74	0.95	1.022	0.9312	0.8518	0	5	0	0
Pyruvate carboxylase, mitochondrial OS=Mus musculus GN=Pc PE=1 SV=1	Q05920	TRUE	TRUE	eNGVDAVHPGYGFLSER	1	iTRAQ4plex (+144)	43.25	25.7054	43.25	0.9941	1.037	0.89	0.8394	0	6	13	1
Pyruvate carboxylase, mitochondrial OS=Mus musculus GN=Pc PE=1 SV=1	Q05920	TRUE	TRUE	eNGVDAVHPGyGFLSER	0.9	iTRAQ4plex (+144), iTRAQ4plex (+144)	21.67	33.6286	21.09	1.023	0.8508	0.8645	1.023	0	1	1	4
Pyruvate carboxylase, mitochondrial OS=Mus musculus GN=Pc PE=1 SV=1	Q05920	TRUE	TRUE	fIGPSPEVVR	1	iTRAQ4plex (+144)	34.13	32.1801	29.36	1.09	1.019	0.8114	0.8544	0	11	0	0
Pyruvate carboxylase, mitochondrial OS=Mus musculus GN=Pc PE=1 SV=1	Q05920	TRUE	TRUE	gANAVGYTNYPDNVVFk	1	iTRAQ4plex (+144), iTRAQ4plex (+144)	41.37	29.5904	41.37	0.9918	0.9605	0.892	0.9066	0	3	18	4
Pyruvate carboxylase, mitochondrial OS=Mus musculus GN=Pc PE=1 SV=1	Q05920	TRUE	TRUE	gANAVGyTNYPDNVVFk	0.99	iTRAQ4plex (+144), iTRAQ4plex (+144), iTRAQ4plex (+144)	49.44	30.3822	1.24	0.9249	0.8862	0.9565	0.9826	0	0	3	5
Pyruvate carboxylase, mitochondrial OS=Mus musculus GN=Pc PE=1 SV=1	Q05920	TRUE	TRUE	gANAVGYTNyPDNVVFk	1	iTRAQ4plex (+144), iTRAQ4plex (+144), iTRAQ4plex (+144)	42.7	30.3583	14.04	0.9393	0.806	0.9418	1.08	0	0	2	0
Pyruvate carboxylase, mitochondrial OS=Mus musculus GN=Pc PE=1 SV=1	Q05920	TRUE	TRUE	gLAPVQAyLHIPDIIk	1	iTRAQ4plex (+144), iTRAQ4plex (+144), iTRAQ4plex (+144)	37.68	26.9897	25.32		0.9657		0.9017	0	0	0	1
Pyruvate carboxylase, mitochondrial OS=Mus musculus GN=Pc PE=1 SV=1	Q05920	TRUE	TRUE	gLyAAFDcTATMk	0.99	iTRAQ4plex (+144), iTRAQ4plex (+144), Carbamidomethyl (+57), iTRAQ4plex (+144)	27.06	29.1645	27.06	0.8725	0.8088	1.014	1.077	0	0	4	1
Pyruvate carboxylase, mitochondrial OS=Mus musculus GN=Pc PE=1 SV=1	Q05920	TRUE	TRUE	gQIGAPMPGk	1	iTRAQ4plex (+144), iTRAQ4plex (+144)	67.4	32.0003	62.57	1.253	1.17	0.7063	0.7442	0	10	4	0
Pyruvate carboxylase, mitochondrial OS=Mus musculus GN=Pc PE=1 SV=1	Q05920	TRUE	TRUE	gTPLDTEVPLER	1	iTRAQ4plex (+144)	55.99	31.3545	48.27	1.072	1.089	0.8252	0.7993	0	17	3	0
Pyruvate carboxylase, mitochondrial OS=Mus musculus GN=Pc PE=1 SV=1	Q05920	TRUE	TRUE	hYFIEVNSR	0.99	iTRAQ4plex (+144)	28.76	30.9795	28.76	0.9505	0.9732	0.9308	0.8948	0	0	4	0
Pyruvate carboxylase, mitochondrial OS=Mus musculus GN=Pc PE=1 SV=1	Q05920	TRUE	TRUE	iAEEFEVELER	1	iTRAQ4plex (+144)	42.31	29.2686	42.31	1.134	1.104	0.7803	0.7891	0	25	0	0
Pyruvate carboxylase, mitochondrial OS=Mus musculus GN=Pc PE=1 SV=1	Q05920	TRUE	TRUE	iAPYVAHNFNk	1	iTRAQ4plex (+144), iTRAQ4plex (+144)	65.99	36.5475	65.99	0.9766	1.032	0.9059	0.844	0	5	14	3
Pyruvate carboxylase, mitochondrial OS=Mus musculus GN=Pc PE=1 SV=1	Q05920	TRUE	TRUE	iEGRPGASLPPLNLk	0.92	iTRAQ4plex (+144), iTRAQ4plex (+144)	18.75	30.1072	18.69	0.9012	0.9614	0.9818	0.9058	0	1	5	0
Pyruvate carboxylase, mitochondrial OS=Mus musculus GN=Pc PE=1 SV=1	Q05920	TRUE	TRUE	iNGcAIQcR	1	iTRAQ4plex (+144), Carbamidomethyl (+57), Carbamidomethyl (+57)	29.95	28.3123	29.95	0.9919	0.9487	0.8919	0.9179	0	7	0	0
Pyruvate carboxylase, mitochondrial OS=Mus musculus GN=Pc PE=1 SV=1	Q05920	TRUE	TRUE	lEYkPIk	0.9	iTRAQ4plex (+144), iTRAQ4plex (+144), iTRAQ4plex (+144)	26.46	29.8498	15.77	0.9972	0.9258	0.8872	0.9406	0	0	4	0
Pyruvate carboxylase, mitochondrial OS=Mus musculus GN=Pc PE=1 SV=1	Q05920	TRUE	TRUE	lFLQGPk	0.9	iTRAQ4plex (+144), iTRAQ4plex (+144)	42.88	32.8012	22.77	1.255	1.016	0.7051	0.8572	0	7	0	0
Pyruvate carboxylase, mitochondrial OS=Mus musculus GN=Pc PE=1 SV=1	Q05920	TRUE	TRUE	lTSDSVk	0.9	iTRAQ4plex (+144), iTRAQ4plex (+144)	43.37	33.6754	26.2	1.082	1.062	0.8178	0.8199	0	9	0	0
Pyruvate carboxylase, mitochondrial OS=Mus musculus GN=Pc PE=1 SV=1	Q05920	TRUE	TRUE	nHQGLLLMDTTFR	1	iTRAQ4plex (+144)	47.32	29.9957	47.32	0.9743	1.005	0.908	0.8668	0	1	6	0
Pyruvate carboxylase, mitochondrial OS=Mus musculus GN=Pc PE=1 SV=1	Q05920	TRUE	TRUE	qkADEAYLIGR	0.99	iTRAQ4plex (+144), iTRAQ4plex (+144)	30.87	32.2246	27.41	0.8972	0.9062	0.9861	0.9609	0	0	3	0
Pyruvate carboxylase, mitochondrial OS=Mus musculus GN=Pc PE=1 SV=1	Q05920	TRUE	TRUE	qkADEAyLIGR	0.95	iTRAQ4plex (+144), iTRAQ4plex (+144), iTRAQ4plex (+144)	18.39	31.6554	18.39	0.7565		1.17		0	0	0	1
Pyruvate carboxylase, mitochondrial OS=Mus musculus GN=Pc PE=1 SV=1	Q05920	TRUE	TRUE	qVGYENAGTVEFLVDk	1	iTRAQ4plex (+144), iTRAQ4plex (+144)	50.14	35.2943	48.52	1.043	0.9616	0.8485	0.9056	0	3	25	0
Pyruvate carboxylase, mitochondrial OS=Mus musculus GN=Pc PE=1 SV=1	Q05920	TRUE	TRUE	qVGyENAGTVEFLVDk	1	iTRAQ4plex (+144), iTRAQ4plex (+144), iTRAQ4plex (+144)	51.72	30.835	51.72	0.8797	0.8229	1.006	1.058	0	0	2	2
Pyruvate carboxylase, mitochondrial OS=Mus musculus GN=Pc PE=1 SV=1	Q05920	TRUE	TRUE	rLEYkPIk	0.93	iTRAQ4plex (+144), iTRAQ4plex (+144), iTRAQ4plex (+144)	16.37	29.3349	16.37	0.9417		0.9395		0	1	0	0
Pyruvate carboxylase, mitochondrial OS=Mus musculus GN=Pc PE=1 SV=1	Q05920	TRUE	TRUE	sFQPDTGR	0.95	iTRAQ4plex (+144)	19.81	29.3802	15.66	0.9636	0.988	0.9181	0.8813	0	10	0	0
Pyruvate carboxylase, mitochondrial OS=Mus musculus GN=Pc PE=1 SV=1	Q05920	TRUE	TRUE	sGEGMGIR	0.91	iTRAQ4plex (+144)	17.47	30.5038	13.99	1.127	0.918	0.7852	0.9486	0	2	0	0
Pyruvate carboxylase, mitochondrial OS=Mus musculus GN=Pc PE=1 SV=1	Q05920	TRUE	TRUE	sLPDLGLR	0.99	iTRAQ4plex (+144)	37.04	31.7493	17.18	1.063	0.9611	0.8326	0.9061	0	7	0	0
Pyruvate carboxylase, mitochondrial OS=Mus musculus GN=Pc PE=1 SV=1	Q05920	TRUE	TRUE	sSSAPVASPNVR	0.99	iTRAQ4plex (+144)	32.56	31.0857	23.52	1.023	1.141	0.8652	0.7631	0	10	1	0
Pyruvate carboxylase, mitochondrial OS=Mus musculus GN=Pc PE=1 SV=1	Q05920	TRUE	TRUE	tVAVYSEQDTGQMHR	1	iTRAQ4plex (+144)	33.1	26.1278	33.1	1.031	0.9916	0.8581	0.8781	0	0	10	3
Pyruvate carboxylase, mitochondrial OS=Mus musculus GN=Pc PE=1 SV=1	Q05920	TRUE	TRUE	tVAVySEQDTGQMHR	0.99	iTRAQ4plex (+144), iTRAQ4plex (+144)	24	27.9727	24	0.9647	0.7743	0.9171	1.125	0	0	0	4
Pyruvate carboxylase, mitochondrial OS=Mus musculus GN=Pc PE=1 SV=1	Q05920	TRUE	TRUE	vTTEDPAR	0.99	iTRAQ4plex (+144)	33.74	30.6145	24.61	1.093	1.107	0.8098	0.7867	0	3	0	0
Pyruvate carboxylase, mitochondrial OS=Mus musculus GN=Pc PE=1 SV=1	Q05920	TRUE	TRUE	vVEIAPATHLDPQLR	1	iTRAQ4plex (+144)	80.17	31.3226	80.17	0.9391	0.9214	0.9421	0.945	0	1	10	4
Pyruvate carboxylase, mitochondrial OS=Mus musculus GN=Pc PE=1 SV=1	Q05920	TRUE	TRUE	vVHSYEELEENYTR	0.83	iTRAQ4plex (+144)	12.59	25.7978	12.59	1.006	0.9455	0.8792	0.9209	0	7	22	1
Pyruvate carboxylase, mitochondrial OS=Mus musculus GN=Pc PE=1 SV=1	Q05920	TRUE	TRUE	vVHSyEELEENYTR	1	iTRAQ4plex (+144), iTRAQ4plex (+144)	38.87	29.5952	38.87	0.9896	0.9662	0.894	0.9012	0	2	3	0
Pyruvate carboxylase, mitochondrial OS=Mus musculus GN=Pc PE=1 SV=1	Q05920	TRUE	TRUE	vVHSYEELEENyTR	0.99	iTRAQ4plex (+144), iTRAQ4plex (+144)	25.68	28.3569	19.62	1.037	0.8847	0.8534	0.9842	0	1	2	3
Pyruvate dehydrogenase E1 component subunit beta, mitochondrial OS=Mus musculus GN=Pdhb PE=1 SV=1	Q9D051	TRUE	TRUE	dFLIPIGk	0.99	iTRAQ4plex (+144), iTRAQ4plex (+144)	39.59	32.4625	24.74	0.9497	1.114	0.6479	0.585	0	14	0	0
Pyruvate dehydrogenase E1 component subunit beta, mitochondrial OS=Mus musculus GN=Pdhb PE=1 SV=1	Q9D051	TRUE	TRUE	dIIFAVk	0.83	iTRAQ4plex (+144), iTRAQ4plex (+144)	18.9	34.4358	9.57	1.138	1.155	0.5409	0.5639	0	30	2	0
Pyruvate dehydrogenase E1 component subunit beta, mitochondrial OS=Mus musculus GN=Pdhb PE=1 SV=1	Q9D051	TRUE	TRUE	eAINQGMDEELER	1	iTRAQ4plex (+144)	69.33	25	69.33	1.131	1.099	0.5442	0.5927	0	22	10	0
Pyruvate dehydrogenase E1 component subunit beta, mitochondrial OS=Mus musculus GN=Pdhb PE=1 SV=1	Q9D051	TRUE	TRUE	eAINQGMDEELERDEk	1	iTRAQ4plex (+144), iTRAQ4plex (+144)	66.87	25.4158	66.87	0.9289	1.016	0.6624	0.6411	0	0	14	4
Pyruvate dehydrogenase E1 component subunit beta, mitochondrial OS=Mus musculus GN=Pdhb PE=1 SV=1	Q9D051	TRUE	TRUE	eGIEcEVINLR	1	iTRAQ4plex (+144), Carbamidomethyl (+57)	51.88	29.1803	40.33	0.9834	0.9611	0.6257	0.6778	0	35	6	0
Pyruvate dehydrogenase E1 component subunit beta, mitochondrial OS=Mus musculus GN=Pdhb PE=1 SV=1	Q9D051	TRUE	TRUE	gPNGASAGVAAQHSQcFAAWYGHcPGLk	0.99	iTRAQ4plex (+144), Carbamidomethyl (+57), Carbamidomethyl (+57), iTRAQ4plex (+144)	32.37	29.8	32.37	0.7814	0.7924	0.7875	0.8221	0	1	1	11
Pyruvate dehydrogenase E1 component subunit beta, mitochondrial OS=Mus musculus GN=Pdhb PE=1 SV=1	Q9D051	TRUE	TRUE	iMEGPAFNFLDAPAVR	1	iTRAQ4plex (+144)	68.15	29.4645	68.15	1.011	1.072	0.6085	0.6077	0	11	49	1
Pyruvate dehydrogenase E1 component subunit beta, mitochondrial OS=Mus musculus GN=Pdhb PE=1 SV=1	Q9D051	TRUE	TRUE	sAPAAVQLTVR	1	iTRAQ4plex (+144)	28.53	32.7207	28.53	1.065	1.138	0.5779	0.5724	0	5	0	0
Pyruvate dehydrogenase E1 component subunit beta, mitochondrial OS=Mus musculus GN=Pdhb PE=1 SV=1	Q9D051	TRUE	TRUE	tIRPMDIEAIEASVMk	1	iTRAQ4plex (+144), iTRAQ4plex (+144)	51.31	31.0072	49.47	1	0.9982	0.6153	0.6526	0	5	72	71
Pyruvate dehydrogenase E1 component subunit beta, mitochondrial OS=Mus musculus GN=Pdhb PE=1 SV=1	Q9D051	TRUE	TRUE	tNHLVTVEGGWPQFGVGAEIcAR	0.98	iTRAQ4plex (+144), Carbamidomethyl (+57)	20.31	27.5435	20.31	0.8171	1.032	0.753	0.6313	0	0	4	0
Pyruvate dehydrogenase E1 component subunit beta, mitochondrial OS=Mus musculus GN=Pdhb PE=1 SV=1	Q9D051	TRUE	TRUE	vFLLGEEVAQYDGAYk	1	iTRAQ4plex (+144), iTRAQ4plex (+144)	48.06	30.5115	48.06	0.9384	0.8634	0.6556	0.7545	0	1	10	0
Pyruvate dehydrogenase E1 component subunit beta, mitochondrial OS=Mus musculus GN=Pdhb PE=1 SV=1	Q9D051	TRUE	TRUE	vFLLGEEVAQyDGAYk	0.95	iTRAQ4plex (+144), iTRAQ4plex (+144), iTRAQ4plex (+144)	30.3	30.6633	9.2	0.9827	0.9454	0.6261	0.689	0	0	19	16
Pyruvate dehydrogenase E1 component subunit beta, mitochondrial OS=Mus musculus GN=Pdhb PE=1 SV=1	Q9D051	TRUE	TRUE	vFLLGEEVAQYDGAyk	0.99	iTRAQ4plex (+144), iTRAQ4plex (+144), iTRAQ4plex (+144)	47.09	30.6633	3.31	0.9135	0.9498	0.6736	0.6859	0	0	14	13
Pyruvate dehydrogenase E1 component subunit beta, mitochondrial OS=Mus musculus GN=Pdhb PE=1 SV=1	Q9D051	TRUE	TRUE	vLEDNSVPQVk	0.89	iTRAQ4plex (+144), iTRAQ4plex (+144)	19.1	32.0493	15.18	0.9439	0.9924	0.6518	0.6565	0	16	32	0
Pyruvate dehydrogenase E1 component subunit beta, mitochondrial OS=Mus musculus GN=Pdhb PE=1 SV=1	Q9D051	TRUE	TRUE	vTGADVPMPYAk	1	iTRAQ4plex (+144), iTRAQ4plex (+144)	46.75	31.5321	33.18	0.9802	1.002	0.6277	0.6504	0	6	17	2
Pyruvate dehydrogenase E1 component subunit beta, mitochondrial OS=Mus musculus GN=Pdhb PE=1 SV=1	Q9D051	TRUE	TRUE	vTGADVPMPyAk	0.88	iTRAQ4plex (+144), iTRAQ4plex (+144), iTRAQ4plex (+144)	14.62	31.6997	14.62	0.8396	0.977	0.7329	0.6668	0	0	6	1
Pyruvate dehydrogenase E1 component subunit beta, mitochondrial OS=Mus musculus GN=Pdhb PE=1 SV=1	Q9D051	TRUE	TRUE	vVSPWNSEDAk	0.99	iTRAQ4plex (+144), iTRAQ4plex (+144)	32.3	35.6289	32.3	1.05	1.05	0.5862	0.6204	0	40	10	0
Plectin OS=Mus musculus GN=Plec PE=1 SV=2	Q9QXS1	TRUE	TRUE	aALAHSEIATTQAASTk	1	iTRAQ4plex (+144), iTRAQ4plex (+144)	105.19	31.3988	105.19	0.9009	0.879	1.926	1.962	0	0	2	1
Plectin OS=Mus musculus GN=Plec PE=1 SV=2	Q9QXS1	TRUE	TRUE	aEAELLQQQk	0.85	iTRAQ4plex (+144), iTRAQ4plex (+144)	18.68	32.1643	10.37	1.167	1.177	1.487	1.465	0	0	2	0
Plectin OS=Mus musculus GN=Plec PE=1 SV=2	Q9QXS1	TRUE	TRUE	aEMEVLLASk	1	iTRAQ4plex (+144), iTRAQ4plex (+144)	36.36	32.9226	34.63	0.8615	1.05	2.014	1.643	0	2	2	0
Plectin OS=Mus musculus GN=Plec PE=1 SV=2	Q9QXS1	TRUE	TRUE	aFcGFEDPR	1	iTRAQ4plex (+144), Carbamidomethyl (+57)	41.07	25	36.88	0.8872	0.9474	1.956	1.82	0	5	0	0
Plectin OS=Mus musculus GN=Plec PE=1 SV=2	Q9QXS1	TRUE	TRUE	aGLVGPELHEk	0.98	iTRAQ4plex (+144), iTRAQ4plex (+144)	32.54	32.0978	30.11	0.9713	1.068	1.786	1.615	0	0	3	0
Plectin OS=Mus musculus GN=Plec PE=1 SV=2	Q9QXS1	TRUE	TRUE	aGVGAPVTQVTLQSTQR	1	iTRAQ4plex (+144)	52.89	31.4457	52.89	1.033	0.8807	1.679	1.958	0	2	3	0
Plectin OS=Mus musculus GN=Plec PE=1 SV=2	Q9QXS1	TRUE	TRUE	aGVVGPELHEk	1	iTRAQ4plex (+144), iTRAQ4plex (+144)	41.4	32.4378	36.55	0.9251	1.078	1.875	1.6	0	1	2	0
Plectin OS=Mus musculus GN=Plec PE=1 SV=2	Q9QXS1	TRUE	TRUE	aIVQLkPR	0.99	iTRAQ4plex (+144), iTRAQ4plex (+144)	38.14	26.5225	16.7	0.9259		1.874		0	1	0	0
Plectin OS=Mus musculus GN=Plec PE=1 SV=2	Q9QXS1	TRUE	TRUE	akLEQLFQDEVAk	0.85	iTRAQ4plex (+144), iTRAQ4plex (+144), iTRAQ4plex (+144)	22.12	30.7262	14.41		0.8555		2.016	0	0	0	1
Plectin OS=Mus musculus GN=Plec PE=1 SV=2	Q9QXS1	TRUE	TRUE	aLLEEIER	0.99	iTRAQ4plex (+144)	39.79	32.3147	26.98	0.9803	0.9341	1.77	1.846	0	4	0	0
Plectin OS=Mus musculus GN=Plec PE=1 SV=2	Q9QXS1	TRUE	TRUE	aLQALDELR	1	iTRAQ4plex (+144)	54.05	31.5776	41.55	0.8809	0.8991	1.97	1.918	0	2	0	0
Plectin OS=Mus musculus GN=Plec PE=1 SV=2	Q9QXS1	TRUE	TRUE	aPVPASELLDAk	1	iTRAQ4plex (+144), iTRAQ4plex (+144)	40.82	32.1272	29.39	0.9848	1.027	1.762	1.68	0	0	7	0
Plectin OS=Mus musculus GN=Plec PE=1 SV=2	Q9QXS1	TRUE	TRUE	aQAEAQQPVFNTLR	1	iTRAQ4plex (+144)	74.5	30.4883	69.84	0.9543	1.128	1.818	1.528	0	4	1	0
Plectin OS=Mus musculus GN=Plec PE=1 SV=2	Q9QXS1	TRUE	TRUE	aQAELEAQELQR	1	iTRAQ4plex (+144)	55.91	30.3743	52.1	0.8008	1.015	2.167	1.7	0	2	1	0
Plectin OS=Mus musculus GN=Plec PE=1 SV=2	Q9QXS1	TRUE	TRUE	aQAEQAALk	1	iTRAQ4plex (+144), iTRAQ4plex (+144)	69.15	35.9572	55.23		1.018		1.694	0	1	0	0
Plectin OS=Mus musculus GN=Plec PE=1 SV=2	Q9QXS1	TRUE	TRUE	aQAEVEGLGk	0.99	iTRAQ4plex (+144), iTRAQ4plex (+144)	29.57	32.6198	22.85	1.058	0.9724	1.64	1.774	0	0	3	0
Plectin OS=Mus musculus GN=Plec PE=1 SV=2	Q9QXS1	TRUE	TRUE	aQLEPVASPAk	1	iTRAQ4plex (+144), iTRAQ4plex (+144)	100.74	32.5983	82.6	0.9711	1.033	1.787	1.67	0	3	4	0
Plectin OS=Mus musculus GN=Plec PE=1 SV=2	Q9QXS1	TRUE	TRUE	aQQVEAAER	0.99	iTRAQ4plex (+144)	34.14	35.1415	19.95		1.145		1.507	0	1	0	0
Plectin OS=Mus musculus GN=Plec PE=1 SV=2	Q9QXS1	TRUE	TRUE	aQVEQELTTLR	0.97	iTRAQ4plex (+144)	21.26	31.8554	20.52	1.03	0.9136	1.684	1.888	0	5	0	0
Plectin OS=Mus musculus GN=Plec PE=1 SV=2	Q9QXS1	TRUE	TRUE	cDNFTTSWR	1	Carbamidomethyl (+57), iTRAQ4plex (+144)	31.44	25	31.44	0.9265	0.921	1.873	1.872	0	3	0	0
Plectin OS=Mus musculus GN=Plec PE=1 SV=2	Q9QXS1	TRUE	TRUE	cISELkDIRLQLEAcETR	0.97	Carbamidomethyl (+57), iTRAQ4plex (+144), iTRAQ4plex (+144), Carbamidomethyl (+57)	27.75	34.3249	27.75	1.038		1.672		0	1	0	0
Plectin OS=Mus musculus GN=Plec PE=1 SV=2	Q9QXS1	TRUE	TRUE	cVEDPETGLR	1	Carbamidomethyl (+57), iTRAQ4plex (+144)	35.12	26.3144	28.63	0.9319	0.9369	1.862	1.841	0	3	0	0
Plectin OS=Mus musculus GN=Plec PE=1 SV=2	Q9QXS1	TRUE	TRUE	dLLQQFR	0.86	iTRAQ4plex (+144)	21.73	33.0016	14.64		0.9887		1.744	0	1	0	0
Plectin OS=Mus musculus GN=Plec PE=1 SV=2	Q9QXS1	TRUE	TRUE	dSQDAGGFGPEDR	1	iTRAQ4plex (+144)	99.2	25	99.2	0.8175	1.054	2.122	1.636	0	4	0	0
Plectin OS=Mus musculus GN=Plec PE=1 SV=2	Q9QXS1	TRUE	TRUE	dTHDQLSEPSEVR	1	iTRAQ4plex (+144)	37.51	26.7025	37.51	1.011	0.813	1.716	2.121	0	0	2	0
Plectin OS=Mus musculus GN=Plec PE=1 SV=2	Q9QXS1	TRUE	TRUE	dVSAYSk	0.9	iTRAQ4plex (+144), iTRAQ4plex (+144)	50.86	31.0823	32.18	0.9084	0.943	1.91	1.829	0	2	0	0
Plectin OS=Mus musculus GN=Plec PE=1 SV=2	Q9QXS1	TRUE	TRUE	eAIAELER	0.99	iTRAQ4plex (+144)	39.18	31.5106	17.93	1.152	0.9598	1.506	1.797	0	3	0	0
Plectin OS=Mus musculus GN=Plec PE=1 SV=2	Q9QXS1	TRUE	TRUE	eEEEVGFDWSDR	0.96	iTRAQ4plex (+144)	18.38	25	18.38		1.143		1.509	0	1	0	0
Plectin OS=Mus musculus GN=Plec PE=1 SV=2	Q9QXS1	TRUE	TRUE	eLAEEAAR	0.88	iTRAQ4plex (+144)	23.22	29.7451	15.76	1.109		1.564		0	1	0	0
Plectin OS=Mus musculus GN=Plec PE=1 SV=2	Q9QXS1	TRUE	TRUE	eLAEQELEk	1	iTRAQ4plex (+144), iTRAQ4plex (+144)	45.36	32.2479	18.3	1.314	1.278	1.32	1.349	0	4	0	0
Plectin OS=Mus musculus GN=Plec PE=1 SV=2	Q9QXS1	TRUE	TRUE	eLAEQELEkQR	0.93	iTRAQ4plex (+144), iTRAQ4plex (+144)	25.67	31.3386	18.82	1.439		1.206		0	0	1	0
Plectin OS=Mus musculus GN=Plec PE=1 SV=2	Q9QXS1	TRUE	TRUE	eLMWLNEk	0.99	iTRAQ4plex (+144), iTRAQ4plex (+144)	35.63	31.6524	24.39	0.9783	1.003	1.774	1.719	0	2	0	0
Plectin OS=Mus musculus GN=Plec PE=1 SV=2	Q9QXS1	TRUE	TRUE	eLSEVGSVR	1	iTRAQ4plex (+144)	47.19	32.1854	34.19	1.062	1.094	1.633	1.577	0	6	0	0
Plectin OS=Mus musculus GN=Plec PE=1 SV=2	Q9QXS1	TRUE	TRUE	eMSVYEAYR	1	iTRAQ4plex (+144)	40.56	25	39.61		0.9566		1.803	0	1	0	0
Plectin OS=Mus musculus GN=Plec PE=1 SV=2	Q9QXS1	TRUE	TRUE	eQAELEAAR	0.99	iTRAQ4plex (+144)	35.64	29.284	24.29	1.411		1.23		0	1	0	0
Plectin OS=Mus musculus GN=Plec PE=1 SV=2	Q9QXS1	TRUE	TRUE	eQLNEYk	0.9	iTRAQ4plex (+144), iTRAQ4plex (+144)	44.1	31.2581	7.05	1.003	0.9779	1.729	1.764	0	4	0	0
Plectin OS=Mus musculus GN=Plec PE=1 SV=2	Q9QXS1	TRUE	TRUE	eVAEADSVR	1	iTRAQ4plex (+144)	42.88	29.6848	26.75		1.513		1.14	0	1	0	0
Plectin OS=Mus musculus GN=Plec PE=1 SV=2	Q9QXS1	TRUE	TRUE	fISETLR	0.9	iTRAQ4plex (+144)	24.99	33.1911	17.35	0.9092	0.9181	1.908	1.878	0	4	0	0
Plectin OS=Mus musculus GN=Plec PE=1 SV=2	Q9QXS1	TRUE	TRUE	fLEEEAEk	0.98	iTRAQ4plex (+144), iTRAQ4plex (+144)	23.08	30.7298	19.79		1.131		1.524	0	2	0	0
Plectin OS=Mus musculus GN=Plec PE=1 SV=2	Q9QXS1	TRUE	TRUE	fLEGTScIAGVFVDATk	0.95	iTRAQ4plex (+144), Carbamidomethyl (+57), iTRAQ4plex (+144)	18.12	30.5994	17.31	1.516		1.145		0	0	1	0
Plectin OS=Mus musculus GN=Plec PE=1 SV=2	Q9QXS1	TRUE	TRUE	gGAEGELQALR	1	iTRAQ4plex (+144)	34.44	31.186	32.38	1.026	1.002	1.692	1.721	0	6	0	0
Plectin OS=Mus musculus GN=Plec PE=1 SV=2	Q9QXS1	TRUE	TRUE	gGELVYTDTEAR	1	iTRAQ4plex (+144)	54.77	28.169	54.13	1.115	1.049	1.556	1.645	0	9	0	0
Plectin OS=Mus musculus GN=Plec PE=1 SV=2	Q9QXS1	TRUE	TRUE	gHVPLIAVcDYk	1	iTRAQ4plex (+144), Carbamidomethyl (+57), iTRAQ4plex (+144)	44.19	31.6286	44.19	0.9423	0.7621	1.841	2.263	0	0	4	0
Plectin OS=Mus musculus GN=Plec PE=1 SV=2	Q9QXS1	TRUE	TRUE	gLVEDTLR	0.99	iTRAQ4plex (+144)	42.65	34.6864	25.82	0.994	1.079	1.745	1.598	0	3	0	0
Plectin OS=Mus musculus GN=Plec PE=1 SV=2	Q9QXS1	TRUE	TRUE	gLVGPELHDR	0.99	iTRAQ4plex (+144)	26.31	32.2686	26.31		0.9464		1.822	0	2	0	0
Plectin OS=Mus musculus GN=Plec PE=1 SV=2	Q9QXS1	TRUE	TRUE	gMHQSIEEFR	1	iTRAQ4plex (+144)	23.97	27.3957	23.97	1.263	1.055	1.374	1.635	0	0	2	0
Plectin OS=Mus musculus GN=Plec PE=1 SV=2	Q9QXS1	TRUE	TRUE	gQLcFEGLR	0.99	iTRAQ4plex (+144), Carbamidomethyl (+57)	25.26	30.4258	23.06	1.03	1.13	1.684	1.526	0	3	0	0
Plectin OS=Mus musculus GN=Plec PE=1 SV=2	Q9QXS1	TRUE	TRUE	gWLYYEAGQR	1	iTRAQ4plex (+144)	48.47	28.1624	40.16	0.9935	0.9723	1.746	1.774	0	2	0	0
Plectin OS=Mus musculus GN=Plec PE=1 SV=2	Q9QXS1	TRUE	TRUE	gYFDEEMNR	1	iTRAQ4plex (+144)	48.95	25	43.86	0.9085	1.019	1.91	1.693	0	5	0	0
Plectin OS=Mus musculus GN=Plec PE=1 SV=2	Q9QXS1	TRUE	TRUE	iPPGYHPLDVEk	0.85	iTRAQ4plex (+144), iTRAQ4plex (+144)	18.84	31.6495	18.84	1.089	0.9258	1.593	1.863	0	0	3	0
Plectin OS=Mus musculus GN=Plec PE=1 SV=2	Q9QXS1	TRUE	TRUE	iVITVVEEHER	1	iTRAQ4plex (+144)	32.73	32.3376	32.73	0.8272	0.9416	2.098	1.831	0	2	2	0
Plectin OS=Mus musculus GN=Plec PE=1 SV=2	Q9QXS1	TRUE	TRUE	kESYSALMR	0.97	iTRAQ4plex (+144), iTRAQ4plex (+144)	31.18	32.1352	21.15		0.8513		2.026	0	0	1	0
Plectin OS=Mus musculus GN=Plec PE=1 SV=2	Q9QXS1	TRUE	TRUE	kGQLcFEGLR	0.99	iTRAQ4plex (+144), iTRAQ4plex (+144), Carbamidomethyl (+57)	22.36	32.2712	22.36	1.076	0.9852	1.613	1.751	0	0	2	0
Plectin OS=Mus musculus GN=Plec PE=1 SV=2	Q9QXS1	TRUE	TRUE	kQEELQHLEQQR	0.92	iTRAQ4plex (+144), iTRAQ4plex (+144)	19.61	31.5746	19.61	1.102		1.575		0	0	0	1
Plectin OS=Mus musculus GN=Plec PE=1 SV=2	Q9QXS1	TRUE	TRUE	kQITVEELVR	0.93	iTRAQ4plex (+144), iTRAQ4plex (+144)	17.35	30.6707	15.42	0.967	0.9953	1.794	1.733	0	2	1	0
Plectin OS=Mus musculus GN=Plec PE=1 SV=2	Q9QXS1	TRUE	TRUE	kVALEEVER	0.88	iTRAQ4plex (+144), iTRAQ4plex (+144)	20.03	32.3528	17.39	0.9844		1.763		0	0	1	0
Plectin OS=Mus musculus GN=Plec PE=1 SV=2	Q9QXS1	TRUE	TRUE	lAAEQELIR	0.99	iTRAQ4plex (+144)	32.09	32.2505	24.36	0.8555	0.9594	2.028	1.798	0	10	0	0
Plectin OS=Mus musculus GN=Plec PE=1 SV=2	Q9QXS1	TRUE	TRUE	lAEDEAFQR	1	iTRAQ4plex (+144)	36.75	29.6426	27.02	0.9031	0.7619	1.921	2.264	0	3	0	0
Plectin OS=Mus musculus GN=Plec PE=1 SV=2	Q9QXS1	TRUE	TRUE	lAQGHTTVAELTQR	1	iTRAQ4plex (+144)	49.31	31.8184	46.19	1.004	1.153	1.729	1.496	0	0	2	0
Plectin OS=Mus musculus GN=Plec PE=1 SV=2	Q9QXS1	TRUE	TRUE	lDLQYAk	0.9	iTRAQ4plex (+144), iTRAQ4plex (+144)	26.87	32.8533	15.17	0.9098	1.003	1.907	1.72	0	3	0	0
Plectin OS=Mus musculus GN=Plec PE=1 SV=2	Q9QXS1	TRUE	TRUE	lEEQAALHk	0.99	iTRAQ4plex (+144), iTRAQ4plex (+144)	31.63	32.2011	28.72	1.008		1.721		0	0	1	0
Plectin OS=Mus musculus GN=Plec PE=1 SV=2	Q9QXS1	TRUE	TRUE	lFNAIIHR	0.96	iTRAQ4plex (+144)	28.39	30.8422	28.39		0.9184		1.878	0	0	1	0
Plectin OS=Mus musculus GN=Plec PE=1 SV=2	Q9QXS1	TRUE	TRUE	lHVAILER	0.86	iTRAQ4plex (+144)	18.69	32.5479	12.11		1.216		1.418	0	1	0	0
Plectin OS=Mus musculus GN=Plec PE=1 SV=2	Q9QXS1	TRUE	TRUE	lLAEENQR	0.99	iTRAQ4plex (+144)	38.12	31.529	17.16	0.9508	0.8713	1.825	1.979	0	2	0	0
Plectin OS=Mus musculus GN=Plec PE=1 SV=2	Q9QXS1	TRUE	TRUE	lLEAQAcTGGIIDPSTGER	1	iTRAQ4plex (+144), Carbamidomethyl (+57)	65.72	34.4358	65.72	1.122	1.098	1.547	1.571	0	1	3	0
Plectin OS=Mus musculus GN=Plec PE=1 SV=2	Q9QXS1	TRUE	TRUE	lLEAQVATGGIIDPVHSHR	1	iTRAQ4plex (+144)	53.94	30.9026	30.66		1.009		1.709	0	0	1	2
Plectin OS=Mus musculus GN=Plec PE=1 SV=2	Q9QXS1	TRUE	TRUE	lLPLTDk	0.9	iTRAQ4plex (+144), iTRAQ4plex (+144)	50.86	30.6183	29.87	0.9493	1.051	1.828	1.641	0	4	0	0
Plectin OS=Mus musculus GN=Plec PE=1 SV=2	Q9QXS1	TRUE	TRUE	lMADFQAGR	0.88	iTRAQ4plex (+144)	25.61	30.2119	6.57		1.058		1.63	0	1	0	0
Plectin OS=Mus musculus GN=Plec PE=1 SV=2	Q9QXS1	TRUE	TRUE	lPLDkDPAR	0.92	iTRAQ4plex (+144), iTRAQ4plex (+144)	19.24	31.4426	14.27	0.965	1.051	1.798	1.641	0	0	4	0
Plectin OS=Mus musculus GN=Plec PE=1 SV=2	Q9QXS1	TRUE	TRUE	lPVDVAYQR	0.97	iTRAQ4plex (+144)	29.5	34.5758	28.65	0.8108	0.8652	2.14	1.993	0	1	0	1
Plectin OS=Mus musculus GN=Plec PE=1 SV=2	Q9QXS1	TRUE	TRUE	lPVEVAYk	0.99	iTRAQ4plex (+144), iTRAQ4plex (+144)	58.65	33.0038	46.74	1.085	1.097	1.599	1.572	0	8	0	0
Plectin OS=Mus musculus GN=Plec PE=1 SV=2	Q9QXS1	TRUE	TRUE	lQAEEAER	0.99	iTRAQ4plex (+144)	26.04	29.6708	23.55	1.377		1.26		0	1	0	0
Plectin OS=Mus musculus GN=Plec PE=1 SV=2	Q9QXS1	TRUE	TRUE	lQAEEVAQQk	0.96	iTRAQ4plex (+144), iTRAQ4plex (+144)	23.64	32.3704	16.65	0.9089	0.9204	1.909	1.874	0	1	3	1
Plectin OS=Mus musculus GN=Plec PE=1 SV=2	Q9QXS1	TRUE	TRUE	lQHEATAATQk	1	iTRAQ4plex (+144), iTRAQ4plex (+144)	51.28	31.9976	47.08	0.9127	0.8147	1.901	2.117	0	0	2	0
Plectin OS=Mus musculus GN=Plec PE=1 SV=2	Q9QXS1	TRUE	TRUE	lQLEAcETR	0.99	iTRAQ4plex (+144), Carbamidomethyl (+57)	38.43	29.8408	16.05		0.7736		2.229	0	1	0	0
Plectin OS=Mus musculus GN=Plec PE=1 SV=2	Q9QXS1	TRUE	TRUE	lQLEETDHQk	1	iTRAQ4plex (+144), iTRAQ4plex (+144)	42.35	31.4082	42.35	0.8948	0.8992	1.939	1.918	0	0	2	0
Plectin OS=Mus musculus GN=Plec PE=1 SV=2	Q9QXS1	TRUE	TRUE	lQLETTER	0.87	iTRAQ4plex (+144)	15.64	32.6126	12.6	0.8882	0.8805	1.953	1.959	0	3	0	0
Plectin OS=Mus musculus GN=Plec PE=1 SV=2	Q9QXS1	TRUE	TRUE	lSAEAEk	0.9	iTRAQ4plex (+144), iTRAQ4plex (+144)	33.42	33.7894	11.72		1.055		1.635	0	1	0	0
Plectin OS=Mus musculus GN=Plec PE=1 SV=2	Q9QXS1	TRUE	TRUE	lSVAAQEAAR	0.96	iTRAQ4plex (+144)	24.03	31.9257	17.81	1.088	1.042	1.595	1.655	0	2	0	0
Plectin OS=Mus musculus GN=Plec PE=1 SV=2	Q9QXS1	TRUE	TRUE	lSYTQLLk	0.99	iTRAQ4plex (+144), iTRAQ4plex (+144)	48.79	31.6673	36.72	0.8927	0.9017	1.943	1.913	0	3	0	0
Plectin OS=Mus musculus GN=Plec PE=1 SV=2	Q9QXS1	TRUE	TRUE	lTAEDLYEAR	1	iTRAQ4plex (+144)	33.3	30.4415	31.18	1.292	1.137	1.343	1.517	0	5	0	0
Plectin OS=Mus musculus GN=Plec PE=1 SV=2	Q9QXS1	TRUE	TRUE	lTVDEAVR	0.94	iTRAQ4plex (+144)	32.8	32.1405	8.48		1.016		1.697	0	2	0	0
Plectin OS=Mus musculus GN=Plec PE=1 SV=2	Q9QXS1	TRUE	TRUE	lTVNEAVk	0.99	iTRAQ4plex (+144), iTRAQ4plex (+144)	25.49	32.7485	24.06	0.9998	0.8976	1.735	1.921	0	4	0	0
Plectin OS=Mus musculus GN=Plec PE=1 SV=2	Q9QXS1	TRUE	TRUE	lYVHEAVk	0.97	iTRAQ4plex (+144), iTRAQ4plex (+144)	22.6	32.5551	19.08		1.055		1.635	0	0	1	0
Plectin OS=Mus musculus GN=Plec PE=1 SV=2	Q9QXS1	TRUE	TRUE	mGIVGPEFk	1	iTRAQ4plex (+144), iTRAQ4plex (+144)	29.83	32.8623	23.31	1.135	1.018	1.529	1.694	0	3	0	0
Plectin OS=Mus musculus GN=Plec PE=1 SV=2	Q9QXS1	TRUE	TRUE	mQAVQEATR	0.99	iTRAQ4plex (+144)	33.7	29.7128	27.22		0.7948		2.17	0	1	0	0
Plectin OS=Mus musculus GN=Plec PE=1 SV=2	Q9QXS1	TRUE	TRUE	mSAAQALk	0.99	iTRAQ4plex (+144), iTRAQ4plex (+144)	32.71	36.5944	24.07	0.9771	1.016	1.776	1.698	0	6	0	0
Plectin OS=Mus musculus GN=Plec PE=1 SV=2	Q9QXS1	TRUE	TRUE	nLVDNITGQR	1	iTRAQ4plex (+144)	34.33	31.5715	32.3	1.004	0.9488	1.728	1.818	0	4	0	0
Plectin OS=Mus musculus GN=Plec PE=1 SV=2	Q9QXS1	TRUE	TRUE	qAEAELALR	1	iTRAQ4plex (+144)	31.48	32.0548	24.45	0.9594	0.9545	1.808	1.807	0	3	0	0
Plectin OS=Mus musculus GN=Plec PE=1 SV=2	Q9QXS1	TRUE	TRUE	qEELQHLEQQR	1	iTRAQ4plex (+144)	35.92	30.6483	30.6	1.018	1.075	1.704	1.604	0	0	3	0
Plectin OS=Mus musculus GN=Plec PE=1 SV=2	Q9QXS1	TRUE	TRUE	qEEVYSELQAR	1	iTRAQ4plex (+144)	60.55	28.739	52.14	0.9826	1.015	1.766	1.7	0	4	1	0
Plectin OS=Mus musculus GN=Plec PE=1 SV=2	Q9QXS1	TRUE	TRUE	qELMASMEEAR	1	iTRAQ4plex (+144)	29.94	25	29.94	1.242	1.202	1.397	1.435	0	7	0	0
Plectin OS=Mus musculus GN=Plec PE=1 SV=2	Q9QXS1	TRUE	TRUE	qITVEELVR	1	iTRAQ4plex (+144)	45.6	32.2866	33.57	0.9275	0.9573	1.871	1.801	0	2	0	0
Plectin OS=Mus musculus GN=Plec PE=1 SV=2	Q9QXS1	TRUE	TRUE	qLAAEEEQR	1	iTRAQ4plex (+144)	59.12	27.7305	54.93	1.256	1.438	1.381	1.199	0	2	0	0
Plectin OS=Mus musculus GN=Plec PE=1 SV=2	Q9QXS1	TRUE	TRUE	qLAEEDAAR	1	iTRAQ4plex (+144)	37.63	29.4399	32.52	0.9515	1.692	1.823	1.019	0	2	0	0
Plectin OS=Mus musculus GN=Plec PE=1 SV=2	Q9QXS1	TRUE	TRUE	qLEMSAEAER	1	iTRAQ4plex (+144)	44.05	26.5031	40.73	0.9078	1.06	1.911	1.627	0	4	0	0
Plectin OS=Mus musculus GN=Plec PE=1 SV=2	Q9QXS1	TRUE	TRUE	qLLEEELAR	1	iTRAQ4plex (+144)	52.05	32.0602	47.37	0.9894	0.9488	1.754	1.818	0	6	0	0
Plectin OS=Mus musculus GN=Plec PE=1 SV=2	Q9QXS1	TRUE	TRUE	qLQLAQEAAQk	1	iTRAQ4plex (+144), iTRAQ4plex (+144)	75.23	31.8724	44.76	0.9842	0.882	1.763	1.955	0	1	2	0
Plectin OS=Mus musculus GN=Plec PE=1 SV=2	Q9QXS1	TRUE	TRUE	qQNLASYDYVR	1	iTRAQ4plex (+144)	43.74	27.9727	40.15	0.8644	1.109	2.007	1.555	0	3	0	0
Plectin OS=Mus musculus GN=Plec PE=1 SV=2	Q9QXS1	TRUE	TRUE	qSAEEQAQAQAQAQAAAEk	0.99	iTRAQ4plex (+144), iTRAQ4plex (+144)	45.11	27.8104	10.77	1.151	1.058	1.507	1.63	0	0	2	2
Plectin OS=Mus musculus GN=Plec PE=1 SV=2	Q9QXS1	TRUE	TRUE	qSSEAEIQAk	0.87	iTRAQ4plex (+144), iTRAQ4plex (+144)	22.28	32.2866	11.3	1.076	1.033	1.613	1.67	0	0	2	0
Plectin OS=Mus musculus GN=Plec PE=1 SV=2	Q9QXS1	TRUE	TRUE	qTLTIYQALk	1	iTRAQ4plex (+144), iTRAQ4plex (+144)	67.23	32.1085	59.68	1.086	1.027	1.598	1.68	0	4	1	0
Plectin OS=Mus musculus GN=Plec PE=1 SV=2	Q9QXS1	TRUE	TRUE	qVEVTVHk	0.99	iTRAQ4plex (+144), iTRAQ4plex (+144)	38.15	32.0951	33.74		0.8015		2.152	0	1	0	0
Plectin OS=Mus musculus GN=Plec PE=1 SV=2	Q9QXS1	TRUE	TRUE	qVQVALETAQR	1	iTRAQ4plex (+144)	45.24	31.9173	41.14	1.114	1.064	1.557	1.621	0	3	1	0
Plectin OS=Mus musculus GN=Plec PE=1 SV=2	Q9QXS1	TRUE	TRUE	qYDIDDAITk	1	iTRAQ4plex (+144), iTRAQ4plex (+144)	60.32	30.6521	57.11	0.9775	0.8983	1.775	1.92	0	5	4	0
Plectin OS=Mus musculus GN=Plec PE=1 SV=2	Q9QXS1	TRUE	TRUE	rEEAAVDAQQQk	1	iTRAQ4plex (+144), iTRAQ4plex (+144)	58.35	31.126	56.9	0.8884	0.8095	1.953	2.131	0	0	2	1
Plectin OS=Mus musculus GN=Plec PE=1 SV=2	Q9QXS1	TRUE	TRUE	rLEEQAALHk	0.95	iTRAQ4plex (+144), iTRAQ4plex (+144)	21.69	31.7696	15.09	0.9871	0.8517	1.758	2.025	0	0	1	1
Plectin OS=Mus musculus GN=Plec PE=1 SV=2	Q9QXS1	TRUE	TRUE	rLTVNEAVk	0.95	iTRAQ4plex (+144), iTRAQ4plex (+144)	26.11	31.5564	14.01		0.844		2.043	0	0	1	0
Plectin OS=Mus musculus GN=Plec PE=1 SV=2	Q9QXS1	TRUE	TRUE	rPELEDSTLR	1	iTRAQ4plex (+144)	42.8	31.2516	42.8	1.18	1.011	1.47	1.705	0	0	2	0
Plectin OS=Mus musculus GN=Plec PE=1 SV=2	Q9QXS1	TRUE	TRUE	rQELEAELAk	0.99	iTRAQ4plex (+144), iTRAQ4plex (+144)	34.59	32.1696	26.53	1.066	1.081	1.627	1.595	0	0	7	0
Plectin OS=Mus musculus GN=Plec PE=1 SV=2	Q9QXS1	TRUE	TRUE	rQVEEEIMALk	1	iTRAQ4plex (+144), iTRAQ4plex (+144)	33.11	31.7522	31.45	1.101	1.179	1.576	1.462	0	0	2	0
Plectin OS=Mus musculus GN=Plec PE=1 SV=2	Q9QXS1	TRUE	TRUE	sAEVELQSk	1	iTRAQ4plex (+144), iTRAQ4plex (+144)	53.17	31.8639	44.65	1.022	1.215	1.698	1.419	0	2	1	0
Plectin OS=Mus musculus GN=Plec PE=1 SV=2	Q9QXS1	TRUE	TRUE	sALDQYR	0.9	iTRAQ4plex (+144)	34.3	30.8207	17.12	0.9441	1.016	1.838	1.697	0	3	0	0
Plectin OS=Mus musculus GN=Plec PE=1 SV=2	Q9QXS1	TRUE	TRUE	sEAEAAR	0.9	iTRAQ4plex (+144)	23.9	34.5939	14.41		1.398		1.234	0	1	0	0
Plectin OS=Mus musculus GN=Plec PE=1 SV=2	Q9QXS1	TRUE	TRUE	sELELTLGk	1	iTRAQ4plex (+144), iTRAQ4plex (+144)	64.28	35.5169	20.34	0.9774	1.03	1.775	1.674	0	5	0	0
Plectin OS=Mus musculus GN=Plec PE=1 SV=2	Q9QXS1	TRUE	TRUE	sILDEELQR	1	iTRAQ4plex (+144)	53.39	31.9201	39.33	0.9623	0.9112	1.803	1.893	0	6	0	0
Plectin OS=Mus musculus GN=Plec PE=1 SV=2	Q9QXS1	TRUE	TRUE	sIQEELQHLR	1	iTRAQ4plex (+144)	39	32.0194	37.36	0.945	0.9452	1.836	1.825	0	0	3	0
Plectin OS=Mus musculus GN=Plec PE=1 SV=2	Q9QXS1	TRUE	TRUE	skEQAELEAAR	1	iTRAQ4plex (+144), iTRAQ4plex (+144)	52.39	31.6524	45.8	0.9914		1.75		0	1	1	0
Plectin OS=Mus musculus GN=Plec PE=1 SV=2	Q9QXS1	TRUE	TRUE	sLAAEEEAAR	1	iTRAQ4plex (+144)	57.68	29.5952	33.51	1.131	0.9511	1.534	1.813	0	4	0	0
Plectin OS=Mus musculus GN=Plec PE=1 SV=2	Q9QXS1	TRUE	TRUE	sLAQADAEk	0.94	iTRAQ4plex (+144), iTRAQ4plex (+144)	28.08	32.9973	16.72	1.109	0.9991	1.564	1.726	0	2	1	0
Plectin OS=Mus musculus GN=Plec PE=1 SV=2	Q9QXS1	TRUE	TRUE	sLESLHGFVAAATk	0.88	iTRAQ4plex (+144), iTRAQ4plex (+144)	17.68	31.8213	12.99		1.063		1.623	0	0	2	0
Plectin OS=Mus musculus GN=Plec PE=1 SV=2	Q9QXS1	TRUE	TRUE	sLSAIYLEk	0.99	iTRAQ4plex (+144), iTRAQ4plex (+144)	27.58	32.1775	25.31	1.227		1.414		0	1	0	0
Plectin OS=Mus musculus GN=Plec PE=1 SV=2	Q9QXS1	TRUE	TRUE	sMVEEGTGLR	1	iTRAQ4plex (+144)	41.61	30.1072	34.89	1.144	1.111	1.517	1.552	0	7	0	0
Plectin OS=Mus musculus GN=Plec PE=1 SV=2	Q9QXS1	TRUE	TRUE	sQVEEELFSVR	1	iTRAQ4plex (+144)	45.13	30.0732	43.11	0.9245		1.877		0	2	0	0
Plectin OS=Mus musculus GN=Plec PE=1 SV=2	Q9QXS1	TRUE	TRUE	sSIAGLLLkPTNEk	0.98	iTRAQ4plex (+144), iTRAQ4plex (+144), iTRAQ4plex (+144)	31.99	33.2879	24.67	0.8853	0.7801	1.96	2.211	0	2	2	0
Plectin OS=Mus musculus GN=Plec PE=1 SV=2	Q9QXS1	TRUE	TRUE	sTQGAEEVLk	0.92	iTRAQ4plex (+144), iTRAQ4plex (+144)	23.96	32.4551	14	1.09	1.127	1.592	1.531	0	5	2	0
Plectin OS=Mus musculus GN=Plec PE=1 SV=2	Q9QXS1	TRUE	TRUE	sYVDPSTDER	1	iTRAQ4plex (+144)	50.13	25	41.07	0.8659	0.8043	2.004	2.144	0	2	0	0
Plectin OS=Mus musculus GN=Plec PE=1 SV=2	Q9QXS1	TRUE	TRUE	tEAEIALk	0.95	iTRAQ4plex (+144), iTRAQ4plex (+144)	32.53	33.2469	24.04		1.063		1.623	0	2	0	0
Plectin OS=Mus musculus GN=Plec PE=1 SV=2	Q9QXS1	TRUE	TRUE	tEVVETTQVYTEEETRR	0.99	iTRAQ4plex (+144)	20.45	28.0482	20.45	1.363	0.8931	1.273	1.931	0	0	3	0
Plectin OS=Mus musculus GN=Plec PE=1 SV=2	Q9QXS1	TRUE	TRUE	tGHITVEk	0.87	iTRAQ4plex (+144), iTRAQ4plex (+144)	21.11	31.9257	13.17	0.932	0.8814	1.862	1.957	0	0	2	0
Plectin OS=Mus musculus GN=Plec PE=1 SV=2	Q9QXS1	TRUE	TRUE	tLQEEHVTVAQLR	1	iTRAQ4plex (+144)	45.55	31.9424	45.55	0.9597	1.108	1.808	1.556	0	0	3	0
Plectin OS=Mus musculus GN=Plec PE=1 SV=2	Q9QXS1	TRUE	TRUE	vALEEVER	0.91	iTRAQ4plex (+144)	20.03	32.1272	12.6	0.9965	1.104	1.741	1.562	0	6	0	0
Plectin OS=Mus musculus GN=Plec PE=1 SV=2	Q9QXS1	TRUE	TRUE	vEVPVGSFk	1	iTRAQ4plex (+144), iTRAQ4plex (+144)	62.72	33.0835	51.81	0.8052	0.8404	2.155	2.052	0	2	0	0
Plectin OS=Mus musculus GN=Plec PE=1 SV=2	Q9QXS1	TRUE	TRUE	vLADPSDDTk	0.99	iTRAQ4plex (+144), iTRAQ4plex (+144)	31.03	30.9587	31.03	0.9033	0.9658	1.921	1.786	0	5	0	0
Plectin OS=Mus musculus GN=Plec PE=1 SV=2	Q9QXS1	TRUE	TRUE	vLALPEPSPAAPTLR	0.99	iTRAQ4plex (+144)	34.42	36.1405	34.42	1	0.9762	1.735	1.767	0	3	5	0
Plectin OS=Mus musculus GN=Plec PE=1 SV=2	Q9QXS1	TRUE	TRUE	vPGAQDGVR	1	iTRAQ4plex (+144)	33.62	31.271	31.5	0.743	0.7352	2.335	2.346	0	2	0	0
Plectin OS=Mus musculus GN=Plec PE=1 SV=2	Q9QXS1	TRUE	TRUE	vPLDVAYAR	0.99	iTRAQ4plex (+144)	26.06	33.1429	26.06	0.9359	1.043	1.854	1.654	0	4	0	0
Plectin OS=Mus musculus GN=Plec PE=1 SV=2	Q9QXS1	TRUE	TRUE	vQMEELGk	0.99	iTRAQ4plex (+144), iTRAQ4plex (+144)	67.42	32.8959	51.71	0.9039	0.831	1.919	2.075	0	2	0	0
Plectin OS=Mus musculus GN=Plec PE=1 SV=2	Q9QXS1	TRUE	TRUE	vSITEAMHR	0.99	iTRAQ4plex (+144)	26.87	30.4727	18.9	1.225		1.417		0	0	1	0
Plectin OS=Mus musculus GN=Plec PE=1 SV=2	Q9QXS1	TRUE	TRUE	vSLDEALQR	1	iTRAQ4plex (+144)	41.23	31.8156	18.54	0.8316	0.9623	2.086	1.792	0	4	0	0
Plectin OS=Mus musculus GN=Plec PE=1 SV=2	Q9QXS1	TRUE	TRUE	vTLVQTLEIQR	1	iTRAQ4plex (+144)	41.13	33.3183	35.25		0.8715		1.979	0	1	0	0
Plectin OS=Mus musculus GN=Plec PE=1 SV=2	Q9QXS1	TRUE	TRUE	vTQLLER	0.85	iTRAQ4plex (+144)	16.84	33.8346	11.84	0.9123		1.902		0	1	0	0
Plectin OS=Mus musculus GN=Plec PE=1 SV=2	Q9QXS1	TRUE	TRUE	vVIVDPETGk	1	iTRAQ4plex (+144), iTRAQ4plex (+144)	69.81	31.9948	62.66	1.003	1.052	1.729	1.639	0	4	0	0
Plectin OS=Mus musculus GN=Plec PE=1 SV=2	Q9QXS1	TRUE	TRUE	vYHDPSTQEPVTYSQLQQR	1	iTRAQ4plex (+144)	42.28	31.2808	42.28	1.041		1.667		0	1	1	0
Plectin OS=Mus musculus GN=Plec PE=1 SV=2	Q9QXS1	TRUE	TRUE	wQAVLAQTDVR	1	iTRAQ4plex (+144)	34.88	31.7754	30.24	0.9781	0.8471	1.774	2.036	0	1	1	0
Cytochrome b-c1 complex subunit 1, mitochondrial OS=Mus musculus GN=Uqcrc1 PE=1 SV=2	Q9CZ13	TRUE	TRUE	eHTAYLIk	0.96	iTRAQ4plex (+144), iTRAQ4plex (+144)	21.94	32.8194	18.62	1.025	1.048	1.111	1.124	0	0	4	0
Cytochrome b-c1 complex subunit 1, mitochondrial OS=Mus musculus GN=Uqcrc1 PE=1 SV=2	Q9CZ13	TRUE	TRUE	eRDVILR	0.89	iTRAQ4plex (+144)	21.21	31.7289	10.8	0.9202	0.8802	1.237	1.339	0	4	0	0
Cytochrome b-c1 complex subunit 1, mitochondrial OS=Mus musculus GN=Uqcrc1 PE=1 SV=2	Q9CZ13	TRUE	TRUE	eVESIGAHLNAYSTR	0.95	iTRAQ4plex (+144)	21.14	28.8593	20.55	1.038	0.9963	1.097	1.183	0	8	40	0
Cytochrome b-c1 complex subunit 1, mitochondrial OS=Mus musculus GN=Uqcrc1 PE=1 SV=2	Q9CZ13	TRUE	TRUE	eVESIGAHLNAySTR	0.93	iTRAQ4plex (+144), iTRAQ4plex (+144)	17.71	30.2202	17.71	0.9526	0.9208	1.195	1.28	0	1	1	8
Cytochrome b-c1 complex subunit 1, mitochondrial OS=Mus musculus GN=Uqcrc1 PE=1 SV=2	Q9CZ13	TRUE	TRUE	iPLAEWESR	0.99	iTRAQ4plex (+144)	25.41	31.3577	25.41	0.9982	1.269	1.14	0.9285	0	3	0	0
Cytochrome b-c1 complex subunit 1, mitochondrial OS=Mus musculus GN=Uqcrc1 PE=1 SV=2	Q9CZ13	TRUE	TRUE	iQEVDAQMLR	0.95	iTRAQ4plex (+144)	25.72	30.3181	20.05	1.028	1.026	1.108	1.149	0	23	0	0
Cytochrome b-c1 complex subunit 1, mitochondrial OS=Mus musculus GN=Uqcrc1 PE=1 SV=2	Q9CZ13	TRUE	TRUE	lcTSATESEVTR	1	iTRAQ4plex (+144), Carbamidomethyl (+57)	47.49	31.3577	43.11	0.976	1.005	1.166	1.172	0	46	12	0
Cytochrome b-c1 complex subunit 1, mitochondrial OS=Mus musculus GN=Uqcrc1 PE=1 SV=2	Q9CZ13	TRUE	TRUE	mVLAAAGGVEHQQLLDLAQk	1	iTRAQ4plex (+144), iTRAQ4plex (+144)	43.22	34.7392	43.22	0.9876	1.091	1.153	1.081	0	5	12	3
Cytochrome b-c1 complex subunit 1, mitochondrial OS=Mus musculus GN=Uqcrc1 PE=1 SV=2	Q9CZ13	TRUE	TRUE	nALVSHLDGTTPVcEDIGR	0.97	iTRAQ4plex (+144), Carbamidomethyl (+57)	28.53	32.3045	28.53	1.025	1.06	1.111	1.112	0	17	63	19
Cytochrome b-c1 complex subunit 1, mitochondrial OS=Mus musculus GN=Uqcrc1 PE=1 SV=2	Q9CZ13	TRUE	TRUE	nNGAGYFLEHLAFk	0.99	iTRAQ4plex (+144), iTRAQ4plex (+144)	33.36	30.1787	33.36	0.8955	0.9243	1.271	1.275	0	1	37	1
Cytochrome b-c1 complex subunit 1, mitochondrial OS=Mus musculus GN=Uqcrc1 PE=1 SV=2	Q9CZ13	TRUE	TRUE	nRPGNALEk	0.84	iTRAQ4plex (+144), iTRAQ4plex (+144)	21.42	32.0385	11.94	1.02	1.089	1.116	1.082	0	1	1	0
Cytochrome b-c1 complex subunit 1, mitochondrial OS=Mus musculus GN=Uqcrc1 PE=1 SV=2	Q9CZ13	TRUE	TRUE	rIPLAEWESR	1	iTRAQ4plex (+144)	28.01	31.8949	28.01	0.8725	0.9113	1.305	1.293	0	1	20	0
Cytochrome b-c1 complex subunit 1, mitochondrial OS=Mus musculus GN=Uqcrc1 PE=1 SV=2	Q9CZ13	TRUE	TRUE	sLLTYGR	0.84	iTRAQ4plex (+144)	24.76	36.8151	11.13	0.9824	0.9918	1.159	1.188	0	22	0	0
Cytochrome b-c1 complex subunit 1, mitochondrial OS=Mus musculus GN=Uqcrc1 PE=1 SV=2	Q9CZ13	TRUE	TRUE	tDLTDYLNR	0.98	iTRAQ4plex (+144)	29.4	28.848	23.48	1.014	1.049	1.123	1.123	0	9	0	0
Cytochrome b-c1 complex subunit 1, mitochondrial OS=Mus musculus GN=Uqcrc1 PE=1 SV=2	Q9CZ13	TRUE	TRUE	tDLTDyLNR	0.96	iTRAQ4plex (+144), iTRAQ4plex (+144)	18.7	31.3354	18.7	0.8814	0.916	1.292	1.287	0	0	6	0
Cytochrome b-c1 complex subunit 1, mitochondrial OS=Mus musculus GN=Uqcrc1 PE=1 SV=2	Q9CZ13	TRUE	TRUE	vASEQSSHATcTVGVWIDAGSR	1	iTRAQ4plex (+144), Carbamidomethyl (+57)	71.19	30.8063	71.19	1.097	1.102	1.038	1.07	0	10	39	7
Cytochrome b-c1 complex subunit 1, mitochondrial OS=Mus musculus GN=Uqcrc1 PE=1 SV=2	Q9CZ13	TRUE	TRUE	vVELLADIVQNSSLEDSQIEk	1	iTRAQ4plex (+144), iTRAQ4plex (+144)	42.97	30.2078	42.97	1.018	1.011	1.119	1.166	0	1	46	46
Cytochrome b-c1 complex subunit 1, mitochondrial OS=Mus musculus GN=Uqcrc1 PE=1 SV=2	Q9CZ13	TRUE	TRUE	vYEEDAVPGLTPcR	1	iTRAQ4plex (+144), Carbamidomethyl (+57)	47.99	26.3144	47.99	1.037	1.014	1.097	1.163	0	44	14	0
Cytochrome b-c1 complex subunit 1, mitochondrial OS=Mus musculus GN=Uqcrc1 PE=1 SV=2	Q9CZ13	TRUE	TRUE	vyEEDAVPGLTPcR	0.97	iTRAQ4plex (+144), iTRAQ4plex (+144), Carbamidomethyl (+57)	27.83	28.9873	27.83	0.9537	0.9885	1.194	1.192	0	4	20	1
Cytochrome b-c1 complex subunit 1, mitochondrial OS=Mus musculus GN=Uqcrc1 PE=1 SV=2	Q9CZ13	TRUE	TRUE	yFYDQcPAVAGYGPIEQLPDYNR	0.98	iTRAQ4plex (+144), Carbamidomethyl (+57)	28.83	25.966	28.83	0.9927	0.714	1.101	1.651	0	1	10	0
Spectrin beta chain, non-erythrocytic 1 OS=Mus musculus GN=Sptbn1 PE=1 SV=2	Q62261	TRUE	TRUE	aELFTQScADLDk	1	iTRAQ4plex (+144), Carbamidomethyl (+57), iTRAQ4plex (+144)	31.93	28.1157	31.93	1.063	0.9829	1.279	1.323	0	6	3	0
Spectrin beta chain, non-erythrocytic 1 OS=Mus musculus GN=Sptbn1 PE=1 SV=2	Q62261	TRUE	TRUE	akDEQSAVSMLk	0.97	iTRAQ4plex (+144), iTRAQ4plex (+144), iTRAQ4plex (+144)	26.81	31.8611	15.43	0.985	1.007	1.38	1.291	0	1	2	1
Spectrin beta chain, non-erythrocytic 1 OS=Mus musculus GN=Sptbn1 PE=1 SV=2	Q62261	TRUE	TRUE	aLAVEGk	0.9	iTRAQ4plex (+144), iTRAQ4plex (+144)	43.26	33.3122	15.4	0.8763	0.7387	1.552	1.761	0	4	0	0
Spectrin beta chain, non-erythrocytic 1 OS=Mus musculus GN=Sptbn1 PE=1 SV=2	Q62261	TRUE	TRUE	aQTLPTSVVTITSESSPGk	1	iTRAQ4plex (+144), iTRAQ4plex (+144)	32.69	30.8243	32.69	1.03	1.091	1.319	1.192	0	0	11	2
Spectrin beta chain, non-erythrocytic 1 OS=Mus musculus GN=Sptbn1 PE=1 SV=2	Q62261	TRUE	TRUE	aQTLPTSVVTITSESSPGkR	1	iTRAQ4plex (+144), iTRAQ4plex (+144)	86.18	30.6333	86.18	1.309	1.067	1.038	1.219	0	0	2	1
Spectrin beta chain, non-erythrocytic 1 OS=Mus musculus GN=Sptbn1 PE=1 SV=2	Q62261	TRUE	TRUE	dEQSAVSMLk	1	iTRAQ4plex (+144), iTRAQ4plex (+144)	30.2	31.0992	26.94	1.157	0.9048	1.175	1.438	0	3	1	0
Spectrin beta chain, non-erythrocytic 1 OS=Mus musculus GN=Sptbn1 PE=1 SV=2	Q62261	TRUE	TRUE	dGMAFNALIHk	1	iTRAQ4plex (+144), iTRAQ4plex (+144)	66.7	31.7435	62.28	0.953	0.9015	1.427	1.443	0	3	9	0
Spectrin beta chain, non-erythrocytic 1 OS=Mus musculus GN=Sptbn1 PE=1 SV=2	Q62261	TRUE	TRUE	dLVAIEAk	0.99	iTRAQ4plex (+144), iTRAQ4plex (+144)	50	32.7323	31.71	0.8911	0.9681	1.526	1.343	0	4	0	0
Spectrin beta chain, non-erythrocytic 1 OS=Mus musculus GN=Sptbn1 PE=1 SV=2	Q62261	TRUE	TRUE	dQNTVETLQR	1	iTRAQ4plex (+144)	45.43	30.1115	42.17	0.9518	0.9513	1.429	1.367	0	4	0	0
Spectrin beta chain, non-erythrocytic 1 OS=Mus musculus GN=Sptbn1 PE=1 SV=2	Q62261	TRUE	TRUE	dTGNIGQER	1	iTRAQ4plex (+144)	31.61	32.9115	30.47	1.188	1.045	1.145	1.245	0	2	0	0
Spectrin beta chain, non-erythrocytic 1 OS=Mus musculus GN=Sptbn1 PE=1 SV=2	Q62261	TRUE	TRUE	dVAEEITNyRPTIDTLHEQASALPQAHAESPDVk	0.94	iTRAQ4plex (+144), iTRAQ4plex (+144), iTRAQ4plex (+144)	15.29	26.6932	15.29	0.9632		1.412		0	0	0	0
Spectrin beta chain, non-erythrocytic 1 OS=Mus musculus GN=Sptbn1 PE=1 SV=2	Q62261	TRUE	TRUE	dVSSVELLMNNHQGIk	1	iTRAQ4plex (+144), iTRAQ4plex (+144)	77.15	35.6879	74.06	0.9857	0.9813	1.379	1.325	0	1	10	6
Spectrin beta chain, non-erythrocytic 1 OS=Mus musculus GN=Sptbn1 PE=1 SV=2	Q62261	TRUE	TRUE	eAASELLMR	1	iTRAQ4plex (+144)	58.13	31.6938	39.06	0.9171	0.8962	1.483	1.451	0	10	0	0
Spectrin beta chain, non-erythrocytic 1 OS=Mus musculus GN=Sptbn1 PE=1 SV=2	Q62261	TRUE	TRUE	eAEkLESEHPDQAQAILSR	1	iTRAQ4plex (+144), iTRAQ4plex (+144)	50.17	30.1662	50.17	0.9464	0.9037	1.437	1.439	0	1	2	4
Spectrin beta chain, non-erythrocytic 1 OS=Mus musculus GN=Sptbn1 PE=1 SV=2	Q62261	TRUE	TRUE	eAIcEVALDYk	0.99	iTRAQ4plex (+144), Carbamidomethyl (+57), iTRAQ4plex (+144)	27.58	30.7482	27.37	1.093		1.244		0	0	1	0
Spectrin beta chain, non-erythrocytic 1 OS=Mus musculus GN=Sptbn1 PE=1 SV=2	Q62261	TRUE	TRUE	eASLGEASk	0.97	iTRAQ4plex (+144), iTRAQ4plex (+144)	32.26	36.3124	22.98	0.9967	1.073	1.364	1.213	0	11	3	0
Spectrin beta chain, non-erythrocytic 1 OS=Mus musculus GN=Sptbn1 PE=1 SV=2	Q62261	TRUE	TRUE	eGEDMIAEEHFGSEk	1	iTRAQ4plex (+144), iTRAQ4plex (+144)	59.11	25	58.72	1.026	0.9724	1.325	1.337	0	1	3	1
Spectrin beta chain, non-erythrocytic 1 OS=Mus musculus GN=Sptbn1 PE=1 SV=2	Q62261	TRUE	TRUE	eGMQLISEkPETEAVVk	1	iTRAQ4plex (+144), iTRAQ4plex (+144), iTRAQ4plex (+144)	35.88	30.6819	35.88	0.8896	0.9315	1.528	1.396	0	1	1	4
Spectrin beta chain, non-erythrocytic 1 OS=Mus musculus GN=Sptbn1 PE=1 SV=2	Q62261	TRUE	TRUE	eIGQSVDEVEk	1	iTRAQ4plex (+144), iTRAQ4plex (+144)	74.92	30.6707	65.61	0.993	1.037	1.369	1.254	0	7	0	0
Spectrin beta chain, non-erythrocytic 1 OS=Mus musculus GN=Sptbn1 PE=1 SV=2	Q62261	TRUE	TRUE	eIQGHQPR	0.97	iTRAQ4plex (+144)	25.9	32.2194	16.01	0.9799	0.9233	1.387	1.409	0	0	2	0
Spectrin beta chain, non-erythrocytic 1 OS=Mus musculus GN=Sptbn1 PE=1 SV=2	Q62261	TRUE	TRUE	eLEAENYHDIk	1	iTRAQ4plex (+144), iTRAQ4plex (+144)	38.71	31.3672	30.14		1.09		1.193	0	0	1	0
Spectrin beta chain, non-erythrocytic 1 OS=Mus musculus GN=Sptbn1 PE=1 SV=2	Q62261	TRUE	TRUE	eLEAENyHDIk	0.99	iTRAQ4plex (+144), iTRAQ4plex (+144), iTRAQ4plex (+144)	31.75	31.1361	31.75	1.154		1.178		0	0	0	1
Spectrin beta chain, non-erythrocytic 1 OS=Mus musculus GN=Sptbn1 PE=1 SV=2	Q62261	TRUE	TRUE	eMAELTR	0.9	iTRAQ4plex (+144)	30.89	31.313	19	0.9024	0.9345	1.507	1.392	0	3	0	0
Spectrin beta chain, non-erythrocytic 1 OS=Mus musculus GN=Sptbn1 PE=1 SV=2	Q62261	TRUE	TRUE	eMIDkWEDR	0.85	iTRAQ4plex (+144), iTRAQ4plex (+144)	14.11	29.35	11.45	1.071	0.8738	1.269	1.489	0	0	3	0
Spectrin beta chain, non-erythrocytic 1 OS=Mus musculus GN=Sptbn1 PE=1 SV=2	Q62261	TRUE	TRUE	eNEVLEAWk	1	iTRAQ4plex (+144), iTRAQ4plex (+144)	57.49	31.4644	47.2	1.014	0.9011	1.34	1.443	0	4	0	0
Spectrin beta chain, non-erythrocytic 1 OS=Mus musculus GN=Sptbn1 PE=1 SV=2	Q62261	TRUE	TRUE	eTWLSENQR	1	iTRAQ4plex (+144)	39.84	28.2995	31.12	1.002	1.146	1.357	1.135	0	3	0	0
Spectrin beta chain, non-erythrocytic 1 OS=Mus musculus GN=Sptbn1 PE=1 SV=2	Q62261	TRUE	TRUE	eVDDLEQWIAER	0.93	iTRAQ4plex (+144)	20.78	28.6864	15.12	0.9891	1.017	1.375	1.279	0	2	0	0
Spectrin beta chain, non-erythrocytic 1 OS=Mus musculus GN=Sptbn1 PE=1 SV=2	Q62261	TRUE	TRUE	eVVAGSHELGQDYEHVTMLQER	1	iTRAQ4plex (+144)	90.74	26.2839	90.74	1.033	1.183	1.316	1.1	0	0	1	5
Spectrin beta chain, non-erythrocytic 1 OS=Mus musculus GN=Sptbn1 PE=1 SV=2	Q62261	TRUE	TRUE	eVVAGSHELGQDyEHVTMLQER	1	iTRAQ4plex (+144), iTRAQ4plex (+144)	48.31	27.3078	48.31	1.01	0.9728	1.346	1.337	0	1	0	2
Spectrin beta chain, non-erythrocytic 1 OS=Mus musculus GN=Sptbn1 PE=1 SV=2	Q62261	TRUE	TRUE	fATDGEGYkPcDPQVIR	1	iTRAQ4plex (+144), iTRAQ4plex (+144), Carbamidomethyl (+57)	50.35	27.0157	50.35	0.8134	0.7868	1.672	1.653	0	1	4	1
Spectrin beta chain, non-erythrocytic 1 OS=Mus musculus GN=Sptbn1 PE=1 SV=2	Q62261	TRUE	TRUE	fESLEPEMNNQASR	1	iTRAQ4plex (+144)	70.91	25	70.91	1.024	1.095	1.328	1.188	0	7	12	0
Spectrin beta chain, non-erythrocytic 1 OS=Mus musculus GN=Sptbn1 PE=1 SV=2	Q62261	TRUE	TRUE	fMELLEPLSER	0.98	iTRAQ4plex (+144)	25.94	30.5038	19.32	1.072	1.047	1.269	1.242	0	28	1	0
Spectrin beta chain, non-erythrocytic 1 OS=Mus musculus GN=Sptbn1 PE=1 SV=2	Q62261	TRUE	TRUE	fQIQDISVETEDNk	1	iTRAQ4plex (+144), iTRAQ4plex (+144)	78.06	31.8837	78.06	1.256	1.259	1.083	1.033	0	2	4	0
Spectrin beta chain, non-erythrocytic 1 OS=Mus musculus GN=Sptbn1 PE=1 SV=2	Q62261	TRUE	TRUE	gDQVSQNGLPAEQGSPR	1	iTRAQ4plex (+144)	30.48	27.9865	30.48	1.114	0.8365	1.221	1.555	0	4	1	0
Spectrin beta chain, non-erythrocytic 1 OS=Mus musculus GN=Sptbn1 PE=1 SV=2	Q62261	TRUE	TRUE	hQAFMAELASNk	1	iTRAQ4plex (+144), iTRAQ4plex (+144)	30.57	30.8171	29.79	0.9503	0.9643	1.431	1.349	0	0	3	0
Spectrin beta chain, non-erythrocytic 1 OS=Mus musculus GN=Sptbn1 PE=1 SV=2	Q62261	TRUE	TRUE	hQILEQAVEDYAETVHQLSk	1	iTRAQ4plex (+144), iTRAQ4plex (+144)	51.44	29.8989	51.44	1.101	0.923	1.235	1.409	0	1	0	1
Spectrin beta chain, non-erythrocytic 1 OS=Mus musculus GN=Sptbn1 PE=1 SV=2	Q62261	TRUE	TRUE	hYASEEIkEk	1	iTRAQ4plex (+144), iTRAQ4plex (+144), iTRAQ4plex (+144)	42.11	31.3672	29.83		1.086		1.197	0	1	0	0
Spectrin beta chain, non-erythrocytic 1 OS=Mus musculus GN=Sptbn1 PE=1 SV=2	Q62261	TRUE	TRUE	iDDIFER	0.9	iTRAQ4plex (+144)	28.21	31.313	13.27	0.9566	0.9067	1.421	1.434	0	6	0	0
Spectrin beta chain, non-erythrocytic 1 OS=Mus musculus GN=Sptbn1 PE=1 SV=2	Q62261	TRUE	TRUE	iLSSDDYGk	1	iTRAQ4plex (+144), iTRAQ4plex (+144)	70.07	31.2189	64.99	0.8967	0.9228	1.516	1.409	0	6	0	0
Spectrin beta chain, non-erythrocytic 1 OS=Mus musculus GN=Sptbn1 PE=1 SV=2	Q62261	TRUE	TRUE	iNAVVETGR	1	iTRAQ4plex (+144)	38.59	32.3679	28.57	0.8486	0.8929	1.602	1.457	0	6	0	0
Spectrin beta chain, non-erythrocytic 1 OS=Mus musculus GN=Sptbn1 PE=1 SV=2	Q62261	TRUE	TRUE	iVSSNDVGHDEYSTQSLVk	1	iTRAQ4plex (+144), iTRAQ4plex (+144)	69.77	28.6392	69.77	1.04	1.152	1.307	1.129	0	2	4	3
Spectrin beta chain, non-erythrocytic 1 OS=Mus musculus GN=Sptbn1 PE=1 SV=2	Q62261	TRUE	TRUE	iVSSNDVGHDEySTQSLVk	0.85	iTRAQ4plex (+144), iTRAQ4plex (+144), iTRAQ4plex (+144)	13.96	29.5952	13.96	0.8987	0.9313	1.513	1.397	0	0	1	2
Spectrin beta chain, non-erythrocytic 1 OS=Mus musculus GN=Sptbn1 PE=1 SV=2	Q62261	TRUE	TRUE	kHEAIETDIAAYEER	1	iTRAQ4plex (+144), iTRAQ4plex (+144)	55.04	34.7494	55.04	0.9089	0.8928	1.496	1.457	0	3	6	0
Spectrin beta chain, non-erythrocytic 1 OS=Mus musculus GN=Sptbn1 PE=1 SV=2	Q62261	TRUE	TRUE	kHNLLASk	0.87	iTRAQ4plex (+144), iTRAQ4plex (+144), iTRAQ4plex (+144)	13.35	29.1908	13.35		1.038		1.253	0	0	1	0
Spectrin beta chain, non-erythrocytic 1 OS=Mus musculus GN=Sptbn1 PE=1 SV=2	Q62261	TRUE	TRUE	kLPEELGR	0.89	iTRAQ4plex (+144), iTRAQ4plex (+144)	17.39	30.8243	15.61	0.9341	0.9526	1.455	1.365	0	0	4	0
Spectrin beta chain, non-erythrocytic 1 OS=Mus musculus GN=Sptbn1 PE=1 SV=2	Q62261	TRUE	TRUE	kLTGMER	0.84	iTRAQ4plex (+144), iTRAQ4plex (+144)	13.19	33.6021	13.19		0.9011		1.443	0	0	2	0
Spectrin beta chain, non-erythrocytic 1 OS=Mus musculus GN=Sptbn1 PE=1 SV=2	Q62261	TRUE	TRUE	kQALQDTLALYk	1	iTRAQ4plex (+144), iTRAQ4plex (+144), iTRAQ4plex (+144)	34.38	30.1536	31.85	0.8516	0.8532	1.597	1.524	0	0	3	2
Spectrin beta chain, non-erythrocytic 1 OS=Mus musculus GN=Sptbn1 PE=1 SV=2	Q62261	TRUE	TRUE	kQEDFMTTMDANEEk	1	iTRAQ4plex (+144), iTRAQ4plex (+144), iTRAQ4plex (+144)	64.27	25.4033	64.27	0.867	1.024	1.568	1.27	0	0	3	4
Spectrin beta chain, non-erythrocytic 1 OS=Mus musculus GN=Sptbn1 PE=1 SV=2	Q62261	TRUE	TRUE	kQQMLENQMEVR	1	iTRAQ4plex (+144), iTRAQ4plex (+144)	37.59	30.5652	34.52	1.139	1.139	1.193	1.142	0	2	2	0
Spectrin beta chain, non-erythrocytic 1 OS=Mus musculus GN=Sptbn1 PE=1 SV=2	Q62261	TRUE	TRUE	lAEISDVWEEMk	0.99	iTRAQ4plex (+144), iTRAQ4plex (+144)	28.86	29.7405	28.86	1.015	1.187	1.34	1.096	0	1	4	0
Spectrin beta chain, non-erythrocytic 1 OS=Mus musculus GN=Sptbn1 PE=1 SV=2	Q62261	TRUE	TRUE	lAGIEER	0.9	iTRAQ4plex (+144)	23.92	31.7926	12.59	1.038	0.9081	1.31	1.432	0	6	0	0
Spectrin beta chain, non-erythrocytic 1 OS=Mus musculus GN=Sptbn1 PE=1 SV=2	Q62261	TRUE	TRUE	lEDLEVIQHR	0.99	iTRAQ4plex (+144)	26.24	32.3223	21.12	1.046	1.05	1.299	1.238	0	0	12	0
Spectrin beta chain, non-erythrocytic 1 OS=Mus musculus GN=Sptbn1 PE=1 SV=2	Q62261	TRUE	TRUE	lEMNLGLQk	1	iTRAQ4plex (+144), iTRAQ4plex (+144)	53.14	32.6951	40.69	1.036	0.9636	1.312	1.35	0	6	5	0
Spectrin beta chain, non-erythrocytic 1 OS=Mus musculus GN=Sptbn1 PE=1 SV=2	Q62261	TRUE	TRUE	lESEHPDQAQAILSR	1	iTRAQ4plex (+144)	66.95	30.2243	66.95	1.15	1.065	1.182	1.221	0	1	3	0
Spectrin beta chain, non-erythrocytic 1 OS=Mus musculus GN=Sptbn1 PE=1 SV=2	Q62261	TRUE	TRUE	lISDINk	0.9	iTRAQ4plex (+144), iTRAQ4plex (+144)	50.86	33.3506	29.78	0.9265	0.9072	1.467	1.434	0	8	0	0
Spectrin beta chain, non-erythrocytic 1 OS=Mus musculus GN=Sptbn1 PE=1 SV=2	Q62261	TRUE	TRUE	lLQLTEk	0.9	iTRAQ4plex (+144), iTRAQ4plex (+144)	38.26	31.5987	26.39	1.031	0.9748	1.318	1.334	0	6	1	0
Spectrin beta chain, non-erythrocytic 1 OS=Mus musculus GN=Sptbn1 PE=1 SV=2	Q62261	TRUE	TRUE	lLTQHENIkNEIDNYEEDYQk	0.97	iTRAQ4plex (+144), iTRAQ4plex (+144), iTRAQ4plex (+144)	24.92	29.1855	24.92	0.9512		1.429		0	1	0	0
Spectrin beta chain, non-erythrocytic 1 OS=Mus musculus GN=Sptbn1 PE=1 SV=2	Q62261	TRUE	TRUE	lPEELGR	0.9	iTRAQ4plex (+144)	20.39	31.2937	12.09	1.049	0.9644	1.296	1.349	0	2	0	0
Spectrin beta chain, non-erythrocytic 1 OS=Mus musculus GN=Sptbn1 PE=1 SV=2	Q62261	TRUE	TRUE	lQAAYAGDk	1	iTRAQ4plex (+144), iTRAQ4plex (+144)	53.45	32.5431	46.49	0.9503	1.033	1.431	1.26	0	2	1	0
Spectrin beta chain, non-erythrocytic 1 OS=Mus musculus GN=Sptbn1 PE=1 SV=2	Q62261	TRUE	TRUE	lQAAyAGDk	0.94	iTRAQ4plex (+144), iTRAQ4plex (+144), iTRAQ4plex (+144)	18.39	32.2917	18.39		0.8092		1.607	0	0	1	0
Spectrin beta chain, non-erythrocytic 1 OS=Mus musculus GN=Sptbn1 PE=1 SV=2	Q62261	TRUE	TRUE	lSDGNEYLFQAk	1	iTRAQ4plex (+144), iTRAQ4plex (+144)	37.87	30.5576	37.56	1.037	1.025	1.311	1.269	0	1	3	0
Spectrin beta chain, non-erythrocytic 1 OS=Mus musculus GN=Sptbn1 PE=1 SV=2	Q62261	TRUE	TRUE	lVDTGDk	0.9	iTRAQ4plex (+144), iTRAQ4plex (+144)	32.07	33.8614	23.66	1.044	1.042	1.302	1.248	0	4	0	0
Spectrin beta chain, non-erythrocytic 1 OS=Mus musculus GN=Sptbn1 PE=1 SV=2	Q62261	TRUE	TRUE	lVDTGDkFR	0.88	iTRAQ4plex (+144), iTRAQ4plex (+144)	14.1	32.5018	14.1	0.9716		1.399		0	0	1	0
Spectrin beta chain, non-erythrocytic 1 OS=Mus musculus GN=Sptbn1 PE=1 SV=2	Q62261	TRUE	TRUE	lVSDGNINSDR	1	iTRAQ4plex (+144)	57.33	29.5809	47.3	1.02	0.9388	1.334	1.385	0	4	1	0
Spectrin beta chain, non-erythrocytic 1 OS=Mus musculus GN=Sptbn1 PE=1 SV=2	Q62261	TRUE	TRUE	lVSQDNFGFDLPAVEAATk	1	iTRAQ4plex (+144), iTRAQ4plex (+144)	65.63	30.3543	64.63	1.052	1.101	1.293	1.181	0	3	17	0
Spectrin beta chain, non-erythrocytic 1 OS=Mus musculus GN=Sptbn1 PE=1 SV=2	Q62261	TRUE	TRUE	mAGTMETSEMVNGAAEQR	1	iTRAQ4plex (+144)	69.01	25	69.01	1.197	1.048	1.136	1.242	0	1	8	0
Spectrin beta chain, non-erythrocytic 1 OS=Mus musculus GN=Sptbn1 PE=1 SV=2	Q62261	TRUE	TRUE	mHTTFEHDIQALGTQVR	1	iTRAQ4plex (+144)	32.65	29.0741	32.65	1.518	0.9981	0.8959	1.303	0	0	1	1
Spectrin beta chain, non-erythrocytic 1 OS=Mus musculus GN=Sptbn1 PE=1 SV=2	Q62261	TRUE	TRUE	mLTAQDMSYDEAR	1	iTRAQ4plex (+144)	75.52	25	75.52	1	0.9862	1.359	1.319	0	4	3	0
Spectrin beta chain, non-erythrocytic 1 OS=Mus musculus GN=Sptbn1 PE=1 SV=2	Q62261	TRUE	TRUE	mLTAQDMSyDEAR	0.99	iTRAQ4plex (+144), iTRAQ4plex (+144)	25.45	25.5267	25.45		0.9219		1.411	0	0	1	0
Spectrin beta chain, non-erythrocytic 1 OS=Mus musculus GN=Sptbn1 PE=1 SV=2	Q62261	TRUE	TRUE	mPLATSTDHGHNLQTVQLLIk	0.99	iTRAQ4plex (+144), iTRAQ4plex (+144)	31.35	30.2325	31.35	0.9812	1.268	1.386	1.026	0	0	1	2
Spectrin beta chain, non-erythrocytic 1 OS=Mus musculus GN=Sptbn1 PE=1 SV=2	Q62261	TRUE	TRUE	nEIDNYEEDYQk	1	iTRAQ4plex (+144), iTRAQ4plex (+144)	36.97	25	36.97	1.012	1.085	1.343	1.199	0	3	4	0
Spectrin beta chain, non-erythrocytic 1 OS=Mus musculus GN=Sptbn1 PE=1 SV=2	Q62261	TRUE	TRUE	qALQDTLALYk	1	iTRAQ4plex (+144), iTRAQ4plex (+144)	72.68	32.1669	57.82	0.9041	1.016	1.504	1.28	0	1	4	0
Spectrin beta chain, non-erythrocytic 1 OS=Mus musculus GN=Sptbn1 PE=1 SV=2	Q62261	TRUE	TRUE	qIEAQEkPR	0.85	iTRAQ4plex (+144), iTRAQ4plex (+144)	15.13	32.0466	12.19	1.036	0.9269	1.312	1.403	0	0	2	0
Spectrin beta chain, non-erythrocytic 1 OS=Mus musculus GN=Sptbn1 PE=1 SV=2	Q62261	TRUE	TRUE	qLMHNGHPSEk	0.93	iTRAQ4plex (+144), iTRAQ4plex (+144)	21.92	30.4999	14.33	0.681		1.997		0	0	0	1
Spectrin beta chain, non-erythrocytic 1 OS=Mus musculus GN=Sptbn1 PE=1 SV=2	Q62261	TRUE	TRUE	qQMLENQMEVR	1	iTRAQ4plex (+144)	52.84	26.2014	49.51	0.9508	1.028	1.43	1.265	0	6	0	0
Spectrin beta chain, non-erythrocytic 1 OS=Mus musculus GN=Sptbn1 PE=1 SV=2	Q62261	TRUE	TRUE	sAASGIPYHSEVPVSLk	1	iTRAQ4plex (+144), iTRAQ4plex (+144)	50.85	31.2385	50.85	1.028	1.111	1.323	1.171	0	0	4	4
Spectrin beta chain, non-erythrocytic 1 OS=Mus musculus GN=Sptbn1 PE=1 SV=2	Q62261	TRUE	TRUE	sAATWDER	0.99	iTRAQ4plex (+144)	27.04	27.34	20.95	0.9197	0.9256	1.478	1.405	0	6	0	0
Spectrin beta chain, non-erythrocytic 1 OS=Mus musculus GN=Sptbn1 PE=1 SV=2	Q62261	TRUE	TRUE	sALPAQSAATLPAR	1	iTRAQ4plex (+144)	58.74	32.2376	50.79	0.9752	1.051	1.394	1.238	0	8	1	0
Spectrin beta chain, non-erythrocytic 1 OS=Mus musculus GN=Sptbn1 PE=1 SV=2	Q62261	TRUE	TRUE	sGHFEQAIk	0.88	iTRAQ4plex (+144), iTRAQ4plex (+144)	17.26	32.3249	14.29	1.408	1.079	0.9653	1.205	0	0	2	0
Spectrin beta chain, non-erythrocytic 1 OS=Mus musculus GN=Sptbn1 PE=1 SV=2	Q62261	TRUE	TRUE	sQNIITDSSSLNAEAIR	1	iTRAQ4plex (+144)	68.41	28.7795	61.84	0.9923	0.9716	1.37	1.339	0	4	7	0
Spectrin beta chain, non-erythrocytic 1 OS=Mus musculus GN=Sptbn1 PE=1 SV=2	Q62261	TRUE	TRUE	tLETPAAQMEGFLNR	0.97	iTRAQ4plex (+144)	21.26	29.9564	18	0.9925	1.094	1.37	1.194	0	4	14	0
Spectrin beta chain, non-erythrocytic 1 OS=Mus musculus GN=Sptbn1 PE=1 SV=2	Q62261	TRUE	TRUE	tQILAASYELHk	1	iTRAQ4plex (+144), iTRAQ4plex (+144)	34.16	31.8639	25.86	1.025	1	1.327	1.301	0	2	6	0
Spectrin beta chain, non-erythrocytic 1 OS=Mus musculus GN=Sptbn1 PE=1 SV=2	Q62261	TRUE	TRUE	tQILAASyELHk	0.84	iTRAQ4plex (+144), iTRAQ4plex (+144), iTRAQ4plex (+144)	14.09	31.364	11.81	0.9282		1.465		0	0	0	1
Spectrin beta chain, non-erythrocytic 1 OS=Mus musculus GN=Sptbn1 PE=1 SV=2	Q62261	TRUE	TRUE	tQTAIASEDMPNTLTEAEk	1	iTRAQ4plex (+144), iTRAQ4plex (+144)	74.38	28.4386	74.38	0.9603	0.9744	1.416	1.335	0	0	7	1
Spectrin beta chain, non-erythrocytic 1 OS=Mus musculus GN=Sptbn1 PE=1 SV=2	Q62261	TRUE	TRUE	vAVVNQIAR	1	iTRAQ4plex (+144)	38.36	31.5259	37.15	0.9992	0.9378	1.361	1.387	0	6	0	0
Spectrin beta chain, non-erythrocytic 1 OS=Mus musculus GN=Sptbn1 PE=1 SV=2	Q62261	TRUE	TRUE	vIESTQDLGNDLAGVMALQR	0.87	iTRAQ4plex (+144)	13.67	29.5761	13.67		1.878		0.6927	0	0	1	0
Spectrin beta chain, non-erythrocytic 1 OS=Mus musculus GN=Sptbn1 PE=1 SV=2	Q62261	TRUE	TRUE	vLDNAIETEk	1	iTRAQ4plex (+144), iTRAQ4plex (+144)	32.98	32.393	26.12	0.9743	0.969	1.396	1.342	0	11	0	0
Spectrin beta chain, non-erythrocytic 1 OS=Mus musculus GN=Sptbn1 PE=1 SV=2	Q62261	TRUE	TRUE	vLLLSQDYGk	1	iTRAQ4plex (+144), iTRAQ4plex (+144)	37.93	32.335	37.51	0.984	0.9903	1.382	1.313	0	2	3	0
Spectrin beta chain, non-erythrocytic 1 OS=Mus musculus GN=Sptbn1 PE=1 SV=2	Q62261	TRUE	TRUE	vLLLSQDyGk	0.94	iTRAQ4plex (+144), iTRAQ4plex (+144), iTRAQ4plex (+144)	17.96	30.5308	17.96		1.07		1.216	0	0	1	0
Spectrin beta chain, non-erythrocytic 1 OS=Mus musculus GN=Sptbn1 PE=1 SV=2	Q62261	TRUE	TRUE	vQAVVAVAR	0.97	iTRAQ4plex (+144)	25.85	31.1661	16.26	0.9462	1.054	1.437	1.234	0	5	0	0
Electron transfer flavoprotein-ubiquinone oxidoreductase, mitochondrial OS=Mus musculus GN=Etfdh PE=1 SV=1	Q921G7	TRUE	TRUE	aAQIGAHTLSGAcLDPAAFk	1	iTRAQ4plex (+144), Carbamidomethyl (+57), iTRAQ4plex (+144)	42.66	30.4454	42.66	0.9453	0.9272	1.416	1.292	0	5	12	20
Electron transfer flavoprotein-ubiquinone oxidoreductase, mitochondrial OS=Mus musculus GN=Etfdh PE=1 SV=1	Q921G7	TRUE	TRUE	aLNEGGLQSIPk	1	iTRAQ4plex (+144), iTRAQ4plex (+144)	48.13	31.4489	36.7	0.9873	0.9332	1.355	1.284	0	3	16	0
Electron transfer flavoprotein-ubiquinone oxidoreductase, mitochondrial OS=Mus musculus GN=Etfdh PE=1 SV=1	Q921G7	TRUE	TRUE	aScDAQTYGIGLk	1	iTRAQ4plex (+144), Carbamidomethyl (+57), iTRAQ4plex (+144)	91.63	28.893	91.63	0.9281	0.8612	1.442	1.391	0	3	14	0
Electron transfer flavoprotein-ubiquinone oxidoreductase, mitochondrial OS=Mus musculus GN=Etfdh PE=1 SV=1	Q921G7	TRUE	TRUE	aScDAQTyGIGLk	1	iTRAQ4plex (+144), Carbamidomethyl (+57), iTRAQ4plex (+144), iTRAQ4plex (+144)	41.05	31.0789	41.05	0.9624	0.849	1.39	1.411	0	0	9	1
Electron transfer flavoprotein-ubiquinone oxidoreductase, mitochondrial OS=Mus musculus GN=Etfdh PE=1 SV=1	Q921G7	TRUE	TRUE	dcTPIEYPkPDGQISFDLLSSVALSGTNHEHDQPAHLTLk	1	iTRAQ4plex (+144), Carbamidomethyl (+57), iTRAQ4plex (+144), iTRAQ4plex (+144)	47.44	25.0243	47.44		1.213		0.9878	0	0	0	0
Electron transfer flavoprotein-ubiquinone oxidoreductase, mitochondrial OS=Mus musculus GN=Etfdh PE=1 SV=1	Q921G7	TRUE	TRUE	dDSIPVNR	0.99	iTRAQ4plex (+144)	31.51	29.2583	17.44	1.042	1.017	1.285	1.208	0	18	1	0
Electron transfer flavoprotein-ubiquinone oxidoreductase, mitochondrial OS=Mus musculus GN=Etfdh PE=1 SV=1	Q921G7	TRUE	TRUE	dPSQNINWVVPEGGGGPAYNGM	0.97	iTRAQ4plex (+144)	21.18	25.2505	21.18	0.69		1.939		0	1	0	0
Electron transfer flavoprotein-ubiquinone oxidoreductase, mitochondrial OS=Mus musculus GN=Etfdh PE=1 SV=1	Q921G7	TRUE	TRUE	eLFPDWk	0.9	iTRAQ4plex (+144), iTRAQ4plex (+144)	33.01	32.7323	17.03	0.9726	0.9455	1.376	1.267	0	9	1	0
Electron transfer flavoprotein-ubiquinone oxidoreductase, mitochondrial OS=Mus musculus GN=Etfdh PE=1 SV=1	Q921G7	TRUE	TRUE	eLWIIDEk	0.99	iTRAQ4plex (+144), iTRAQ4plex (+144)	49.4	32.6435	36.33	0.9977		1.341		0	1	0	0
Electron transfer flavoprotein-ubiquinone oxidoreductase, mitochondrial OS=Mus musculus GN=Etfdh PE=1 SV=1	Q921G7	TRUE	TRUE	fAEEADVVIVGAGPAGLSAAIR	1	iTRAQ4plex (+144)	57.27	30.6521	57.27	1.142	1.027	1.172	1.167	0	13	25	1
Electron transfer flavoprotein-ubiquinone oxidoreductase, mitochondrial OS=Mus musculus GN=Etfdh PE=1 SV=1	Q921G7	TRUE	TRUE	fAILTEk	0.86	iTRAQ4plex (+144), iTRAQ4plex (+144)	25.02	32.8892	16.18	1.022	0.9374	1.309	1.278	0	12	0	0
Electron transfer flavoprotein-ubiquinone oxidoreductase, mitochondrial OS=Mus musculus GN=Etfdh PE=1 SV=1	Q921G7	TRUE	TRUE	fcPAGVYEFVPLEQGDGFR	1	iTRAQ4plex (+144), Carbamidomethyl (+57)	66.81	26.3144	66.81	1.01	1	1.288	1.227	0	30	84	0
Electron transfer flavoprotein-ubiquinone oxidoreductase, mitochondrial OS=Mus musculus GN=Etfdh PE=1 SV=1	Q921G7	TRUE	TRUE	gAPLNTPVTEDR	1	iTRAQ4plex (+144)	55.62	30.8636	52.43	1.023	0.9548	1.308	1.255	0	21	4	0
Electron transfer flavoprotein-ubiquinone oxidoreductase, mitochondrial OS=Mus musculus GN=Etfdh PE=1 SV=1	Q921G7	TRUE	TRUE	gIATNDVGIQk	0.96	iTRAQ4plex (+144), iTRAQ4plex (+144)	25.23	32.1617	22.9	1.077	0.9529	1.243	1.257	0	18	8	0
Electron transfer flavoprotein-ubiquinone oxidoreductase, mitochondrial OS=Mus musculus GN=Etfdh PE=1 SV=1	Q921G7	TRUE	TRUE	gLELHAk	0.9	iTRAQ4plex (+144), iTRAQ4plex (+144)	19.33	31.8724	17.5	1.402	0.9466	0.9544	1.266	0	1	1	0
Electron transfer flavoprotein-ubiquinone oxidoreductase, mitochondrial OS=Mus musculus GN=Etfdh PE=1 SV=1	Q921G7	TRUE	TRUE	gMEPWTLk	0.99	iTRAQ4plex (+144), iTRAQ4plex (+144)	24.81	32.4229	24.81	1.051	0.9983	1.274	1.2	0	12	0	0
Electron transfer flavoprotein-ubiquinone oxidoreductase, mitochondrial OS=Mus musculus GN=Etfdh PE=1 SV=1	Q921G7	TRUE	TRUE	gSDSDQLkPAk	1	iTRAQ4plex (+144), iTRAQ4plex (+144), iTRAQ4plex (+144)	43.53	32.1299	42.52	0.8811	0.9598	1.519	1.248	0	0	5	0
Electron transfer flavoprotein-ubiquinone oxidoreductase, mitochondrial OS=Mus musculus GN=Etfdh PE=1 SV=1	Q921G7	TRUE	TRUE	gTHTAMk	0.9	iTRAQ4plex (+144), iTRAQ4plex (+144)	26.1	32.4797	20.89	0.9425	0.9259	1.42	1.294	0	2	0	0
Electron transfer flavoprotein-ubiquinone oxidoreductase, mitochondrial OS=Mus musculus GN=Etfdh PE=1 SV=1	Q921G7	TRUE	TRUE	hHPSIQPTLEGGk	1	iTRAQ4plex (+144), iTRAQ4plex (+144)	61.28	31.7955	59.74	1.186	1.062	1.128	1.128	0	1	3	3
Electron transfer flavoprotein-ubiquinone oxidoreductase, mitochondrial OS=Mus musculus GN=Etfdh PE=1 SV=1	Q921G7	TRUE	TRUE	hHPSIQPTLEGGkR	0.89	iTRAQ4plex (+144), iTRAQ4plex (+144)	20.53	31.1093	20.53	1.036	1.119	1.292	1.07	0	0	0	1
Electron transfer flavoprotein-ubiquinone oxidoreductase, mitochondrial OS=Mus musculus GN=Etfdh PE=1 SV=1	Q921G7	TRUE	TRUE	lQINAQNcVHck	1	iTRAQ4plex (+144), Carbamidomethyl (+57), Carbamidomethyl (+57), iTRAQ4plex (+144)	33.85	29.2583	33.41	0.9546	0.952	1.402	1.258	0	3	17	3
Electron transfer flavoprotein-ubiquinone oxidoreductase, mitochondrial OS=Mus musculus GN=Etfdh PE=1 SV=1	Q921G7	TRUE	TRUE	nLSIYDGPEQR	0.99	iTRAQ4plex (+144)	33.74	28.2607	28.75	1.028	1.001	1.302	1.197	0	18	4	1
Electron transfer flavoprotein-ubiquinone oxidoreductase, mitochondrial OS=Mus musculus GN=Etfdh PE=1 SV=1	Q921G7	TRUE	TRUE	nLSIyDGPEQR	1	iTRAQ4plex (+144), iTRAQ4plex (+144)	42.24	30.9656	42.24	0.8532	0.8502	1.568	1.409	0	0	3	0
Electron transfer flavoprotein-ubiquinone oxidoreductase, mitochondrial OS=Mus musculus GN=Etfdh PE=1 SV=1	Q921G7	TRUE	TRUE	qLAAEQGk	0.99	iTRAQ4plex (+144), iTRAQ4plex (+144)	30.27	32.8758	18.26	0.9211	0.8641	1.453	1.386	0	0	2	0
Electron transfer flavoprotein-ubiquinone oxidoreductase, mitochondrial OS=Mus musculus GN=Etfdh PE=1 SV=1	Q921G7	TRUE	TRUE	qLTSENLQSk	1	iTRAQ4plex (+144), iTRAQ4plex (+144)	77.06	32.2891	57.77	0.9521	0.9417	1.406	1.272	0	13	3	0
Electron transfer flavoprotein-ubiquinone oxidoreductase, mitochondrial OS=Mus musculus GN=Etfdh PE=1 SV=1	Q921G7	TRUE	TRUE	rWEGVNMER	0.94	iTRAQ4plex (+144)	19.41	29.2169	18.01		0.7866		1.523	0	0	1	0
Electron transfer flavoprotein-ubiquinone oxidoreductase, mitochondrial OS=Mus musculus GN=Etfdh PE=1 SV=1	Q921G7	TRUE	TRUE	sGSLAAESIFk	0.99	iTRAQ4plex (+144), iTRAQ4plex (+144)	30.19	31.8412	30.19	1.019	0.9971	1.314	1.202	0	36	4	0
Electron transfer flavoprotein-ubiquinone oxidoreductase, mitochondrial OS=Mus musculus GN=Etfdh PE=1 SV=1	Q921G7	TRUE	TRUE	tTGLHVTEYEDNLk	1	iTRAQ4plex (+144), iTRAQ4plex (+144)	46.79	33.7639	46.79	1.051	1.006	1.274	1.191	0	1	14	3
Electron transfer flavoprotein-ubiquinone oxidoreductase, mitochondrial OS=Mus musculus GN=Etfdh PE=1 SV=1	Q921G7	TRUE	TRUE	tTGLHVTEyEDNLk	0.99	iTRAQ4plex (+144), iTRAQ4plex (+144), iTRAQ4plex (+144)	26.3	30.9167	26.3	0.8869	0.8499	1.509	1.41	0	0	2	5
Electron transfer flavoprotein-ubiquinone oxidoreductase, mitochondrial OS=Mus musculus GN=Etfdh PE=1 SV=1	Q921G7	TRUE	TRUE	vDHTVGWPLDR	0.94	iTRAQ4plex (+144)	16.97	30.899	16.72	1.044	0.9418	1.282	1.272	0	5	12	0
Electron transfer flavoprotein-ubiquinone oxidoreductase, mitochondrial OS=Mus musculus GN=Etfdh PE=1 SV=1	Q921G7	TRUE	TRUE	vTVFAEGcHGHLAk	0.97	iTRAQ4plex (+144), Carbamidomethyl (+57), iTRAQ4plex (+144)	20.07	36.62	19.74	1.017	0.959	1.315	1.249	0	2	8	10
Electron transfer flavoprotein-ubiquinone oxidoreductase, mitochondrial OS=Mus musculus GN=Etfdh PE=1 SV=1	Q921G7	TRUE	TRUE	wEGVNMER	0.99	iTRAQ4plex (+144)	37.2	25.9879	27.29	0.9858	0.8715	1.357	1.375	0	8	0	0
ATP-citrate synthase OS=Mus musculus GN=Acly PE=1 SV=1	Q91V92	TRUE	TRUE	aDEVAPAk	0.99	iTRAQ4plex (+144), iTRAQ4plex (+144)	61.24	32.393	35.63	1.217	1.869	0.4285	0.2723	0	2	0	0
ATP-citrate synthase OS=Mus musculus GN=Acly PE=1 SV=1	Q91V92	TRUE	TRUE	aDEVAPAkk	1	iTRAQ4plex (+144), iTRAQ4plex (+144), iTRAQ4plex (+144)	37.62	31.6702	35.55	1.088	0.7139	0.4796	0.713	0	0	2	0
ATP-citrate synthase OS=Mus musculus GN=Acly PE=1 SV=1	Q91V92	TRUE	TRUE	aFDSGIIPMEFVNk	0.95	iTRAQ4plex (+144), iTRAQ4plex (+144)	17.01	30.8279	17.01	1.103	1.085	0.473	0.469	0	3	44	0
ATP-citrate synthase OS=Mus musculus GN=Acly PE=1 SV=1	Q91V92	TRUE	TRUE	aISEQTGk	0.99	iTRAQ4plex (+144), iTRAQ4plex (+144)	62.38	33.5238	41.51	1.296	1.391	0.4025	0.3661	0	4	0	0
ATP-citrate synthase OS=Mus musculus GN=Acly PE=1 SV=1	Q91V92	TRUE	TRUE	akPAMPQGk	0.88	iTRAQ4plex (+144), iTRAQ4plex (+144), iTRAQ4plex (+144)	15.07	31.5715	15.07		1.006		0.5059	0	0	3	0
ATP-citrate synthase OS=Mus musculus GN=Acly PE=1 SV=1	Q91V92	TRUE	TRUE	aVQGMLDFDyVcSR	1	iTRAQ4plex (+144), iTRAQ4plex (+144), Carbamidomethyl (+57)	30.48	27.3159	30.48	0.8496	0.8664	0.614	0.5876	0	0	2	0
ATP-citrate synthase OS=Mus musculus GN=Acly PE=1 SV=1	Q91V92	TRUE	TRUE	dLVSSLTSGLLTIGDR	1	iTRAQ4plex (+144)	84.23	31.5259	77.54	1.066	1.083	0.4892	0.4699	0	2	0	0
ATP-citrate synthase OS=Mus musculus GN=Acly PE=1 SV=1	Q91V92	TRUE	TRUE	dYQGPLk	0.9	iTRAQ4plex (+144), iTRAQ4plex (+144)	33.58	33.145	24.82	1.136	1.1	0.4591	0.4627	0	11	0	0
ATP-citrate synthase OS=Mus musculus GN=Acly PE=1 SV=1	Q91V92	TRUE	TRUE	eAGVFVPR	0.95	iTRAQ4plex (+144)	23.43	32.8959	16.8	1.095	1.077	0.4765	0.4727	0	21	0	0
ATP-citrate synthase OS=Mus musculus GN=Acly PE=1 SV=1	Q91V92	TRUE	TRUE	eAyPEEAYIADLDAk	1	iTRAQ4plex (+144), iTRAQ4plex (+144), iTRAQ4plex (+144)	59.35	29.5231	24.57		0.7648		0.6656	0	0	2	0
ATP-citrate synthase OS=Mus musculus GN=Acly PE=1 SV=1	Q91V92	TRUE	TRUE	eAYPEEAyIADLDAk	1	iTRAQ4plex (+144), iTRAQ4plex (+144), iTRAQ4plex (+144)	57.68	29.7313	34.91	0.798	0.6893	0.6538	0.7385	0	0	4	2
ATP-citrate synthase OS=Mus musculus GN=Acly PE=1 SV=1	Q91V92	TRUE	TRUE	eGDYVLFHHEGGVDVGDVDAk	0.97	iTRAQ4plex (+144), iTRAQ4plex (+144)	22.55	27.16	22.55	0.9411	0.9486	0.5543	0.5366	0	3	6	32
ATP-citrate synthase OS=Mus musculus GN=Acly PE=1 SV=1	Q91V92	TRUE	TRUE	eGDyVLFHHEGGVDVGDVDAk	1	iTRAQ4plex (+144), iTRAQ4plex (+144), iTRAQ4plex (+144)	31.32	28.1954	31.32	0.7647	0.7276	0.6822	0.6997	0	1	1	1
ATP-citrate synthase OS=Mus musculus GN=Acly PE=1 SV=1	Q91V92	TRUE	TRUE	eHEVTIFVR	1	iTRAQ4plex (+144)	30.6	31.784	30.03	1.032	0.9688	0.5053	0.5255	0	0	19	0
ATP-citrate synthase OS=Mus musculus GN=Acly PE=1 SV=1	Q91V92	TRUE	TRUE	gAIVPAQEVPPPTVPMDYSWAR	0.97	iTRAQ4plex (+144)	27.8	29.89	26.65		0.01		0.7135	0	0	1	0
ATP-citrate synthase OS=Mus musculus GN=Acly PE=1 SV=1	Q91V92	TRUE	TRUE	gGPNYQEGLR	1	iTRAQ4plex (+144)	46.26	29.6284	42.21	1.092	1.12	0.4778	0.4547	0	13	0	0
ATP-citrate synthase OS=Mus musculus GN=Acly PE=1 SV=1	Q91V92	TRUE	TRUE	gGPNyQEGLR	0.85	iTRAQ4plex (+144), iTRAQ4plex (+144)	17.12	32.0439	17.12	1.008		0.5177		0	0	1	0
ATP-citrate synthase OS=Mus musculus GN=Acly PE=1 SV=1	Q91V92	TRUE	TRUE	gQELIYAGMPITEVFk	1	iTRAQ4plex (+144), iTRAQ4plex (+144)	51.05	35.6844	50.1	0.9715	0.9407	0.537	0.5412	0	5	46	0
ATP-citrate synthase OS=Mus musculus GN=Acly PE=1 SV=1	Q91V92	TRUE	TRUE	hLLVHAPEDk	1	iTRAQ4plex (+144), iTRAQ4plex (+144)	34.75	32.1854	29.21	1.24	1.129	0.4206	0.4508	0	0	0	4
ATP-citrate synthase OS=Mus musculus GN=Acly PE=1 SV=1	Q91V92	TRUE	TRUE	hLLVHAPEDkk	0.97	iTRAQ4plex (+144), iTRAQ4plex (+144), iTRAQ4plex (+144)	21.1	30.4218	18.7	1.041		0.5011		0	0	0	1
ATP-citrate synthase OS=Mus musculus GN=Acly PE=1 SV=1	Q91V92	TRUE	TRUE	iGNTGGMLDNILASk	0.99	iTRAQ4plex (+144), iTRAQ4plex (+144)	26.09	31.5957	24.16	0.7964		0.655		0	0	1	0
ATP-citrate synthase OS=Mus musculus GN=Acly PE=1 SV=1	Q91V92	TRUE	TRUE	kPASFMTSIcDER	1	iTRAQ4plex (+144), iTRAQ4plex (+144), Carbamidomethyl (+57)	53.15	32.1112	53.15	0.9204	0.9031	0.5668	0.5637	0	1	13	0
ATP-citrate synthase OS=Mus musculus GN=Acly PE=1 SV=1	Q91V92	TRUE	TRUE	lGHEATVGk	1	iTRAQ4plex (+144), iTRAQ4plex (+144)	40.47	31.9145	27.34	1.082	1.114	0.4823	0.457	0	0	3	0
ATP-citrate synthase OS=Mus musculus GN=Acly PE=1 SV=1	Q91V92	TRUE	TRUE	lGLVGVNLSLDGVk	0.96	iTRAQ4plex (+144), iTRAQ4plex (+144)	22.57	27.1767	22.12	0.7789		0.6698		0	0	1	0
ATP-citrate synthase OS=Mus musculus GN=Acly PE=1 SV=1	Q91V92	TRUE	TRUE	lLVGVDEk	0.99	iTRAQ4plex (+144), iTRAQ4plex (+144)	54.33	32.1511	33.01	1.173	1.156	0.4448	0.4403	0	7	0	0
ATP-citrate synthase OS=Mus musculus GN=Acly PE=1 SV=1	Q91V92	TRUE	TRUE	lNTEDIk	0.9	iTRAQ4plex (+144), iTRAQ4plex (+144)	42.01	33.6192	3.97	1.237	1.254	0.4219	0.406	0	9	0	0
ATP-citrate synthase OS=Mus musculus GN=Acly PE=1 SV=1	Q91V92	TRUE	TRUE	lNTEDIkR	0.96	iTRAQ4plex (+144), iTRAQ4plex (+144)	22.71	32.8285	16.9	1.082	1.134	0.4823	0.4491	0	0	2	0
ATP-citrate synthase OS=Mus musculus GN=Acly PE=1 SV=1	Q91V92	TRUE	TRUE	mIVVLGEIGGTEEYk	1	iTRAQ4plex (+144), iTRAQ4plex (+144)	81.96	34.2012	81.96	0.9149	0.8987	0.5702	0.5665	0	11	11	0
ATP-citrate synthase OS=Mus musculus GN=Acly PE=1 SV=1	Q91V92	TRUE	TRUE	nMADAMk	0.9	iTRAQ4plex (+144), iTRAQ4plex (+144)	27.3	30.1199	20.16	1.03	0.9797	0.5063	0.5196	0	4	3	0
ATP-citrate synthase OS=Mus musculus GN=Acly PE=1 SV=1	Q91V92	TRUE	TRUE	qHFPATPLLDYALEVEk	1	iTRAQ4plex (+144), iTRAQ4plex (+144)	38.9	30.6371	38.41	0.9323	0.9132	0.5596	0.5575	0	0	14	7
ATP-citrate synthase OS=Mus musculus GN=Acly PE=1 SV=1	Q91V92	TRUE	TRUE	rGGPNYQEGLR	1	iTRAQ4plex (+144)	32.38	31.1025	32.38	0.8228		0.634		0	0	1	0
ATP-citrate synthase OS=Mus musculus GN=Acly PE=1 SV=1	Q91V92	TRUE	TRUE	sATLFSR	0.9	iTRAQ4plex (+144)	32.67	32.1906	23.66	0.9819	1.038	0.5313	0.4904	0	6	0	0
ATP-citrate synthase OS=Mus musculus GN=Acly PE=1 SV=1	Q91V92	TRUE	TRUE	sAyDSTMETMNYAQIR	1	iTRAQ4plex (+144), iTRAQ4plex (+144)	43.28	25	43.28	0.8234		0.6336		0	0	1	0
ATP-citrate synthase OS=Mus musculus GN=Acly PE=1 SV=1	Q91V92	TRUE	TRUE	sGGMSNELNNIISR	1	iTRAQ4plex (+144)	91.69	28.9597	91.69	1.091	1.113	0.4783	0.4574	0	23	4	0
ATP-citrate synthase OS=Mus musculus GN=Acly PE=1 SV=1	Q91V92	TRUE	TRUE	sINNPDMR	0.99	iTRAQ4plex (+144)	37.46	28.2478	29.49	1.123	1.016	0.4645	0.5008	0	7	0	0
ATP-citrate synthase OS=Mus musculus GN=Acly PE=1 SV=1	Q91V92	TRUE	TRUE	sMGFIGHYLDQk	0.92	iTRAQ4plex (+144), iTRAQ4plex (+144)	21.79	29.8	19.68	0.9965	1.052	0.5235	0.4838	0	2	6	1
ATP-citrate synthase OS=Mus musculus GN=Acly PE=1 SV=1	Q91V92	TRUE	TRUE	sMGFIGHyLDQk	1	iTRAQ4plex (+144), iTRAQ4plex (+144), iTRAQ4plex (+144)	33.61	31.3322	33.61	0.8509	0.865	0.6131	0.5885	0	0	0	2
ATP-citrate synthase OS=Mus musculus GN=Acly PE=1 SV=1	Q91V92	TRUE	TRUE	tASFSESR	0.99	iTRAQ4plex (+144)	28.61	27.4194	23.88	1.117	1.179	0.4672	0.4319	0	2	0	0
ATP-citrate synthase OS=Mus musculus GN=Acly PE=1 SV=1	Q91V92	TRUE	TRUE	tIAIIAEGIPEALTR	1	iTRAQ4plex (+144)	38.29	31.4737	36.2	1.031	1.033	0.506	0.4926	0	26	26	0
ATP-citrate synthase OS=Mus musculus GN=Acly PE=1 SV=1	Q91V92	TRUE	TRUE	tTDGVYEGVAIGGDR	1	iTRAQ4plex (+144)	63.1	27.1181	59.18	0.9523	1.05	0.5478	0.4849	0	26	3	0
ATP-citrate synthase OS=Mus musculus GN=Acly PE=1 SV=1	Q91V92	TRUE	TRUE	tTDGVyEGVAIGGDR	0.99	iTRAQ4plex (+144), iTRAQ4plex (+144)	34.46	30.5385	34.46	0.8961	0.8064	0.5822	0.6312	0	2	8	0
ATP-citrate synthase OS=Mus musculus GN=Acly PE=1 SV=1	Q91V92	TRUE	TRUE	vDATADYIck	1	iTRAQ4plex (+144), Carbamidomethyl (+57), iTRAQ4plex (+144)	77.35	29.3802	77.35	0.8232	0.7841	0.6338	0.6493	0	7	2	0
ATP-citrate synthase OS=Mus musculus GN=Acly PE=1 SV=1	Q91V92	TRUE	TRUE	vMGEVGk	0.9	iTRAQ4plex (+144), iTRAQ4plex (+144)	38.31	33.955	28.08	1.201	1.157	0.4344	0.4401	0	11	0	0
ATP-citrate synthase OS=Mus musculus GN=Acly PE=1 SV=1	Q91V92	TRUE	TRUE	vTPDTDWAHLLQDHPWLLSQSLVVkPDQLIk	0.86	iTRAQ4plex (+144), iTRAQ4plex (+144), iTRAQ4plex (+144)	12.98	25.0379	12.98	0.6838		0.7629		0	0	0	0
ATP-citrate synthase OS=Mus musculus GN=Acly PE=1 SV=1	Q91V92	TRUE	TRUE	wGDIEFPPPFGR	0.87	iTRAQ4plex (+144)	17.74	28.1425	17.26	0.8366	0.791	0.6236	0.6435	0	46	1	0
ATP-citrate synthase OS=Mus musculus GN=Acly PE=1 SV=1	Q91V92	TRUE	TRUE	yIcTTSAIQNR	1	iTRAQ4plex (+144), Carbamidomethyl (+57)	34.59	29.3802	34.59	1.205	1.258	0.4329	0.4047	0	5	1	0
ATP-citrate synthase OS=Mus musculus GN=Acly PE=1 SV=1	Q91V92	TRUE	TRUE	yQDTPGVk	0.99	iTRAQ4plex (+144), iTRAQ4plex (+144)	56.86	32.4724	42.14	1.163	1.055	0.4487	0.4826	0	17	3	0
Pyruvate kinase PKM OS=Mus musculus GN=Pkm PE=1 SV=4	P52480	TRUE	TRUE	aADVHEVR	0.99	iTRAQ4plex (+144)	34.94	31.383	28.76	1.036	1.182	0.9949	0.8908	0	2	0	0
Pyruvate kinase PKM OS=Mus musculus GN=Pkm PE=1 SV=4	P52480	TRUE	TRUE	aEGSDVANAVLDGADcIMLSGETAk	0.97	iTRAQ4plex (+144), Carbamidomethyl (+57), iTRAQ4plex (+144)	125.66	26.8305	125.66	1	1.007	1.031	1.046	0	7	28	43
Pyruvate kinase PKM OS=Mus musculus GN=Pkm PE=1 SV=4	P52480	TRUE	TRUE	aPIIAVTR	0.88	iTRAQ4plex (+144)	19.1	30.7041	11.59	1.063	1.075	0.9701	0.98	0	24	0	0
Pyruvate kinase PKM OS=Mus musculus GN=Pkm PE=1 SV=4	P52480	TRUE	TRUE	ccSGAIIVLTk	1	Carbamidomethyl (+57), iTRAQ4plex (+144), Carbamidomethyl (+57), iTRAQ4plex (+144)	51.18	31.934	32.37	0.9676	1.003	1.066	1.05	0	5	1	0
Pyruvate kinase PKM OS=Mus musculus GN=Pkm PE=1 SV=4	P52480	TRUE	TRUE	cDENILWLDyk	1	Carbamidomethyl (+57), iTRAQ4plex (+144), iTRAQ4plex (+144), iTRAQ4plex (+144)	46.51	29.6047	46.51		0.7884		1.336	0	0	2	1
Pyruvate kinase PKM OS=Mus musculus GN=Pkm PE=1 SV=4	P52480	TRUE	TRUE	dAVLNAWAEDVDLR	1	iTRAQ4plex (+144)	51.41	28.6451	51.41	0.9525	0.9442	1.082	1.116	0	31	45	0
Pyruvate kinase PKM OS=Mus musculus GN=Pkm PE=1 SV=4	P52480	TRUE	TRUE	eATESFASDPILYRPVAVALDTk	0.97	iTRAQ4plex (+144), iTRAQ4plex (+144)	21.84	29.7772	21.84	0.9988	0.9982	1.032	1.055	0	0	10	24
Pyruvate kinase PKM OS=Mus musculus GN=Pkm PE=1 SV=4	P52480	TRUE	TRUE	ekGADFLVTEVENGGSLGSk	1	iTRAQ4plex (+144), iTRAQ4plex (+144), iTRAQ4plex (+144)	46.55	36.1384	45.35	0.899	0.8921	1.147	1.181	0	0	3	1
Pyruvate kinase PKM OS=Mus musculus GN=Pkm PE=1 SV=4	P52480	TRUE	TRUE	gADFLVTEVENGGSLGSk	1	iTRAQ4plex (+144), iTRAQ4plex (+144)	52.91	29.8317	41.27	1.007	1.092	1.024	0.9648	0	2	3	0
Pyruvate kinase PKM OS=Mus musculus GN=Pkm PE=1 SV=4	P52480	TRUE	TRUE	gDYPLEAVR	1	iTRAQ4plex (+144)	40.52	31.8893	26.86	1.01	1.011	1.02	1.042	0	21	1	2
Pyruvate kinase PKM OS=Mus musculus GN=Pkm PE=1 SV=4	P52480	TRUE	TRUE	gDyPLEAVR	0.96	iTRAQ4plex (+144), iTRAQ4plex (+144)	23.09	32.3729	16.29	0.8368	0.8222	1.232	1.281	0	1	3	0
Pyruvate kinase PKM OS=Mus musculus GN=Pkm PE=1 SV=4	P52480	TRUE	TRUE	gIFPVLck	0.96	iTRAQ4plex (+144), Carbamidomethyl (+57), iTRAQ4plex (+144)	29.47	33.2263	23.56	0.9996	1.043	1.031	1.009	0	26	0	0
Pyruvate kinase PKM OS=Mus musculus GN=Pkm PE=1 SV=4	P52480	TRUE	TRUE	gSGTAEVELk	0.95	iTRAQ4plex (+144), iTRAQ4plex (+144)	24.44	32.8421	24.44	1.084	1.057	0.9509	0.9969	0	29	6	0
Pyruvate kinase PKM OS=Mus musculus GN=Pkm PE=1 SV=4	P52480	TRUE	TRUE	gSGTAEVELkk	1	iTRAQ4plex (+144), iTRAQ4plex (+144), iTRAQ4plex (+144)	75.87	31.7522	69.96	0.9781	1.032	1.054	1.02	0	2	3	2
Pyruvate kinase PKM OS=Mus musculus GN=Pkm PE=1 SV=4	P52480	TRUE	TRUE	iENHEGVR	0.85	iTRAQ4plex (+144)	14.3	31.3988	14.3	0.9875	0.9819	1.044	1.073	0	0	2	0
Pyruvate kinase PKM OS=Mus musculus GN=Pkm PE=1 SV=4	P52480	TRUE	TRUE	iTLDNAYMEk	1	iTRAQ4plex (+144), iTRAQ4plex (+144)	50.19	31.3194	46.02	1.031	0.9821	1	1.073	0	22	6	0
Pyruvate kinase PKM OS=Mus musculus GN=Pkm PE=1 SV=4	P52480	TRUE	TRUE	iTLDNAyMEk	1	iTRAQ4plex (+144), iTRAQ4plex (+144), iTRAQ4plex (+144)	42.48	31.5473	41.47	0.8599	0.8696	1.199	1.211	0	0	3	2
Pyruvate kinase PKM OS=Mus musculus GN=Pkm PE=1 SV=4	P52480	TRUE	TRUE	iYVDDGLISLQVk	1	iTRAQ4plex (+144), iTRAQ4plex (+144)	51.66	35.4876	44.63	1.031	1.027	0.9998	1.026	0	10	30	0
Pyruvate kinase PKM OS=Mus musculus GN=Pkm PE=1 SV=4	P52480	TRUE	TRUE	kAADVHEVR	0.96	iTRAQ4plex (+144), iTRAQ4plex (+144)	22.72	32.1325	18.84	0.8734	0.8993	1.18	1.171	0	0	2	0
Pyruvate kinase PKM OS=Mus musculus GN=Pkm PE=1 SV=4	P52480	TRUE	TRUE	kGVNLPGAAVDLPAVSEk	1	iTRAQ4plex (+144), iTRAQ4plex (+144), iTRAQ4plex (+144)	80.2	28.3059	80.17	0.9979	1.001	1.033	1.052	0	0	12	13
Pyruvate kinase PKM OS=Mus musculus GN=Pkm PE=1 SV=4	P52480	TRUE	TRUE	lAPITSDPTEAAAVGAVEASFk	1	iTRAQ4plex (+144), iTRAQ4plex (+144)	52.39	30.3703	50.73	0.9654	1.042	1.068	1.011	0	1	8	0
Pyruvate kinase PKM OS=Mus musculus GN=Pkm PE=1 SV=4	P52480	TRUE	TRUE	lDIDSAPITAR	0.98	iTRAQ4plex (+144)	38.94	31.6107	15.57	0.9802	1.005	1.052	1.049	0	6	0	0
Pyruvate kinase PKM OS=Mus musculus GN=Pkm PE=1 SV=4	P52480	TRUE	TRUE	lNFSHGTHEYHAETIk	0.84	iTRAQ4plex (+144), iTRAQ4plex (+144)	22.48	29.7405	14.5	1.301	1.267	0.7923	0.8317	0	0	0	0
Pyruvate kinase PKM OS=Mus musculus GN=Pkm PE=1 SV=4	P52480	TRUE	TRUE	mQHLIAR	0.87	iTRAQ4plex (+144)	16.34	32.2272	12.88		0.9973		1.056	0	2	0	0
Pyruvate kinase PKM OS=Mus musculus GN=Pkm PE=1 SV=4	P52480	TRUE	TRUE	nTGIIcTIGPASR	1	iTRAQ4plex (+144), Carbamidomethyl (+57)	61.64	31.0449	57.71	0.9995	1	1.032	1.053	0	18	3	0
Pyruvate kinase PKM OS=Mus musculus GN=Pkm PE=1 SV=4	P52480	TRUE	TRUE	rFDEILEASDGIMVAR	0.93	iTRAQ4plex (+144)	34.07	36.0649	15.83	1.007	0.9907	1.024	1.063	0	21	8	2
Pyruvate kinase PKM OS=Mus musculus GN=Pkm PE=1 SV=4	P52480	TRUE	TRUE	sGMNVAR	0.9	iTRAQ4plex (+144)	30.52	31.8099	15.92	1.402		0.7354		0	1	0	0
Pyruvate kinase PKM OS=Mus musculus GN=Pkm PE=1 SV=4	P52480	TRUE	TRUE	vNLAMDVGk	1	iTRAQ4plex (+144), iTRAQ4plex (+144)	39.29	37.7056	31.17	1.086	1.075	0.9495	0.9797	0	17	3	0
Pyruvate kinase PKM OS=Mus musculus GN=Pkm PE=1 SV=4	P52480	TRUE	TRUE	vVEVGSk	0.9	iTRAQ4plex (+144), iTRAQ4plex (+144)	47.06	33.955	29.04	1.12	1.072	0.9208	0.9825	0	4	0	0
NADH-ubiquinone oxidoreductase 75 kDa subunit, mitochondrial OS=Mus musculus GN=Ndufs1 PE=1 SV=2	Q91VD9	TRUE	TRUE	aLSEIAGITLPYDTLDQVR	1	iTRAQ4plex (+144)	49.8	30.8672	49.8	1.04	1.049	0.9601	1.08	0	8	46	0
NADH-ubiquinone oxidoreductase 75 kDa subunit, mitochondrial OS=Mus musculus GN=Ndufs1 PE=1 SV=2	Q91VD9	TRUE	TRUE	aLSEIAGITLPyDTLDQVR	0.84	iTRAQ4plex (+144), iTRAQ4plex (+144)	20.6	35.266	19.13	0.9984		0.9997		0	1	1	0
NADH-ubiquinone oxidoreductase 75 kDa subunit, mitochondrial OS=Mus musculus GN=Ndufs1 PE=1 SV=2	Q91VD9	TRUE	TRUE	aVTEGAQAVEEPSIc	1	iTRAQ4plex (+144), Carbamidomethyl (+57)	77.84	25.065	77.84	0.832	0.967	1.2	1.172	0	11	1	0
NADH-ubiquinone oxidoreductase 75 kDa subunit, mitochondrial OS=Mus musculus GN=Ndufs1 PE=1 SV=2	Q91VD9	TRUE	TRUE	dcFIVYQGHHGDVGAPMADVILPGAAYTEk	1	iTRAQ4plex (+144), Carbamidomethyl (+57), iTRAQ4plex (+144)	42.59	25.682	42.59		1.052		1.077	0	0	0	0
NADH-ubiquinone oxidoreductase 75 kDa subunit, mitochondrial OS=Mus musculus GN=Ndufs1 PE=1 SV=2	Q91VD9	TRUE	TRUE	dDGAAILVAVSNMVQk	1	iTRAQ4plex (+144), iTRAQ4plex (+144)	77.92	36.2716	77.29	1.005	0.9808	0.9927	1.131	0	17	55	0
NADH-ubiquinone oxidoreductase 75 kDa subunit, mitochondrial OS=Mus musculus GN=Ndufs1 PE=1 SV=2	Q91VD9	TRUE	TRUE	dFYMTDSISR	1	iTRAQ4plex (+144)	45.59	25	41.96	0.9593	1.032	1.04	1.098	0	24	1	0
NADH-ubiquinone oxidoreductase 75 kDa subunit, mitochondrial OS=Mus musculus GN=Ndufs1 PE=1 SV=2	Q91VD9	TRUE	TRUE	fASEIAGVDDLGTTGR	1	iTRAQ4plex (+144)	99.12	28.6688	92.35	0.9486		1.052		0	3	4	0
NADH-ubiquinone oxidoreductase 75 kDa subunit, mitochondrial OS=Mus musculus GN=Ndufs1 PE=1 SV=2	Q91VD9	TRUE	TRUE	fAYDGLk	0.9	iTRAQ4plex (+144), iTRAQ4plex (+144)	26.21	31.8156	14.87	1.015	0.9946	0.9832	1.14	0	18	1	0
NADH-ubiquinone oxidoreductase 75 kDa subunit, mitochondrial OS=Mus musculus GN=Ndufs1 PE=1 SV=2	Q91VD9	TRUE	TRUE	fAyDGLk	0.9	iTRAQ4plex (+144), iTRAQ4plex (+144), iTRAQ4plex (+144)	17.05	32.5164	17.05	0.8935	0.9326	1.117	1.215	0	0	4	0
NADH-ubiquinone oxidoreductase 75 kDa subunit, mitochondrial OS=Mus musculus GN=Ndufs1 PE=1 SV=2	Q91VD9	TRUE	TRUE	fEAPLFNAR	0.93	iTRAQ4plex (+144)	22.9	31.8639	15.39	1.021	1.097	0.9773	1.033	0	11	0	0
NADH-ubiquinone oxidoreductase 75 kDa subunit, mitochondrial OS=Mus musculus GN=Ndufs1 PE=1 SV=2	Q91VD9	TRUE	TRUE	gLLTYTSWEDALSR	1	iTRAQ4plex (+144)	65.54	29.2891	62	0.9566	0.9738	1.043	1.164	0	16	6	0
NADH-ubiquinone oxidoreductase 75 kDa subunit, mitochondrial OS=Mus musculus GN=Ndufs1 PE=1 SV=2	Q91VD9	TRUE	TRUE	gNDMQVGTYIEk	1	iTRAQ4plex (+144), iTRAQ4plex (+144)	36.02	29.284	36.02	1.018	1.058	0.9807	1.072	0	3	12	0
NADH-ubiquinone oxidoreductase 75 kDa subunit, mitochondrial OS=Mus musculus GN=Ndufs1 PE=1 SV=2	Q91VD9	TRUE	TRUE	gNDMQVGTyIEk	0.93	iTRAQ4plex (+144), iTRAQ4plex (+144), iTRAQ4plex (+144)	18.06	30.0475	18.06	0.8289	0.8146	1.204	1.391	0	2	3	1
NADH-ubiquinone oxidoreductase 75 kDa subunit, mitochondrial OS=Mus musculus GN=Ndufs1 PE=1 SV=2	Q91VD9	TRUE	TRUE	gWNILTNSEk	1	iTRAQ4plex (+144), iTRAQ4plex (+144)	57.38	32.2376	52.68	0.9193	0.9697	1.086	1.169	0	6	2	0
NADH-ubiquinone oxidoreductase 75 kDa subunit, mitochondrial OS=Mus musculus GN=Ndufs1 PE=1 SV=2	Q91VD9	TRUE	TRUE	hSFcEVLk	0.97	iTRAQ4plex (+144), Carbamidomethyl (+57), iTRAQ4plex (+144)	23.4	31.9005	19.43	0.997	0.9655	1.001	1.174	0	1	4	0
NADH-ubiquinone oxidoreductase 75 kDa subunit, mitochondrial OS=Mus musculus GN=Ndufs1 PE=1 SV=2	Q91VD9	TRUE	TRUE	iASQVAALDLGykPGVEAIR	0.96	iTRAQ4plex (+144), iTRAQ4plex (+144), iTRAQ4plex (+144)	18.42	27.7597	18.42	0.8172	0.8754	1.221	1.295	0	0	0	5
NADH-ubiquinone oxidoreductase 75 kDa subunit, mitochondrial OS=Mus musculus GN=Ndufs1 PE=1 SV=2	Q91VD9	TRUE	TRUE	iLQDIASGR	0.96	iTRAQ4plex (+144)	30.19	32.418	11.69	1.015	1.039	0.9835	1.091	0	13	0	0
NADH-ubiquinone oxidoreductase 75 kDa subunit, mitochondrial OS=Mus musculus GN=Ndufs1 PE=1 SV=2	Q91VD9	TRUE	TRUE	kPMVVLGSSALQR	0.83	iTRAQ4plex (+144), iTRAQ4plex (+144)	19.78	30.9482	18.09	0.9413	1.034	1.06	1.096	0	3	13	1
NADH-ubiquinone oxidoreductase 75 kDa subunit, mitochondrial OS=Mus musculus GN=Ndufs1 PE=1 SV=2	Q91VD9	TRUE	TRUE	kSWLHNDLk	1	iTRAQ4plex (+144), iTRAQ4plex (+144), iTRAQ4plex (+144)	46.35	31.1227	33.89	1.051		0.9492		0	1	0	0
NADH-ubiquinone oxidoreductase 75 kDa subunit, mitochondrial OS=Mus musculus GN=Ndufs1 PE=1 SV=2	Q91VD9	TRUE	TRUE	kTESIDVMDAVGSNIVVSTR	0.95	iTRAQ4plex (+144), iTRAQ4plex (+144)	17.36	30.461	17.36	0.8453	1.004	1.181	1.129	0	0	2	0
NADH-ubiquinone oxidoreductase 75 kDa subunit, mitochondrial OS=Mus musculus GN=Ndufs1 PE=1 SV=2	Q91VD9	TRUE	TRUE	lEEVSPNLVR	1	iTRAQ4plex (+144)	39.42	31.97	26.3	1.013	1.073	0.9853	1.056	0	16	1	0
NADH-ubiquinone oxidoreductase 75 kDa subunit, mitochondrial OS=Mus musculus GN=Ndufs1 PE=1 SV=2	Q91VD9	TRUE	TRUE	lSVAGNcR	0.99	iTRAQ4plex (+144), Carbamidomethyl (+57)	30.34	31.2969	22.31	0.9168	0.9282	1.089	1.221	0	9	0	0
NADH-ubiquinone oxidoreductase 75 kDa subunit, mitochondrial OS=Mus musculus GN=Ndufs1 PE=1 SV=2	Q91VD9	TRUE	TRUE	lVNQEVLADPLVPPQLTIk	1	iTRAQ4plex (+144), iTRAQ4plex (+144)	80.36	32.9885	78.34	0.8513	0.8898	1.172	1.274	0	1	52	40
NADH-ubiquinone oxidoreductase 75 kDa subunit, mitochondrial OS=Mus musculus GN=Ndufs1 PE=1 SV=2	Q91VD9	TRUE	TRUE	mcLVEIEk	0.99	iTRAQ4plex (+144), Carbamidomethyl (+57), iTRAQ4plex (+144)	50.29	31.529	35.96	0.882	0.9888	1.132	1.146	0	10	0	0
NADH-ubiquinone oxidoreductase 75 kDa subunit, mitochondrial OS=Mus musculus GN=Ndufs1 PE=1 SV=2	Q91VD9	TRUE	TRUE	mHEDINEEWISDk	0.99	iTRAQ4plex (+144), iTRAQ4plex (+144)	31.94	31.7869	31.94	0.9241	0.9914	1.08	1.143	0	4	16	5
NADH-ubiquinone oxidoreductase 75 kDa subunit, mitochondrial OS=Mus musculus GN=Ndufs1 PE=1 SV=2	Q91VD9	TRUE	TRUE	mLFLLGADGGcITR	0.95	iTRAQ4plex (+144), Carbamidomethyl (+57)	18.86	30.2898	18.86	0.9634	1.243	1.036	0.9122	0	4	0	0
NADH-ubiquinone oxidoreductase 75 kDa subunit, mitochondrial OS=Mus musculus GN=Ndufs1 PE=1 SV=2	Q91VD9	TRUE	TRUE	nIGPLVk	0.9	iTRAQ4plex (+144), iTRAQ4plex (+144)	24.02	29.3247	16.68	0.982	1.051	1.016	1.078	0	8	0	0
NADH-ubiquinone oxidoreductase 75 kDa subunit, mitochondrial OS=Mus musculus GN=Ndufs1 PE=1 SV=2	Q91VD9	TRUE	TRUE	nRLEEVSPNLVR	1	iTRAQ4plex (+144)	29.44	31.7026	29.44	0.8618	0.8526	1.158	1.329	0	0	6	0
NADH-ubiquinone oxidoreductase 75 kDa subunit, mitochondrial OS=Mus musculus GN=Ndufs1 PE=1 SV=2	Q91VD9	TRUE	TRUE	sATYVNTEGR	0.99	iTRAQ4plex (+144)	25.94	28.4572	23.11	1.019	0.9827	0.9799	1.153	0	15	0	0
NADH-ubiquinone oxidoreductase 75 kDa subunit, mitochondrial OS=Mus musculus GN=Ndufs1 PE=1 SV=2	Q91VD9	TRUE	TRUE	sNYLLNTTIAGVEEADVVLLVGTNPR	0.94	iTRAQ4plex (+144)	20.04	29.5134	20.04	1.055		0.9462		0	0	1	0
NADH-ubiquinone oxidoreductase 75 kDa subunit, mitochondrial OS=Mus musculus GN=Ndufs1 PE=1 SV=2	Q91VD9	TRUE	TRUE	sWLHNDLk	0.95	iTRAQ4plex (+144), iTRAQ4plex (+144)	25.45	31.0619	25.45	0.876	0.9384	1.139	1.208	0	2	5	0
NADH-ubiquinone oxidoreductase 75 kDa subunit, mitochondrial OS=Mus musculus GN=Ndufs1 PE=1 SV=2	Q91VD9	TRUE	TRUE	tESIDVMDAVGSNIVVSTR	0.97	iTRAQ4plex (+144)	19.39	30.7882	19.39		1.147		0.9883	0	1	0	0
NADH-ubiquinone oxidoreductase 75 kDa subunit, mitochondrial OS=Mus musculus GN=Ndufs1 PE=1 SV=2	Q91VD9	TRUE	TRUE	vAGMLQNFEGNAVAAIAGGLVDAEALVALk	0.94	iTRAQ4plex (+144), iTRAQ4plex (+144)	148.4	32.8262	147.57	0.8062	0.9911	1.238	1.144	0	1	2	0
NADH-ubiquinone oxidoreductase 75 kDa subunit, mitochondrial OS=Mus musculus GN=Ndufs1 PE=1 SV=2	Q91VD9	TRUE	TRUE	vALIGSPVDLTYR	1	iTRAQ4plex (+144)	50.02	32.2011	43.11	1.035		0.9646		0	1	0	0
NADH-ubiquinone oxidoreductase 75 kDa subunit, mitochondrial OS=Mus musculus GN=Ndufs1 PE=1 SV=2	Q91VD9	TRUE	TRUE	vAVTPPGLAR	1	iTRAQ4plex (+144)	34.5	32.4105	31.95	1.031	1.126	0.9678	1.006	0	23	0	0
NADH-ubiquinone oxidoreductase 75 kDa subunit, mitochondrial OS=Mus musculus GN=Ndufs1 PE=1 SV=2	Q91VD9	TRUE	TRUE	vGMQIPR	0.9	iTRAQ4plex (+144)	21.63	31.8156	13.79	1.001	1.038	0.9975	1.092	0	10	0	0
NADH-ubiquinone oxidoreductase 75 kDa subunit, mitochondrial OS=Mus musculus GN=Ndufs1 PE=1 SV=2	Q91VD9	TRUE	TRUE	vMNILHR	0.88	iTRAQ4plex (+144)	16.1	32.5648	13.12	0.9554	1.001	1.045	1.132	0	4	0	0
NADH-ubiquinone oxidoreductase 75 kDa subunit, mitochondrial OS=Mus musculus GN=Ndufs1 PE=1 SV=2	Q91VD9	TRUE	TRUE	vTTGVAAEWk	1	iTRAQ4plex (+144), iTRAQ4plex (+144)	61.08	32.6834	53.89	1.05	1.075	0.9503	1.054	0	2	0	0
NADH-ubiquinone oxidoreductase 75 kDa subunit, mitochondrial OS=Mus musculus GN=Ndufs1 PE=1 SV=2	Q91VD9	TRUE	TRUE	vVAAcAMPVMk	1	iTRAQ4plex (+144), Carbamidomethyl (+57), iTRAQ4plex (+144)	58.8	31.5836	58.8	0.9243	1.019	1.08	1.112	0	3	11	0
NADH-ubiquinone oxidoreductase 75 kDa subunit, mitochondrial OS=Mus musculus GN=Ndufs1 PE=1 SV=2	Q91VD9	TRUE	TRUE	yDDIEETNYFQQASELAk	1	iTRAQ4plex (+144), iTRAQ4plex (+144)	38.04	25.2114	38.04	1.05	1.052	0.9507	1.077	0	1	14	3
NADH-ubiquinone oxidoreductase 75 kDa subunit, mitochondrial OS=Mus musculus GN=Ndufs1 PE=1 SV=2	Q91VD9	TRUE	TRUE	yDDIEETNyFQQASELAk	0.99	iTRAQ4plex (+144), iTRAQ4plex (+144), iTRAQ4plex (+144)	27.23	26.6558	23.12	0.9134	0.8655	1.093	1.31	0	0	1	3
NADH-ubiquinone oxidoreductase 75 kDa subunit, mitochondrial OS=Mus musculus GN=Ndufs1 PE=1 SV=2	Q91VD9	TRUE	TRUE	yDHLGDSPk	1	iTRAQ4plex (+144), iTRAQ4plex (+144)	56.64	30.1995	46.96	1.017	1.077	0.9809	1.052	0	5	6	0
NADH-ubiquinone oxidoreductase 75 kDa subunit, mitochondrial OS=Mus musculus GN=Ndufs1 PE=1 SV=2	Q91VD9	TRUE	TRUE	yDHLGDSPk	0.99	iTRAQ4plex (+144), iTRAQ4plex (+144), iTRAQ4plex (+144)	37.3	32.2063	27.1	1.031	1.138	0.9682	0.9955	0	1	1	0
Trifunctional enzyme subunit beta, mitochondrial OS=Mus musculus GN=Hadhb PE=1 SV=1	Q99JY0	TRUE	TRUE	aALSGLLHR	0.96	iTRAQ4plex (+144)	22.32	35.1041	18.39	0.9244	0.9162	2.289	2.233	0	2	15	0
Trifunctional enzyme subunit beta, mitochondrial OS=Mus musculus GN=Hadhb PE=1 SV=1	Q99JY0	TRUE	TRUE	aLAMGYkPk	0.97	iTRAQ4plex (+144), iTRAQ4plex (+144), iTRAQ4plex (+144)	22.29	31.5137	20.53	1.007	0.9854	2.102	2.077	0	9	25	3
Trifunctional enzyme subunit beta, mitochondrial OS=Mus musculus GN=Hadhb PE=1 SV=1	Q99JY0	TRUE	TRUE	aLAMGykPk	0.96	iTRAQ4plex (+144), iTRAQ4plex (+144), iTRAQ4plex (+144), iTRAQ4plex (+144)	21.36	29.6614	16.3		0.9756		2.097	0	0	1	0
Trifunctional enzyme subunit beta, mitochondrial OS=Mus musculus GN=Hadhb PE=1 SV=1	Q99JY0	TRUE	TRUE	aMDSDWFAQNyMGR	1	iTRAQ4plex (+144), iTRAQ4plex (+144)	26.94	25	26.94	0.909	0.8908	2.328	2.297	0	1	7	3
[truncated: 47,048 more rows]
